# Supplementary material for: Sequence variants with large effects on cardiac electrophysiology and disease
Source: Nat Commun. 2019 Oct 22;10:4803. doi: 10.1038/s41467-019-12682-9 (PMC6805929; doi:10.1038/s41467-019-12682-9)
Supplement: Supplementary file 5 — Supplementary Data 1 [file 41467_2019_12682_MOESM5_ESM.xlsx]

## Sheet: Sheet1
Variant	QRS parameter	Effect (s.d.)	P	Chr.	Pos. (hg38)	Locus	New locus	New association (r2 < 0.05 with reported variants)	Effect allele	Other allele	EAF (%)	Annotation	Coding change
rs34967813	R amplitude, II	-0.038	4.7e-08	1	237678090	RYR2	Y	Y	G	A	30.3	Missense	NP_001026.2:p.Gln2958Arg
rs11555408	R amplitude, V1	0.058	3.2e-08	10	113697505	CASP7	Y	Y	G	T	10.1	Missense	NP_001218.1:p.Asp4Glu,NP_001253985.1:p.Asp4Glu,NP_001253986.1:p.Ile79Ser,NP_203124.1:p.Asp37Glu,NP_2...
rs12457323	S amplitude, I	-0.18	2.8e-08	18	23845022	LAMA3	Y	Y	C	T	1.44	Missense	NP_001121189.2:p.Val1206Ala,NP_937762.2:p.Val1206Ala
rs9891146	QRS duration, V4	0.039	2.8e-08	17	67991933	C17orf58	Y	Y	T	C	24.9	Missense	NP_858041.2:p.Ile92Val
rs17039250	QRS peak-to-peak, V2	0.037	1.7e-08	2	48580657	STON1-GTF2A1L	Y	Y	C	A	32.7	Missense	NP_001185522.1:p.Lys8Asn,NP_001185523.1:p.Lys8Asn,NP_001185524.1:p.Lys8Asn,NP_006864.2:p.Lys8Asn,NP_...
rs73391295	S amplitude, V5	0.19	1.3e-08	10	132859105	CFAP46	Y	Y	T	C	0.895	Missense	NP_001186978.2:p.Val1781Ile
rs6841581	S amplitude, V1	-0.054	4.2e-09	4	147480038	EDNRA	Y	Y	A	G	13.6	Upstream
rs1004243	QRS peak-to-peak, V3	0.038	3.9e-09	22	31101893	SMTN	Y	Y	T	C	38.2	Downstream
rs332376	QRS duration, aVR	0.039	3.8e-09	3	66375529	LRIG1	N	N	A	G	30.5	Downstream
rs62250968	Ventricular activation time, V5	-0.037	2.9e-09	3	69762749	MITF	N	N	T	C	43.1	Upstream
rs72801474	R duration, V5	-0.048	2.7e-09	5	133108436	HSPA4	Y	Y	A	G	17.6	Downstream
rs36027367	R amplitude, V1	0.038	2.4e-09	8	2000750	KBTBD11	Y	Y	A	G	48.8	5' UTR	NM_014867.2:c.-443A>G
rs761087636	QRS peak-to-peak, aVR	-0.28	1.5e-09	21	39462480	SH3BGR	Y	Y	T	G	0.478	Stop gained	NP_001001713.1:p.Glu3Ter,NP_031367.1:p.Glu114Ter
rs4940659	R amplitude, V1	-0.039	1.5e-09	18	58277087	NEDD4L	Y	Y	C	T	39.7	Intronic	NM_001144964.1:c.-67+25033T>C,NM_001144965.1:c.-67+25033T>C,NM_001144966.2:c.-67+25033T>C,NM_0011449...
rs57541589	S amplitude, V1	-0.045	1.3e-09	6	159473434	LOC102724053	Y	Y	A	G	23.9	Intergenic
rs4646626	QRS area, II	-0.039	1.1e-09	15	57963929	ALDH1A2	Y	Y	C	T	41.7	Missense	NP_001193826.1:p.Val327Ile,NP_003879.2:p.Val348Ile,NP_733797.1:p.Val310Ile,NP_733798.1:p.Val252Ile
rs72711231	Ventricular activation time, V6	-0.11	1.1e-09	8	123645963	KLHL38	N	N	C	T	2.75	Missense	NP_001075144.2:p.Lys508Glu
rs17170861	S duration, V5	-0.14	1.1e-09	7	37074348	ELMO1	Y	Y	T	C	2.11	Intronic	NM_001206480.2:c.1300+22271G>A,NM_001206482.1:c.1300+22271G>A,NM_014800.10:c.1300+22271G>A
rs500487	Ventricular activation time, V3	-0.048	1e-09	18	22505323	CTAGE1	Y	Y	C	G	18	Intergenic
rs45496496	R amplitude, V2	0.7	9.3e-10	14	23423939	MYH7	Y	Y	G	C	0.068	Missense	NP_000248.2:p.Val964Leu
rs6774470	S amplitude, V3	0.043	7.7e-10	3	55901442	ERC2	Y	Y	A	G	27.5	Intronic	NM_015576.1:c.2404-12893T>C
rs12567136	QRS peak-to-peak, V6	-0.054	7.3e-10	1	11823674	CLCN6	Y	Y	T	C	15.8	Intronic	NM_001256959.1:c.388-33C>T,NM_001286.3:c.454-33C>T
rs17215195	QRS area, V2	0.073	6.7e-10	8	13376067	DLC1	Y	Y	G	A	7.33	Intronic	NM_024767.3:c.1314+17486T>C,NM_182643.2:c.1314+17486T>C
rs151330332	S amplitude, V5	-0.047	4.5e-10	1	45357196	TESK2	Y	Y	CATAA	!	23	Intronic	NM_007170.2:c.394-1759_394-1748delTTATTTATTTAT
rs9664170	R amplitude, II	0.04	4.3e-10	10	90932290	ANKRD1	Y	Y	T	A	46.7	Intergenic
rs7191330	QRS peak-to-peak, aVR	0.041	3.1e-10	16	11598802	LITAF	Y	Y	T	C	44.8	Intergenic	XM_011522754.1:c.85+34731G>A
rs10520813	QRS area, II	-0.04	3e-10	15	96121478	NR2F2-AS1	Y	Y	G	A	43.9	Intergenic
rs1840101	R amplitude, aVF	-0.042	2.4e-10	4	41324767	LIMCH1	Y	Y	T	G	31.2	Intergenic
rs1991601	QRS peak-to-peak, III	0.046	2.4e-10	2	174603041	WIPF1	Y	Y	T	C	22.3	Intronic	NM_001077269.1:c.-38-17430A>G,NM_003387.4:c.-38-17430A>G
rs935411	QRS area, V4	-0.068	2.2e-10	2	238142909	KLHL30	Y	Y	T	C	9.89	Synonymous	NM_198582.3:c.885T>C(p.%3D)
rs9940084	Q amplitude, V5	-0.78	2.1e-10	16	17844523	XYLT1	Y	Y	C	!	0.092	Intergenic
rs9573330	QRS duration, V4	-0.042	2e-10	13	73944073	KLF12	N	N	A	G	31.4	Splice region	NM_007249.4:c.34-3C>T
rs77930054	R duration, V2	-0.064	2e-10	4	173436550	SCRG1	Y	Y	G	A	11.4	Intergenic	XM_011531578.1:c.103+29354T>C,XR_427632.2:n.294-26603A>G
rs113394178	R amplitude, II	0.042	1.9e-10	19	7516358	ZNF358	Y	Y	C	A	38.2	Intronic	NM_018083.4:c.-39+109C>A
rs629234	S amplitude, V1	0.04	1.9e-10	1	170662622	PRRX1	Y	Y	T	C	47.9	Upstream
rs11751669	R duration, V4	0.045	1.6e-10	6	22570808	HDGFL1	Y	Y	G	A	23.1	Downstream
rs2896590	R duration, aVF	0.045	1.3e-10	11	19986122	NAV2	Y	Y	T	A	24.5	Intronic	NM_001111018.1:c.2576+1875T>A,NM_001244963.1:c.2837+1875T>A,NM_145117.4:c.2768+1875T>A,NM_182964.5:c...
rs6441111	S duration, V3	-0.041	1.3e-10	3	157104019	LINC00880	Y	Y	T	C	46.6	Intergenic	NR_034007.1:n.128-540G>A
rs55758959	R amplitude, V1	0.043	1e-10	10	103874831	OBFC1	Y	Y	C	CTGTG	34.8	Downstream
rs12869776	R duration, V6	0.04	8.3e-11	13	21529155	MICU2	Y	Y	G	A	41.5	Intronic	NM_152726.2:c.467-6505T>C
rs17756919	R amplitude, V1	-0.042	8e-11	10	29532160	SVIL	Y	Y	T	C	38.1	Synonymous	NM_021738.2:c.1851G>A(p.%3D)
rs116904997	R amplitude, V1	0.18	7.8e-11	12	120230731	PXN	Y	Y	A	G	1.28	Intronic	NM_001080855.2:c.14-6354C>T,NM_001243756.1:c.14-6354C>T,NM_002859.3:c.14-6354C>T,NM_025157.4:c.-386-...
rs2749141	Cornell voltage criterion	0.057	7.2e-11	1	23354739	ZNF436	N	N	G	T	16.3	Downstream
rs61775418	R amplitude, V2	0.071	5.5e-11	1	26067014	TRIM63	Y	Y	A	G	9.73	Intronic	NM_032588.3:c.159+322C>T
rs34766086	R duration, V5	0.089	4.5e-11	2	40512632	SLC8A1	Y	Y	T	G	5.67	Upstream
rs74841104	QRS duration, V4	-0.065	4.2e-11	3	186451494	LOC253573	N	Y	A	G	11.3	Intergenic
rs6077032	S duration, V3	-0.05	4e-11	20	6590465	CASC20	N	N	T	G	22.4	Intergenic
rs13006682	R amplitude, II	0.044	3.4e-11	2	105488399	FHL2	Y	Y	C	T	37.8	Intergenic
rs4614769	R duration, V6	0.041	3.1e-11	17	12252584	MAP2K4	Y	Y	A	G	48.8	Intergenic
rs7543039	S amplitude, V4	0.042	2.8e-11	1	99584092	PALMD	Y	Y	C	T	48.8	Intergenic
rs3852754	R amplitude, V1	-0.044	2.4e-11	16	951414	LMF1	Y	Y	C	T	36.5	Intronic	NM_022773.2:c.503+2943A>G
rs11774662	QRS area, aVR	-0.045	2.4e-11	8	41279923	SFRP1	Y	Y	C	T	36.7	Intronic	NM_003012.4:c.623-14434A>G
rs7015849	QRS area, V6	0.046	2e-11	8	79971048	MRPS28	Y	Y	A	G	33	Intronic	NM_014018.2:c.395+31951T>C
rs2073711	R amplitude, V1	0.044	1.7e-11	15	65201874	CILP	Y	Y	A	G	39.3	Missense	NP_003604.3:p.Ile395Thr
rs907683	QRS peak-to-peak, aVR	0.044	1.4e-11	2	219434819	SPEG	Y	Y	G	T	44.2	Upstream
rs11166990	R amplitude, V1	0.043	1.3e-11	8	140653873	PTK2	Y	Y	A	G	48	Downstream
rs6480718	QRS duration, V6	0.047	1.2e-11	10	74120996	AP3M1	N	Y	C	G	25.9	3' UTR	NM_012095.4:c.*2814G>C,NM_207012.2:c.*2814G>C
rs3807989	Mean QRS duration	0.044	6.9e-12	7	116546187	CAV1	N	N	A	G	40.5	Intronic	NM_001172895.1:c.103-12759A>G,NM_001172896.1:c.103-12759A>G,NM_001172897.1:c.103-12759A>G,NM_001753....
rs3746435	R amplitude, II	0.058	5.1e-12	20	34999395	MYH7B	N	N	C	G	17.5	Missense	NP_065935.3:p.Lys1552Asn
rs10803407	R duration, V5	-0.045	4.6e-12	1	16032437	CLCNKA	Y	Y	T	C	32.9	Splice region	NM_001257139.1:c.1717-6T>C,NM_004070.3:c.1846-6T>C
rs73840299	QRS duration, V5	-0.064	2.8e-12	3	53243047	TKT	N	N	T	!	12.6	Intronic	NM_001064.3:c.108-805G>A,NM_001135055.2:c.108-805G>A,NM_001258028.1:c.108-805G>A
rs11678272	QRS area, aVR	0.048	1.7e-12	2	41922426	LOC101929723	Y	Y	C	G	34	Intergenic
rs7868799	QRS peak-to-peak, V3	0.047	1.3e-12	9	79672556	TLE4	Y	Y	G	A	33.9	Intronic	NM_001282748.1:c.609+18481G>A,NM_001282749.1:c.534+18481G>A,NM_001282753.1:c.609+18481G>A,NM_0012827...
rs771495475	Ventricular activation time, V6	0.48	1.3e-12	8	26172288	PPP2R2A	Y	Y	A	G	0.195	Intergenic	XR_949601.1:n.418+18466C>T
rs888078	QRS peak-to-peak, V3	0.046	1.3e-12	2	36454050	CRIM1	N	N	A	G	37.4	Intronic	NM_016441.2:c.870-10484G>A
rs12136856	QRS area, II	0.047	1.2e-12	1	156503322	MEF2D	N	N	C	G	36.8	Upstream
rs842382	R amplitude, V1	0.049	1e-12	13	46685484	LRCH1	N	N	A	G	29.5	Intronic	NM_001164211.1:c.686-421A>G,NM_001164213.1:c.686-421A>G,NM_015116.2:c.686-421A>G
rs72664324	R duration, II	-0.079	9.9e-13	1	56506681	PLPP3	Y	Y	A	G	7.98	Intronic	NM_003713.4:c.810+5295C>T
rs11761424	R duration, V4	0.045	9.1e-13	7	14414730	DGKB	Y	Y	A	G	35	Intronic	NM_004080.2:c.1838+63431C>T,NM_145695.2:c.1838+63431C>T
rs72692220	Mean QRS duration	-0.13	5.6e-13	1	50974791	CDKN2C	N	N	A	G	3.15	Downstream
rs11267642	S amplitude, V5	0.049	2.1e-13	3	73516795	PDZRN3	Y	Y	A	ACAGGACACGGAGTC	34.8	Intronic	NM_001303139.1:c.12+52342_12+52355delGACTCCGTGTCCTG,NM_001303140.1:c.-112+44642_-112+44655delGACTCCG...
rs4529785	QRS peak-to-peak, aVR	0.048	1.8e-13	1	204300996	PLEKHA6	N	N	T	A	45	Intronic	NM_014935.4:c.-94-26187T>A
rs2274224	Q amplitude, aVR	0.054	1.2e-13	10	94279840	PLCE1	Y	Y	C	G	46.4	Missense	NP_001159451.1:p.Arg1267Pro,NP_001275918.1:p.Arg1559Pro,NP_057425.3:p.Arg1575Pro
rs431433	Ventricular activation time, V4	-0.049	5.4e-14	8	107631050	ANGPT1	Y	Y	G	A	31.3	Intergenic
rs2848901	R amplitude, V1	0.052	3.9e-14	18	36652647	FHOD3	N	N	T	C	30.1	Missense	NP_001268669.1:p.Ser455Leu
rs55770580	R amplitude, V1	-0.049	3.8e-14	3	158550972	LOC100996447	Y	Y	G	!	40.6	Intergenic	NR_104147.1:n.1282+2890T>C
rs17305149	R duration, V5	0.06	3.6e-14	3	14235797	LSM3	Y	Y	G	A	18.5	Intergenic
rs7850041	R amplitude, V1	-0.049	3.5e-14	9	131334901	PLPP7	Y	Y	A	C	38.4	Intergenic
rs335196	QRS area, I	-0.049	2e-14	5	123184837	PRDM6	N	N	A	G	43	Intronic	NM_001136239.1:c.1674-2250G>A
rs397516082	R duration, V4	-0.46	1.6e-14	11	47346372	MYBPC3	N	Y	C	T	0.175	Splice acceptor	NM_000256.3:c.927-2A>G
rs4794562	QRS duration, V3	-0.056	1.4e-14	17	55302450	HLF	Y	Y	T	C	25.7	Intronic	NM_002126.4:c.452-12777C>T
rs11718898	QRS peak-to-peak, I	0.052	1.4e-14	3	12807323	CAND2	Y	Y	T	C	32.7	Missense	NP_001155971.1:p.Val77Ala
rs145358377	S amplitude, V4	-0.05	1.4e-14	1	6212076	RNF207	Y	Y	G	GA	36.5	Intronic	NM_207396.2:c.1296+24delA
rs2881198	QRS duration, V2	0.049	8.8e-15	7	46594908	IGFBP3	N	N	G	C	43.6	Intergenic
rs476348	QRS peak-to-peak, V2	0.051	3.8e-15	18	35090057	MAPRE2	N	N	T	C	33	Intronic	NM_001143826.2:c.122-7389T>C,NM_001143827.2:c.215-7389T>C,NM_001256420.1:c.92-7389T>C,NM_014268.3:c....
rs340405	Mean QRS duration	0.059	2e-15	7	35377781	LOC401324	N	N	C	G	22.4	Intergenic
rs73195288	Ventricular activation time, aVL	0.07	1.1e-15	8	11550533	BLK	Y	Y	A	G	13	Intronic	NM_001715.2:c.472+271G>A
rs72825054	QRS peak-to-peak, aVR	-0.098	1.1e-15	6	7538046	DSP	Y	Y	C	G	7.48	Upstream
rs74830207	Ventricular activation time, V2	-0.086	6.5e-16	1	3292398	PRDM16	N	N	A	G	9.32	Intronic	NM_022114.3:c.438+48261G>A,NM_199454.2:c.438+48261G>A
rs242557	R amplitude, V1	0.053	4.5e-16	17	45942346	MAPT	N	N	A	G	38.6	Intronic	NM_001123066.3:c.-17-19975G>A,NM_001123067.3:c.-17-19975G>A,NM_001203251.1:c.-17-19975G>A,NM_0012032...
rs41306688	R duration, V3	-0.12	4.2e-16	13	113424243	ADPRHL1	Y	Y	C	A	4.42	Missense	NP_612439.2:p.Leu294Arg,NP_954631.1:p.Leu212Arg
rs19334	QRS area, II	-0.059	2.9e-16	8	9152396	PPP1R3B	Y	Y	A	G	26.8	Upstream
rs1194743	S duration, V4	0.065	8.8e-17	10	52452837	LINC01468	N	N	T	C	21	Intergenic	NR_120641.1:n.367-1320A>G,NR_120642.1:n.332-1320A>G
rs201672146	R amplitude, V1	0.44	7.3e-17	7	128854868	FLNC	Y	Y	A	G	0.35	Missense	NP_001120959.1:p.Arg2331His,NP_001449.3:p.Arg2364His
rs12144451	QRS area, aVL	0.054	3.7e-17	1	115749108	CASQ2	N	N	C	T	43.1	Intronic	NM_001232.3:c.235-4196G>A
rs1490384	R duration, V2	0.054	2.2e-17	6	126530014	MIR588	Y	Y	T	C	49.5	Intergenic
rs1880782	S amplitude, aVF	-0.062	1.2e-17	6	117168041	VGLL2	Y	Y	T	G	38.6	Intergenic
rs3825807	R amplitude, V2	-0.055	7.1e-18	15	78796769	ADAMTS7	Y	Y	G	A	43.2	Missense	NP_055087.2:p.Ser214Pro
rs1128127	R amplitude, V1	-0.078	6.4e-18	22	23836945	DERL3	Y	Y	A	G	14.4	Missense	NP_001002862.1:p.Ala211Val
rs9909004	QRS duration, V3	0.056	3.9e-18	17	66310015	PRKCA	N	N	C	T	38.6	Intronic	NM_002737.2:c.205+3888C>T
rs1126225	Mean QRS duration	0.057	7.1e-19	18	44844629	SETBP1	N	N	T	C	39.8	Intronic	NM_001130110.1:c.487-24601C>T,NM_015559.2:c.487-24601C>T
rs12414364	R amplitude, V2	0.07	5.4e-19	10	66244856	CTNNA3	N	N	C	G	20.8	Intronic	NM_001127384.2:c.1884+35614C>G,NM_013266.3:c.1884+35614C>G
rs11874	S duration, V4	0.083	3.6e-19	17	46939827	GOSR2	N	N	A	G	12.9	3' UTR	NM_004287.3:c.*1067G>A
rs60619384	QRS area, II	0.078	2.3e-19	10	110814109	RBM20	Y	Y	GT	G	16.3	Intronic	NM_001134363.2:c.2550+1162_2550+1163insT
rs143378550	QRS peak-to-peak, V5	-0.2	1e-19	9	130307462	HMCN2	Y	Y	A	C	1.99	Stop gained	NP_001278744.1:p.Ser699Ter
rs62370993	QRS area, I	0.078	8.8e-20	5	65021832	CWC27	Y	Y	G	A	16.7	Downstream
rs78194372	QRS peak-to-peak, aVR	-0.14	7.4e-20	10	89515693	SLC16A12	Y	Y	A	C	4.75	Intronic	NM_213606.3:c.-47+18808G>T
rs34727758	S duration, V4	0.072	1.1e-20	21	27473747	LINC00113	N	N	C	T	21	Intergenic
rs2292356	Ventricular activation time, V6	-0.065	4.3e-21	2	54665663	SPTBN1	Y	Y	G	A	26.5	Downstream
rs77999046	QRS peak-to-peak, V1	-0.08	5.5e-22	5	173238103	NKX2-5	Y	Y	C	T	17	Upstream
rs11279568	R amplitude, V1	0.12	3.9e-23	16	82715329	CDH13	N	N	C	CAGTGCTTAT	7.54	Intronic	NM_001220488.1:c.186+75867_186+75875delTGCTTATAG,NM_001220489.1:c.45+88195_45+88203delTGCTTATAG,NM_0...
rs2926743	R amplitude, V2	-0.076	1.4e-23	12	56720316	NACA	N	N	A	G	22.7	Missense	NP_001106674.2:p.Phe405Ser
rs17226667	QRS duration, V2	-0.063	6.3e-24	6	118400465	CEP85L	N	N	A	G	45.8	Intergenic	XR_942915.1:n.188+47122T>C
rs868609	QRS area, aVF	0.1	1e-24	10	33318393	NRP1	Y	Y	C	T	10.8	Intronic	NM_001024628.2:c.248+12315A>G,NM_001024629.2:c.248+12315A>G,NM_001244972.1:c.248+12315A>G,NM_0012449...
rs35866366	S amplitude, V4	-0.081	1.2e-27	14	71382468	SIPA1L1	N	N	G	A	22.6	Intergenic	XM_011536630.1:c.-598-31480A>G,XM_011536632.1:c.-518+60937A>G,XM_011536635.1:c.-507+60937A>G
rs75013985	S amplitude, V5	-0.23	6.6e-28	1	111987808	KCND3	Y	Y	G	A	2.21	Upstream
rs2687938	QRS area, V4	-0.072	1.8e-29	13	50180110	DLEU1	Y	Y	T	C	45.6	Intergenic	NR_109974.1:n.442+96916C>T
rs133885	R amplitude, V1	-0.073	9.3e-30	22	25763322	MYO18B	Y	Y	A	G	42.5	Missense	NP_115997.5:p.Gly44Glu
rs35006907	R amplitude, V1	-0.075	6.8e-30	8	124847575	ZNF572	N	N	A	C	35.8	Intergenic	XR_928615.1:n.124-7313G>T,XR_928619.1:n.118-7313G>T,XR_928620.1:n.80+440G>T,XR_928623.1:n.124-7317...
rs9832895	Mean QRS duration	-0.072	3.3e-30	3	38620042	SCN5A	N	N	T	C	44.7	Intronic	NM_000335.4:c.611+801A>G,NM_001099404.1:c.611+801A>G,NM_001099405.1:c.611+801A>G,NM_001160160.1:c.61...
rs373243633	R amplitude, V1	-0.35	2.4e-30	8	143917940	PLEC	Y	Y	T	C	1.16	Missense	NP_000436.2:p.Gly3988Ser,NP_958780.1:p.Gly3947Ser,NP_958781.1:p.Gly3939Ser,NP_958782.1:p.Gly4098Ser,...
rs11098193	R amplitude, V2	-0.086	1.6e-33	4	113508251	CAMK2D	Y	Y	T	C	27	Synonymous	NM_172129.1:c.1002G>A(p.%3D)
rs7088368	QRS area, aVL	0.093	1.5e-33	10	112699170	VTI1A	N	N	G	A	21.2	Intronic	NM_145206.2:c.560+30172A>G
rs56074163	R amplitude, V1	0.077	1.2e-33	15	84808101	ZNF592	N	N	T	C	44.5	Downstream
rs2234962	R amplitude, V1	0.091	9.9e-35	10	119670121	BAG3	Y	Y	C	T	24.2	Missense	NP_004272.2:p.Cys151Arg
rs147436240	Mean QRS duration	0.11	7.5e-41	6	36680287	CDKN1A	N	N	C	CGCGT	17.2	Intronic	NM_000389.4:c.-6+1495_-6+1498delCGTG,NM_001220777.1:c.-6+3769_-6+3772delCGTG,NM_001220778.1:c.-6+135...
rs10076436	S amplitude, V3	0.09	3.1e-43	5	154492281	HAND1	N	N	G	!	35.9	Intergenic
rs34883828	R amplitude, V1	0.14	5.7e-55	2	178905448	CCDC141	N	N	A	C	15.3	Missense	NP_775919.3:p.Glu382Asp
rs4915740	S duration, V2	-0.12	6.8e-75	1	61421072	NFIA	N	N	T	C	47	Intronic	NM_001134673.3:c.1421-5393C>T,NM_001145511.1:c.1397-5393C>T,NM_001145512.1:c.1556-5393C>T,NM_005595....
rs7301677	Ventricular activation time, V6	-0.14	3.1e-110	12	114943342	TBX3	N	N	T	C	34.8	Intergenic
