# Supplementary material for: Sequence variants with large effects on cardiac electrophysiology and disease
Source: Nat Commun. 2019 Oct 22;10:4803. doi: 10.1038/s41467-019-12682-9 (PMC6805929; doi:10.1038/s41467-019-12682-9)
Supplement: Supplementary file 6 — Supplementary Data 2 [file 41467_2019_12682_MOESM6_ESM.xlsx]

## Sheet: Sheet1
Variant	QRS parameter	Effect (s.d.)	P	Chr.	Pos. (hg38)	Locus	New locus	New association (r2 < 0.05 with reported variants)	Effect allele	Other allele	EAF (%)	Annotation	Coding change
rs757372300	R amplitude, II	0.46	2.3e-08	3	52522186	STAB1	Y	Y	T	C	0.161	Missense	NP_055951.2:p.Arg2141Cys
rs387906656	R amplitude, V4	-0.29	9e-09	14	23396970	MYH6	Y	Y	A	G	0.34	Missense	NP_002462.2:p.Arg721Trp
rs184018403	R amplitude, V1	0.25	3e-09	7	128851336	FLNC	Y	Y	G	A	0.55	Missense	NP_001120959.1:p.Ile1849Val,NP_001449.3:p.Ile1882Val
rs58310472	S amplitude, V5	0.039	1.5e-09	8	123535827	FBXO32	N	Y	T	G	39.2	Upstream
rs711244	R duration, V4	0.037	9.4e-10	2	36841285	STRN	N	N	T	C	43.3	3' UTR	NM_003162.3:c.*8171G>A
rs6762208	QRS peak-to-peak, aVR	-0.043	7.1e-10	3	185613377	SENP2	N	N	A	C	32	Missense	NP_067640.2:p.Thr301Lys
NA	QRS peak-to-peak, V6	-0.32	6.7e-10	9	130319588	HMCN2	Y	Y	A	C	0.35	Missense	NP_001278744.1:p.Pro815Gln
rs10599853	R amplitude, V1	-0.04	6.4e-10	10	90921723	ANKRD1	Y	Y	CATA	C	45.3	Upstream
rs34163229	Sokolow-Lyon voltage criterion	0.058	6.3e-10	10	73647154	SYNPO2L	N	N	T	G	14.3	Missense	NP_001107605.1:p.Ser833Tyr,NP_079151.2:p.Ser609Tyr
rs11731892	QRS area, aVF	-0.082	6.2e-10	4	112731621	LARP7	Y	Y	C	T	6.11	Intergenic
rs3829909	QRS area, II	0.045	4e-10	10	113071675	TCF7L2	N	Y	T	A	27.5	Intronic	NM_001146274.1:c.552+31549A>T,NM_001146283.1:c.484-17725A>T,NM_001146284.1:c.483+31549A>T,NM_0011462...
rs12114505	Q duration, V6	-0.048	3.6e-10	8	11932112	DEFB136	Y	Y	T	G	32.5	Intergenic
rs4695739	R amplitude, V3	-0.039	3.1e-10	4	173663020	HAND2-AS1	Y	Y	C	A	46	Intergenic
rs61736454	QRS duration, V3	-0.39	3e-10	5	65470971	ADAMTS6	Y	Y	A	G	0.245	Missense	NP_922932.2:p.Ser90Leu
rs56001013	R duration, V6	0.084	2.3e-10	12	114396032	TBX5	N	Y	T	C	5.53	Intronic	NM_000192.3:c.511-1139G>A,NM_080717.2:c.361-1139G>A,NM_181486.2:c.511-1139G>A
rs72646869	QRS area, aVR	-0.11	1.4e-10	2	178581654	TTN	N	Y	T	C	3.84	Missense	NP_001243779.1:p.Arg20564Lys,NP_001254479.2:p.Arg22205Lys,NP_003310.4:p.Arg13140Lys,NP_596869.4:p.Ar...
rs9859771	QRS duration, V4	0.04	1.2e-10	3	38566944	SCN5A	N	N	G	A	45	Intronic	NM_000335.4:c.3664-362T>C,NM_001099404.1:c.3667-362T>C,NM_001099405.1:c.3667-362T>C,NM_001160160.1:c...
rs17363904	QRS peak-to-peak, aVL	-0.047	1.1e-10	1	50426377	DMRTA2	N	Y	A	C	25.7	Upstream
rs11764098	Mean QRS duration	0.21	9.8e-11	7	35466100	LOC401324	N	Y	G	C	0.986	Intergenic
rs6903950	R amplitude, V1	0.071	7.2e-11	6	7429096	RIOK1	Y	Y	A	G	9.35	Intergenic	XR_427872.2:n.86-951A>G,XR_427873.2:n.86-951A>G,XR_926434.1:n.86-951A>G,XR_926435.1:n.86-951A>G
rs189569984	QRS area, V1	0.2	4.6e-11	10	110784367	RBM20	Y	Y	T	C	1	Missense	NP_001127835.2:p.Ser455Leu
rs848504	QRS area, I	-0.042	3.9e-11	2	36428251	CRIM1	N	N	T	C	42.3	Intronic	NM_016441.2:c.506-13007C>T
rs1461990	Q amplitude, V6	0.047	2.9e-11	8	107075400	ANGPT1	Y	Y	G	C	47.5	Intergenic
rs55824920	R amplitude, I	-0.045	2.2e-11	3	38618461	SCN5A	N	Y	T	C	31.4	Intronic	NM_000335.4:c.611+2382G>A,NM_001099404.1:c.611+2382G>A,NM_001099405.1:c.611+2382G>A,NM_001160160.1:c...
rs343057	QRS area, aVR	-0.076	1.2e-11	7	35487627	LOC401324	N	Y	A	G	8.71	Intergenic
rs10857913	R duration, I	-0.041	5.2e-12	1	111895041	KCND3	Y	Y	!	C	44.1	Intronic	NM_004980.4:c.1106+86580A>G,NM_172198.2:c.1106+86580A>G
rs61478147	S amplitude, V4	-0.046	4.5e-12	5	154601099	MIR3141	N	Y	A	G	34.8	Intergenic
rs10838681	S amplitude, V3	-0.047	3.2e-12	11	47253513	NR1H3	N	N	A	G	31.8	Upstream
rs78656993	QRS area, aVF	-0.091	2e-12	10	33233881	NRP1	Y	Y	G	A	6.29	Intronic	NM_001024628.2:c.982-7592T>C,NM_001024629.2:c.982-7592T>C,NM_001244972.1:c.982-7592T>C,NM_001244973....
rs35320960	QRS area, II	-0.088	2e-12	10	33334515	NRP1	Y	Y	A	G	7.02	5' UTR	NM_001024628.2:c.-133C>T,NM_001024629.2:c.-133C>T,NM_001244972.1:c.-133C>T,NM_001244973.1:c.-133C>T,...
rs143636430	R duration, V5	-0.045	1.2e-12	13	46668722	LRCH1	N	N	!	C	38.7	Intronic	NM_001164211.1:c.453-289_453-282delTGGCGGGG,NM_001164213.1:c.453-289_453-282delTGGCGGGG,NM_015116.2:...
rs117202424	S duration, V2	-0.11	8.9e-13	6	118500543	CEP85L	N	N	A	G	4.37	Intronic	NM_001042475.2:c.1258-8678C>T,NM_001178035.1:c.1267-8678C>T,NM_206921.2:c.1258-8678C>T
rs17362588	R duration, V5	-0.069	4.8e-13	2	178856319	CCDC141	N	N	A	G	11.7	Missense	NP_775919.3:p.Arg935Trp
rs336284	Mean QRS duration	0.046	4.6e-13	7	35254361	TBX20	N	N	A	G	44.1	Upstream
rs3803403	R amplitude, V6	-0.053	4e-13	15	84839914	ALPK3	N	N	G	C	26.5	Missense	NP_065829.3:p.Thr414Ser
rs769151285	R duration, V4	-0.56	3.6e-13	2	178712376	TTN	N	N	C	G	0.197	Stop gained	NP_001243779.1:p.Tyr8865Ter,NP_001254479.2:p.Tyr9182Ter,NP_596869.4:p.Tyr7938Ter
rs3922844	QRS duration, V4	-0.049	1.9e-13	3	38582762	SCN5A	N	N	T	C	32.2	Intronic	NM_000335.4:c.2788-1391A>G,NM_001099404.1:c.2788-1391A>G,NM_001099405.1:c.2788-1391A>G,NM_001160160....
rs529718437	R amplitude, V2	-0.097	6.8e-14	7	128830259	FLNC	Y	Y	C	CG	6.4	Upstream
rs200516164	R amplitude, V1	0.67	5e-14	7	128856555	FLNC	Y	Y	T	C	0.134	Missense	NP_001120959.1:p.Ala2397Val,NP_001449.3:p.Ala2430Val
rs2270992	QRS area, aVR	0.052	9.3e-15	11	48123695	PTPRJ	N	N	T	C	34.5	Synonymous	NM_001098503.1:c.699T>C(p.%3D),NM_002843.3:c.699T>C(p.%3D)
rs1061657	QRS area, II	0.059	5.9e-15	12	114670331	TBX3	N	Y	C	T	23.4	3' UTR	NM_005996.3:c.*1510A>G,NM_016569.3:c.*1510A>G
rs143158900	QRS peak-to-peak, I	-0.065	4.8e-15	10	112746619	VTI1A	N	N	CA	C	17.6	Intronic	NM_145206.2:c.561-68669dupA
rs4918582	QRS area, V5	-0.054	4.1e-15	10	110737705	RBM20	Y	Y	C	T	33.6	Intronic	NM_001134363.2:c.192-43096C>T
rs17651549	Q amplitude, aVR	0.074	2.9e-15	17	45983912	MAPT	N	N	T	C	18.2	Missense	NP_001116538.2:p.Arg370Trp,NP_058519.3:p.Arg370Trp
rs7373102	QRS duration, V4	-0.049	1.8e-15	3	38639137	SCN5A	N	N	T	C	47	Intronic	NM_000335.4:c.-52-5778A>G,NM_001099404.1:c.-52-5778A>G,NM_001099405.1:c.-52-5778A>G,NM_001160160.1:c...
rs12573386	QRS area, aVR	0.053	6.9e-16	10	110816801	RBM20	Y	Y	G	C	38.9	Intronic	NM_001134363.2:c.2551-3271C>G
rs188438615	R amplitude, aVR	0.18	4e-16	12	114646117	TBX3	N	Y	G	C	1.95	Intergenic
rs16866538	S amplitude, V1	0.12	1.4e-16	2	178795185	TTN	N	Y	A	G	4.93	Missense	NP_001243779.1:p.Arg328Cys,NP_001254479.2:p.Arg328Cys,NP_003310.4:p.Arg328Cys,NP_596869.4:p.Arg328Cy...
rs772841571	QRS duration, V4	1.9	3.3e-17	3	38597728	SCN5A	N	Y	T	C	0.027	Splice donor	NM_000335.4:c.2262+1G>A,NM_001099404.1:c.2262+1G>A,NM_001099405.1:c.2262+1G>A,NM_001160160.1:c.2262+...
rs17046108	Ventricular activation time, V4	0.061	3e-18	2	54663880	SPTBN1	Y	Y	A	G	24.7	Downstream
rs10823057	R amplitude, V2	-0.085	1.2e-18	10	67526603	CTNNA3	N	N	C	T	12.5	Intronic	NM_001127384.2:c.460-4642A>G,NM_001291133.1:c.496-4642A>G,NM_013266.3:c.460-4642A>G
rs73070977	QRS duration, V3	0.092	1.3e-20	3	38589940	SCN5A	N	N	G	T	11.5	Intronic	NM_000335.4:c.2263-2367A>C,NM_001099404.1:c.2263-2367A>C,NM_001099405.1:c.2263-2367A>C,NM_001160160....
rs2306636	QRS area, II	-0.12	3.9e-21	2	178770209	TTN	N	N	T	C	6.85	Missense	NP_001243779.1:p.Ser2831Asn,NP_001254479.2:p.Ser2831Asn,NP_003310.4:p.Ser2785Asn,NP_596869.4:p.Ser28...
rs3829747	R amplitude, V1	-0.089	2e-21	2	178532834	TTN	N	N	T	C	13.3	Missense	NP_001243779.1:p.Arg32953His,NP_001254479.2:p.Arg34594His,NP_003310.4:p.Arg25529His,NP_596869.4:p.Ar...
rs149624457	QRS duration, V4	0.077	2.3e-24	3	38545817	SCN5A	N	N	A	AG	21.4	Downstream
rs11710077	QRS duration, V4	-0.087	3e-27	3	38616408	SCN5A	N	N	T	A	18.1	Intronic	NM_000335.4:c.612-2574T>A,NM_001099404.1:c.612-2342T>A,NM_001099405.1:c.612-2342T>A,NM_001160160.1:c...
rs6795970	Mean QRS duration	0.071	1.9e-27	3	38725184	SCN10A	N	N	A	G	35.8	Missense	NP_001280235.2:p.Val1072Ala,NP_001280236.2:p.Val975Ala,NP_006505.3:p.Val1073Ala
rs4284441	QRS area, V6	0.082	4.9e-34	12	114924167	TBX3	N	N	T	C	36.5	Intergenic
rs883079	Mean QRS duration	0.087	4.4e-38	12	114355435	TBX5	N	N	C	T	30.7	3' UTR	NM_000192.3:c.*97G>A,NM_080717.2:c.*97G>A,NM_181486.2:c.*97G>A
rs11067264	QRS area, aVR	0.12	4.1e-68	12	114726219	TBX3	N	N	A	G	37.3	Intergenic	XR_945380.1:n.141+473G>A,XR_945381.1:n.436+473G>A,XR_945382.1:n.297+473G>A,XR_945383.1:n.332G>A
