# Supplementary material for: Sequence variants with large effects on cardiac electrophysiology and disease
Source: Nat Commun. 2019 Oct 22;10:4803. doi: 10.1038/s41467-019-12682-9 (PMC6805929; doi:10.1038/s41467-019-12682-9)
Supplement: Supplementary file 7 — Supplementary Data 3 [file 41467_2019_12682_MOESM7_ESM.xlsx]

## Sheet: Sheet1
Variant	Chr.	Pos. (hg38)	Reference
rs2483280	1	3338975	Identification of three novel genetic variations associated with electrocardiographic traits (QRS duration and PR interval) in East Asians
rs2849028	1	23362440	52 Genetic Loci Influencing Myocardial Mass
rs17391905	1	51080468	52 Genetic Loci Influencing Myocardial Mass
rs17391905	1	51080468	Common variants in 22 loci are associated with QRS duration and cardiac ventricular conduction
rs9436640	1	61408005	Common variants in 22 loci are associated with QRS duration and cardiac ventricular conduction
rs2207790	1	61432295	52 Genetic Loci Influencing Myocardial Mass
rs2207790	1	61432295	Genome- and phenome-wide analyses of cardiac conduction identifies markers of arrhythmia risk
rs4074536	1	115768346	Common variants in 22 loci are associated with QRS duration and cardiac ventricular conduction
rs12039739	1	115790490	52 Genetic Loci Influencing Myocardial Mass
rs2274317	1	156477111	52 Genetic Loci Influencing Myocardial Mass
rs12036340	1	162045950	52 Genetic Loci Influencing Myocardial Mass
rs10920184	1	201369768	52 Genetic Loci Influencing Myocardial Mass
rs4288653	1	204296900	52 Genetic Loci Influencing Myocardial Mass
rs6710065	2	26853689	52 Genetic Loci Influencing Myocardial Mass
rs3770900	2	36425673	52 Genetic Loci Influencing Myocardial Mass
rs7562790	2	36446412	Common variants in 22 loci are associated with QRS duration and cardiac ventricular conduction
rs3770770	2	36965723	52 Genetic Loci Influencing Myocardial Mass
rs17020136	2	37020872	Common variants in 22 loci are associated with QRS duration and cardiac ventricular conduction
rs3816849	2	178802363	52 Genetic Loci Influencing Myocardial Mass
rs2051211	3	38518258	Common variants in 22 loci are associated with QRS duration and cardiac ventricular conduction
rs12631864	3	38528273	52 Genetic Loci Influencing Myocardial Mass
rs10865879	3	38535871	Common variants in 22 loci are associated with QRS duration and cardiac ventricular conduction
rs6781009	3	38543943	52 Genetic Loci Influencing Myocardial Mass
rs1805126	3	38550915	Genome- and phenome-wide analyses of cardiac conduction identifies markers of arrhythmia risk
rs10154914	3	38591139	52 Genetic Loci Influencing Myocardial Mass
rs11708996	3	38592432	Common variants in 22 loci are associated with QRS duration and cardiac ventricular conduction
rs11710077	3	38616408	Common variants in 22 loci are associated with QRS duration and cardiac ventricular conduction
rs9851724	3	38678444	Common variants in 22 loci are associated with QRS duration and cardiac ventricular conduction
rs9851724	3	38678444	52 Genetic Loci Influencing Myocardial Mass
rs6795970	3	38725184	Several common variants modulate heart rate, PR interval and QRS duration
rs6795970	3	38725184	Genome- and phenome-wide analyses of cardiac conduction identifies markers of arrhythmia risk
rs6801957	3	38725824	52 Genetic Loci Influencing Myocardial Mass
rs6801957	3	38725824	Common variants in 22 loci are associated with QRS duration and cardiac ventricular conduction
rs6776034	3	38737698	52 Genetic Loci Influencing Myocardial Mass
rs4687718	3	53248287	52 Genetic Loci Influencing Myocardial Mass
rs4687718	3	53248287	Common variants in 22 loci are associated with QRS duration and cardiac ventricular conduction
rs2242285	3	66381178	52 Genetic Loci Influencing Myocardial Mass
rs2242285	3	66381178	Common variants in 22 loci are associated with QRS duration and cardiac ventricular conduction
rs13314892	3	69745901	52 Genetic Loci Influencing Myocardial Mass
rs10937226	3	185585097	52 Genetic Loci Influencing Myocardial Mass
rs1344852	4	20182314	52 Genetic Loci Influencing Myocardial Mass
rs335206	5	123168872	Identification of three novel genetic variations associated with electrocardiographic traits (QRS duration and PR interval) in East Asians
rs17116169	5	154457922	52 Genetic Loci Influencing Myocardial Mass
rs13165478	5	154489480	Common variants in 22 loci are associated with QRS duration and cardiac ventricular conduction
rs13185595	5	154492610	52 Genetic Loci Influencing Myocardial Mass
rs1321313	6	36651044	Genome- and phenome-wide analyses of cardiac conduction identifies markers of arrhythmia risk
rs1321311	6	36655123	52 Genetic Loci Influencing Myocardial Mass
rs1321311	6	36655123	Several common variants modulate heart rate, PR interval and QRS duration
rs9470361	6	36655602	Common variants in 22 loci are associated with QRS duration and cardiac ventricular conduction
rs1015150	6	41691566	52 Genetic Loci Influencing Myocardial Mass
rs11153730	6	118346359	52 Genetic Loci Influencing Myocardial Mass
rs11153730	6	118346359	Common variants in 22 loci are associated with QRS duration and cardiac ventricular conduction
rs6906287	6	118641577	Genome- and phenome-wide analyses of cardiac conduction identifies markers of arrhythmia risk
rs1362212	7	35265695	Common variants in 22 loci are associated with QRS duration and cardiac ventricular conduction
rs1419856	7	35267372	52 Genetic Loci Influencing Myocardial Mass
rs340383	7	35364980	52 Genetic Loci Influencing Myocardial Mass
rs7784776	7	46580547	Common variants in 22 loci are associated with QRS duration and cardiac ventricular conduction
rs6968945	7	46601302	52 Genetic Loci Influencing Myocardial Mass
rs3807989	7	116546187	Several common variants modulate heart rate, PR interval and QRS duration
rs11773845	7	116551247	52 Genetic Loci Influencing Myocardial Mass
rs4367519	8	123654189	52 Genetic Loci Influencing Myocardial Mass
rs10105974	8	124842273	52 Genetic Loci Influencing Myocardial Mass
rs1733724	10	52464217	52 Genetic Loci Influencing Myocardial Mass
rs1733724	10	52464217	Several common variants modulate heart rate, PR interval and QRS duration
rs1733724	10	52464217	Common variants in 22 loci are associated with QRS duration and cardiac ventricular conduction
rs12414364	10	66244856	52 Genetic Loci Influencing Myocardial Mass
rs10509289	10	67521737	52 Genetic Loci Influencing Myocardial Mass
rs7099599	10	73727323	52 Genetic Loci Influencing Myocardial Mass
rs7342028	10	112719503	Common variants in 22 loci are associated with QRS duration and cardiac ventricular conduction
rs7918405	10	112745706	52 Genetic Loci Influencing Myocardial Mass
rs2269434	11	47338861	52 Genetic Loci Influencing Myocardial Mass
rs174577	11	61837342	52 Genetic Loci Influencing Myocardial Mass
rs736825	12	54023792	52 Genetic Loci Influencing Myocardial Mass
rs2926743	12	56720316	52 Genetic Loci Influencing Myocardial Mass
rs883079	12	114355435	Common variants in 22 loci are associated with QRS duration and cardiac ventricular conduction
rs883079	12	114355435	52 Genetic Loci Influencing Myocardial Mass
rs3825214	12	114357638	Several common variants modulate heart rate, PR interval and QRS duration
rs11067246	12	114711535	52 Genetic Loci Influencing Myocardial Mass
rs7132327	12	114943266	52 Genetic Loci Influencing Myocardial Mass
rs10850409	12	114943935	Common variants in 22 loci are associated with QRS duration and cardiac ventricular conduction
rs1408224	13	46641083	52 Genetic Loci Influencing Myocardial Mass
rs728926	13	73938985	52 Genetic Loci Influencing Myocardial Mass
rs1886512	13	73946049	Common variants in 22 loci are associated with QRS duration and cardiac ventricular conduction
rs12880291	14	71417850	52 Genetic Loci Influencing Myocardial Mass
rs11848785	14	71590638	Common variants in 22 loci are associated with QRS duration and cardiac ventricular conduction
rs7183401	15	84828713	52 Genetic Loci Influencing Myocardial Mass
rs8038015	15	98720045	52 Genetic Loci Influencing Myocardial Mass
rs6565060	16	82716446	52 Genetic Loci Influencing Myocardial Mass
rs7211246	17	30158744	52 Genetic Loci Influencing Myocardial Mass
rs242562	17	45949373	52 Genetic Loci Influencing Myocardial Mass
rs17608766	17	46935905	Common variants in 22 loci are associated with QRS duration and cardiac ventricular conduction
rs9912468	17	66322239	52 Genetic Loci Influencing Myocardial Mass
rs9912468	17	66322239	Common variants in 22 loci are associated with QRS duration and cardiac ventricular conduction
rs617759	18	35142905	52 Genetic Loci Influencing Myocardial Mass
rs879568	18	36731696	52 Genetic Loci Influencing Myocardial Mass
rs10853525	18	44856687	52 Genetic Loci Influencing Myocardial Mass
rs991014	18	44859921	Common variants in 22 loci are associated with QRS duration and cardiac ventricular conduction
rs3929778	20	6479643	52 Genetic Loci Influencing Myocardial Mass
rs2025096	20	34952197	52 Genetic Loci Influencing Myocardial Mass
rs7283707	21	15754675	52 Genetic Loci Influencing Myocardial Mass
rs13047360	21	27479261	52 Genetic Loci Influencing Myocardial Mass
