# Supplementary material for: Sequence variants with large effects on cardiac electrophysiology and disease
Source: Nat Commun. 2019 Oct 22;10:4803. doi: 10.1038/s41467-019-12682-9 (PMC6805929; doi:10.1038/s41467-019-12682-9)
Supplement: Supplementary file 8 — Supplementary Data 4 [file 41467_2019_12682_MOESM8_ESM.xlsx]

## Sheet: Sheet1
ECG Trait	Variant	Chr.	Pos. (hg38)	Locus	Effect allele	Other allele	EAF (%)	Annotation	OR	P
LAFB	rs7301677	12	114943342	TBX3	T	C	34.8	Intergenic	1.21	1.9e-12
LAFB	rs476348	18	35090057	MAPRE2	T	C	33	Intronic	0.86	3.7e-08
LAFB	rs41306688	13	113424243	ADPRHL1	C	A	4.42	Missense	1.37	4.8e-08
LAFB	rs11067264	12	114726219	TBX3	A	G	37.3	Intergenic	1.15	2.5e-07
LAFB	rs868609	10	33318393	NRP1	C	T	10.8	Intronic	0.82	4.9e-06
LBBB	rs1880782	6	117168041	VGLL2	T	G	38.6	Intergenic	1.15	1e-05
LBBB	rs4915740	1	61421072	NFIA	T	C	47	Intronic	0.88	1.5e-05
RBBB	rs711244	2	36841285	STRN	T	C	43.3	3' UTR	1.14	2e-05
LAFB	rs147436240	6	36680287	CDKN1A	C	CGCGT	17.2	Intronic	1.15	5.2e-05
LAFB	rs35320960	10	33334515	NRP1	A	G	7.02	5' UTR	1.21	9.4e-05
LAFB	rs35006907	8	124847575	ZNF572	A	C	35.8	Intergenic	1.11	0.00013
LAFB	rs4284441	12	114924167	TBX3	T	C	36.5	Intergenic	0.9	0.00014
LAFB	rs343057	7	35487627	LOC401324	A	G	8.71	Intergenic	0.84	0.00019
LPFB	rs56001013	12	114396032	TBX5	T	C	5.53	Intronic	0.42	0.0002
LBBB	rs147436240	6	36680287	CDKN1A	C	CGCGT	17.2	Intronic	1.16	0.00021
LPFB	rs11067264	12	114726219	TBX3	A	G	37.3	Intergenic	1.38	0.00021
LBBB	rs17362588	2	178856319	CCDC141	A	G	11.7	Missense	0.83	0.00022
RBBB	rs1126225	18	44844629	SETBP1	T	C	39.8	Intronic	1.12	0.00024
RBBB	rs34883828	2	178905448	CCDC141	A	C	15.3	Missense	1.16	0.00031
LAFB	rs12573386	10	110816801	RBM20	G	C	38.9	Intronic	1.1	0.00033
LBBB	rs387906656	14	23396970	MYH6	A	G	0.34	Missense	2.02	0.0005
LPFB	rs143378550	9	130307462	HMCN2	A	C	1.99	Stop gained	2.31	0.00052
LAFB	rs17362588	2	178856319	CCDC141	A	G	11.7	Missense	0.86	0.00053
RBBB	rs629234	1	170662622	PRRX1	T	C	47.9	Upstream	1.11	0.00053
LAFB	rs34967813	1	237678090	RYR2	G	A	30.3	Missense	1.1	0.00057
RBBB	rs4794562	17	55302450	HLF	T	C	25.7	Intronic	0.88	0.00069
LBBB	rs55824920	3	38618461	SCN5A	T	C	31.4	Intronic	1.12	0.00071
LPFB	rs62370993	5	65021832	CWC27	G	A	16.7	Downstream	0.65	0.00072
RBBB	rs9832895	3	38620042	SCN5A	T	C	44.7	Intronic	0.9	0.00074
LAFB	rs2687938	13	50180110	DLEU1	T	C	45.6	Intergenic	1.09	0.00079
LBBB	rs397516082	11	47346372	MYBPC3	C	T	0.175	Splice acceptor	2.59	0.0008
RBBB	rs17362588	2	178856319	CCDC141	A	G	11.7	Missense	0.85	0.00093
LBBB	rs11098193	4	113508251	CAMK2D	T	C	27	Synonymous	1.12	0.00099
RBBB	rs335196	5	123184837	PRDM6	A	G	43	Intronic	1.11	0.0011
LPFB	rs4918582	10	110737705	RBM20	C	T	33.6	Intronic	1.33	0.0012
LAFB	rs387906656	14	23396970	MYH6	A	G	0.34	Missense	1.76	0.0012
LBBB	rs34967813	1	237678090	RYR2	G	A	30.3	Missense	1.11	0.0014
LAFB	rs2270992	11	48123695	PTPRJ	T	C	34.5	Synonymous	1.09	0.0015
LPFB	rs431433	8	107631050	ANGPT1	G	A	31.3	Intergenic	1.32	0.0016
LAFB	rs188438615	12	114646117	TBX3	G	C	1.95	Intergenic	1.31	0.0017
LAFB	rs1880782	6	117168041	VGLL2	T	G	38.6	Intergenic	1.08	0.0018
LAFB	rs45496496	14	23423939	MYH7	G	C	0.068	Missense	0.02	0.0025
RBBB	rs17215195	8	13376067	DLC1	G	A	7.33	Intronic	1.18	0.0026
LPFB	rs7301677	12	114943342	TBX3	T	C	34.8	Intergenic	1.3	0.0027
RBBB	rs1880782	6	117168041	VGLL2	T	G	38.6	Intergenic	1.1	0.0029
LBBB	rs2234962	10	119670121	BAG3	C	T	24.2	Missense	0.9	0.003
