# Supplementary material for: Sequence variants with large effects on cardiac electrophysiology and disease
Source: Nat Commun. 2019 Oct 22;10:4803. doi: 10.1038/s41467-019-12682-9 (PMC6805929; doi:10.1038/s41467-019-12682-9)
Supplement: Supplementary file 9 — Supplementary Data 5 [file 41467_2019_12682_MOESM9_ESM.xlsx]

## Sheet: Sheet1
ECG parameter	Variant	Chr.	Pos. (hg38)	Effect allele	Other allele	EAF (%)	Locus	Effect (s.d.)	P
Cornell voltage criterion	rs74830207	1	3292398	A	G	9.32	PRDM16	-0.031	0.0053
Mean QRS duration	rs74830207	1	3292398	A	G	9.32	PRDM16	-0.034	0.0014
P amplitude, aVF	rs74830207	1	3292398	A	G	9.32	PRDM16	-0.013	0.2
P duration, aVF	rs74830207	1	3292398	A	G	9.32	PRDM16	-0.004	0.67
PR interval, aVF	rs74830207	1	3292398	A	G	9.32	PRDM16	-0.001	0.95
Q amplitude, aVF	rs74830207	1	3292398	A	G	9.32	PRDM16	0.035	0.0081
Q duration, aVF	rs74830207	1	3292398	A	G	9.32	PRDM16	-0.04	0.003
QRS area, aVF	rs74830207	1	3292398	A	G	9.32	PRDM16	0.082	4.1e-14
QRS duration, aVF	rs74830207	1	3292398	A	G	9.32	PRDM16	-0.016	0.12
QRS peak-to-peak, aVF	rs74830207	1	3292398	A	G	9.32	PRDM16	0.026	0.013
QT interval, aVF	rs74830207	1	3292398	A	G	9.32	PRDM16	0	0.98
R amplitude, aVF	rs74830207	1	3292398	A	G	9.32	PRDM16	0.062	3.3e-09
R duration, aVF	rs74830207	1	3292398	A	G	9.32	PRDM16	0.065	3.4e-10
S amplitude, aVF	rs74830207	1	3292398	A	G	9.32	PRDM16	0.023	0.065
S duration, aVF	rs74830207	1	3292398	A	G	9.32	PRDM16	-0.034	0.0052
ST duration, aVF	rs74830207	1	3292398	A	G	9.32	PRDM16	0.033	0.00093
T amplitude, aVF	rs74830207	1	3292398	A	G	9.32	PRDM16	-0.035	0.00058
T duration, aVF	rs74830207	1	3292398	A	G	9.32	PRDM16	-0.018	0.07
Ventricular activation time, aVF	rs74830207	1	3292398	A	G	9.32	PRDM16	0.019	0.062
P amplitude, aVL	rs74830207	1	3292398	A	G	9.32	PRDM16	-0.007	0.48
P duration, aVL	rs74830207	1	3292398	A	G	9.32	PRDM16	0.007	0.49
PR interval, aVL	rs74830207	1	3292398	A	G	9.32	PRDM16	0.017	0.097
Q amplitude, aVL	rs74830207	1	3292398	A	G	9.32	PRDM16	0.005	0.67
Q duration, aVL	rs74830207	1	3292398	A	G	9.32	PRDM16	-0.017	0.15
QRS area, aVL	rs74830207	1	3292398	A	G	9.32	PRDM16	-0.035	0.0013
QRS duration, aVL	rs74830207	1	3292398	A	G	9.32	PRDM16	-0.036	0.00052
QRS peak-to-peak, aVL	rs74830207	1	3292398	A	G	9.32	PRDM16	-0.03	0.0056
QT interval, aVL	rs74830207	1	3292398	A	G	9.32	PRDM16	-0.017	0.11
R amplitude, aVL	rs74830207	1	3292398	A	G	9.32	PRDM16	-0.035	0.0011
R duration, aVL	rs74830207	1	3292398	A	G	9.32	PRDM16	-0.026	0.01
S amplitude, aVL	rs74830207	1	3292398	A	G	9.32	PRDM16	0	0.99
S duration, aVL	rs74830207	1	3292398	A	G	9.32	PRDM16	0.019	0.13
ST duration, aVL	rs74830207	1	3292398	A	G	9.32	PRDM16	0.029	0.0033
T amplitude, aVL	rs74830207	1	3292398	A	G	9.32	PRDM16	-0.014	0.17
T duration, aVL	rs74830207	1	3292398	A	G	9.32	PRDM16	-0.021	0.03
Ventricular activation time, aVL	rs74830207	1	3292398	A	G	9.32	PRDM16	-0.052	2.4e-07
P amplitude, aVR	rs74830207	1	3292398	A	G	9.32	PRDM16	0.023	0.024
P duration, aVR	rs74830207	1	3292398	A	G	9.32	PRDM16	0.002	0.81
PR interval, aVR	rs74830207	1	3292398	A	G	9.32	PRDM16	0.011	0.31
Q amplitude, aVR	rs74830207	1	3292398	A	G	9.32	PRDM16	-0.051	3.5e-05
Q duration, aVR	rs74830207	1	3292398	A	G	9.32	PRDM16	0.048	6.3e-05
QRS area, aVR	rs74830207	1	3292398	A	G	9.32	PRDM16	-0.072	5.9e-11
QRS duration, aVR	rs74830207	1	3292398	A	G	9.32	PRDM16	-0.026	0.011
QRS peak-to-peak, aVR	rs74830207	1	3292398	A	G	9.32	PRDM16	0.047	2e-05
QT interval, aVR	rs74830207	1	3292398	A	G	9.32	PRDM16	-0.006	0.57
R amplitude, aVR	rs74830207	1	3292398	A	G	9.32	PRDM16	-0.004	0.67
R duration, aVR	rs74830207	1	3292398	A	G	9.32	PRDM16	-0.01	0.33
S amplitude, aVR	rs74830207	1	3292398	A	G	9.32	PRDM16	-0.052	9.5e-05
S duration, aVR	rs74830207	1	3292398	A	G	9.32	PRDM16	0.036	0.0059
ST duration, aVR	rs74830207	1	3292398	A	G	9.32	PRDM16	0.025	0.013
T amplitude, aVR	rs74830207	1	3292398	A	G	9.32	PRDM16	0.043	4.1e-05
T duration, aVR	rs74830207	1	3292398	A	G	9.32	PRDM16	-0.016	0.098
Ventricular activation time, aVR	rs74830207	1	3292398	A	G	9.32	PRDM16	-0.038	0.00056
P amplitude, I	rs74830207	1	3292398	A	G	9.32	PRDM16	-0.017	0.11
P duration, I	rs74830207	1	3292398	A	G	9.32	PRDM16	0.005	0.57
PR interval, I	rs74830207	1	3292398	A	G	9.32	PRDM16	0.022	0.039
Q amplitude, I	rs74830207	1	3292398	A	G	9.32	PRDM16	0.044	0.00044
Q duration, I	rs74830207	1	3292398	A	G	9.32	PRDM16	-0.032	0.011
QRS area, I	rs74830207	1	3292398	A	G	9.32	PRDM16	0.016	0.14
QRS duration, I	rs74830207	1	3292398	A	G	9.32	PRDM16	-0.032	0.0026
QRS peak-to-peak, I	rs74830207	1	3292398	A	G	9.32	PRDM16	-0.013	0.23
QT interval, I	rs74830207	1	3292398	A	G	9.32	PRDM16	-0.012	0.25
R amplitude, I	rs74830207	1	3292398	A	G	9.32	PRDM16	-0.002	0.89
R duration, I	rs74830207	1	3292398	A	G	9.32	PRDM16	0.02	0.051
S amplitude, I	rs74830207	1	3292398	A	G	9.32	PRDM16	0.013	0.31
S duration, I	rs74830207	1	3292398	A	G	9.32	PRDM16	-0.019	0.14
ST duration, I	rs74830207	1	3292398	A	G	9.32	PRDM16	0.024	0.016
T amplitude, I	rs74830207	1	3292398	A	G	9.32	PRDM16	-0.037	0.00032
T duration, I	rs74830207	1	3292398	A	G	9.32	PRDM16	-0.023	0.019
Ventricular activation time, I	rs74830207	1	3292398	A	G	9.32	PRDM16	-0.033	0.0019
P amplitude, II	rs74830207	1	3292398	A	G	9.32	PRDM16	-0.017	0.097
P duration, II	rs74830207	1	3292398	A	G	9.32	PRDM16	0.001	0.95
PR interval, II	rs74830207	1	3292398	A	G	9.32	PRDM16	-0.001	0.9
Q amplitude, II	rs74830207	1	3292398	A	G	9.32	PRDM16	0.021	0.11
Q duration, II	rs74830207	1	3292398	A	G	9.32	PRDM16	-0.018	0.18
QRS area, II	rs74830207	1	3292398	A	G	9.32	PRDM16	0.088	9.8e-16
QRS duration, II	rs74830207	1	3292398	A	G	9.32	PRDM16	-0.029	0.0039
QRS peak-to-peak, II	rs74830207	1	3292398	A	G	9.32	PRDM16	0.056	2.5e-07
QT interval, II	rs74830207	1	3292398	A	G	9.32	PRDM16	-0.005	0.64
R amplitude, II	rs74830207	1	3292398	A	G	9.32	PRDM16	0.076	4.6e-12
R duration, II	rs74830207	1	3292398	A	G	9.32	PRDM16	0.039	0.00019
S amplitude, II	rs74830207	1	3292398	A	G	9.32	PRDM16	0.009	0.46
S duration, II	rs74830207	1	3292398	A	G	9.32	PRDM16	-0.02	0.1
ST duration, II	rs74830207	1	3292398	A	G	9.32	PRDM16	0.033	0.00097
T amplitude, II	rs74830207	1	3292398	A	G	9.32	PRDM16	-0.045	2e-05
T duration, II	rs74830207	1	3292398	A	G	9.32	PRDM16	-0.034	0.00069
Ventricular activation time, II	rs74830207	1	3292398	A	G	9.32	PRDM16	0.023	0.024
P amplitude, III	rs74830207	1	3292398	A	G	9.32	PRDM16	-0.006	0.53
P duration, III	rs74830207	1	3292398	A	G	9.32	PRDM16	-0.013	0.16
PR interval, III	rs74830207	1	3292398	A	G	9.32	PRDM16	0.002	0.83
Q amplitude, III	rs74830207	1	3292398	A	G	9.32	PRDM16	0.028	0.035
Q duration, III	rs74830207	1	3292398	A	G	9.32	PRDM16	-0.026	0.048
QRS area, III	rs74830207	1	3292398	A	G	9.32	PRDM16	0.061	1.8e-08
QRS duration, III	rs74830207	1	3292398	A	G	9.32	PRDM16	-0.027	0.0086
QRS peak-to-peak, III	rs74830207	1	3292398	A	G	9.32	PRDM16	-0.016	0.13
QT interval, III	rs74830207	1	3292398	A	G	9.32	PRDM16	-0.016	0.11
R amplitude, III	rs74830207	1	3292398	A	G	9.32	PRDM16	0.038	0.00016
R duration, III	rs74830207	1	3292398	A	G	9.32	PRDM16	0.044	1.1e-05
S amplitude, III	rs74830207	1	3292398	A	G	9.32	PRDM16	0.029	0.017
S duration, III	rs74830207	1	3292398	A	G	9.32	PRDM16	-0.036	0.0022
ST duration, III	rs74830207	1	3292398	A	G	9.32	PRDM16	0.024	0.013
T amplitude, III	rs74830207	1	3292398	A	G	9.32	PRDM16	-0.013	0.2
T duration, III	rs74830207	1	3292398	A	G	9.32	PRDM16	-0.03	0.0015
Ventricular activation time, III	rs74830207	1	3292398	A	G	9.32	PRDM16	0.021	0.046
P amplitude, V1	rs74830207	1	3292398	A	G	9.32	PRDM16	0.014	0.18
P duration, V1	rs74830207	1	3292398	A	G	9.32	PRDM16	0.008	0.38
PR interval, V1	rs74830207	1	3292398	A	G	9.32	PRDM16	0.009	0.37
Q amplitude, V1	rs74830207	1	3292398	A	G	9.32	PRDM16	-0.066	0.001
Q duration, V1	rs74830207	1	3292398	A	G	9.32	PRDM16	0.05	0.012
QRS area, V1	rs74830207	1	3292398	A	G	9.32	PRDM16	-0.064	1.3e-09
QRS duration, V1	rs74830207	1	3292398	A	G	9.32	PRDM16	-0.024	0.027
QRS peak-to-peak, V1	rs74830207	1	3292398	A	G	9.32	PRDM16	0.032	0.003
QT interval, V1	rs74830207	1	3292398	A	G	9.32	PRDM16	-0.006	0.52
R amplitude, V1	rs74830207	1	3292398	A	G	9.32	PRDM16	-0.045	3.9e-05
R duration, V1	rs74830207	1	3292398	A	G	9.32	PRDM16	-0.077	1.1e-12
S amplitude, V1	rs74830207	1	3292398	A	G	9.32	PRDM16	-0.056	2.4e-07
S duration, V1	rs74830207	1	3292398	A	G	9.32	PRDM16	0.046	2.9e-05
ST duration, V1	rs74830207	1	3292398	A	G	9.32	PRDM16	0.023	0.018
T amplitude, V1	rs74830207	1	3292398	A	G	9.32	PRDM16	0.012	0.26
T duration, V1	rs74830207	1	3292398	A	G	9.32	PRDM16	0	1
Ventricular activation time, V1	rs74830207	1	3292398	A	G	9.32	PRDM16	-0.052	1.1e-06
P amplitude, V2	rs74830207	1	3292398	A	G	9.32	PRDM16	0.008	0.41
P duration, V2	rs74830207	1	3292398	A	G	9.32	PRDM16	0.011	0.24
PR interval, V2	rs74830207	1	3292398	A	G	9.32	PRDM16	-0.003	0.81
Q amplitude, V2	rs74830207	1	3292398	A	G	9.32	PRDM16	-0.024	0.33
Q duration, V2	rs74830207	1	3292398	A	G	9.32	PRDM16	0.013	0.61
QRS area, V2	rs74830207	1	3292398	A	G	9.32	PRDM16	-0.064	1.6e-09
QRS duration, V2	rs74830207	1	3292398	A	G	9.32	PRDM16	-0.012	0.26
QRS peak-to-peak, V2	rs74830207	1	3292398	A	G	9.32	PRDM16	-0.004	0.67
QT interval, V2	rs74830207	1	3292398	A	G	9.32	PRDM16	-0.004	0.69
R amplitude, V2	rs74830207	1	3292398	A	G	9.32	PRDM16	-0.05	5.3e-06
R duration, V2	rs74830207	1	3292398	A	G	9.32	PRDM16	-0.073	1.6e-11
S amplitude, V2	rs74830207	1	3292398	A	G	9.32	PRDM16	-0.023	0.033
S duration, V2	rs74830207	1	3292398	A	G	9.32	PRDM16	0.067	1.1e-09
ST duration, V2	rs74830207	1	3292398	A	G	9.32	PRDM16	0.024	0.014
T amplitude, V2	rs74830207	1	3292398	A	G	9.32	PRDM16	0.003	0.77
T duration, V2	rs74830207	1	3292398	A	G	9.32	PRDM16	-0.01	0.32
Ventricular activation time, V2	rs74830207	1	3292398	A	G	9.32	PRDM16	-0.085	6.9e-16
P amplitude, V3	rs74830207	1	3292398	A	G	9.32	PRDM16	0.001	0.92
P duration, V3	rs74830207	1	3292398	A	G	9.32	PRDM16	-0.003	0.73
PR interval, V3	rs74830207	1	3292398	A	G	9.32	PRDM16	-0.003	0.76
Q amplitude, V3	rs74830207	1	3292398	A	G	9.32	PRDM16	0.02	0.42
Q duration, V3	rs74830207	1	3292398	A	G	9.32	PRDM16	0.008	0.75
QRS area, V3	rs74830207	1	3292398	A	G	9.32	PRDM16	-0.016	0.13
QRS duration, V3	rs74830207	1	3292398	A	G	9.32	PRDM16	-0.025	0.019
QRS peak-to-peak, V3	rs74830207	1	3292398	A	G	9.32	PRDM16	-0.036	0.00088
QT interval, V3	rs74830207	1	3292398	A	G	9.32	PRDM16	0.003	0.79
R amplitude, V3	rs74830207	1	3292398	A	G	9.32	PRDM16	-0.045	2.6e-05
R duration, V3	rs74830207	1	3292398	A	G	9.32	PRDM16	-0.034	0.0012
S amplitude, V3	rs74830207	1	3292398	A	G	9.32	PRDM16	0.01	0.35
S duration, V3	rs74830207	1	3292398	A	G	9.32	PRDM16	0.009	0.42
ST duration, V3	rs74830207	1	3292398	A	G	9.32	PRDM16	0.023	0.025
T amplitude, V3	rs74830207	1	3292398	A	G	9.32	PRDM16	-0.013	0.22
T duration, V3	rs74830207	1	3292398	A	G	9.32	PRDM16	-0.014	0.16
Ventricular activation time, V3	rs74830207	1	3292398	A	G	9.32	PRDM16	-0.05	1.7e-06
P amplitude, V4	rs74830207	1	3292398	A	G	9.32	PRDM16	-0.004	0.69
P duration, V4	rs74830207	1	3292398	A	G	9.32	PRDM16	0.009	0.34
PR interval, V4	rs74830207	1	3292398	A	G	9.32	PRDM16	0.006	0.56
Q amplitude, V4	rs74830207	1	3292398	A	G	9.32	PRDM16	0.035	0.04
Q duration, V4	rs74830207	1	3292398	A	G	9.32	PRDM16	-0.01	0.54
QRS area, V4	rs74830207	1	3292398	A	G	9.32	PRDM16	0.041	0.00017
QRS duration, V4	rs74830207	1	3292398	A	G	9.32	PRDM16	-0.032	0.0022
QRS peak-to-peak, V4	rs74830207	1	3292398	A	G	9.32	PRDM16	-0.017	0.1
QT interval, V4	rs74830207	1	3292398	A	G	9.32	PRDM16	0.005	0.63
R amplitude, V4	rs74830207	1	3292398	A	G	9.32	PRDM16	0.005	0.65
R duration, V4	rs74830207	1	3292398	A	G	9.32	PRDM16	0.033	0.0015
S amplitude, V4	rs74830207	1	3292398	A	G	9.32	PRDM16	0.035	0.0011
S duration, V4	rs74830207	1	3292398	A	G	9.32	PRDM16	-0.043	8.2e-05
ST duration, V4	rs74830207	1	3292398	A	G	9.32	PRDM16	0.032	0.0016
T amplitude, V4	rs74830207	1	3292398	A	G	9.32	PRDM16	-0.028	0.0075
T duration, V4	rs74830207	1	3292398	A	G	9.32	PRDM16	-0.017	0.092
Ventricular activation time, V4	rs74830207	1	3292398	A	G	9.32	PRDM16	0.001	0.9
P amplitude, V5	rs74830207	1	3292398	A	G	9.32	PRDM16	-0.014	0.18
P duration, V5	rs74830207	1	3292398	A	G	9.32	PRDM16	-0.003	0.74
PR interval, V5	rs74830207	1	3292398	A	G	9.32	PRDM16	0.004	0.67
Q amplitude, V5	rs74830207	1	3292398	A	G	9.32	PRDM16	0.026	0.06
Q duration, V5	rs74830207	1	3292398	A	G	9.32	PRDM16	-0.019	0.16
QRS area, V5	rs74830207	1	3292398	A	G	9.32	PRDM16	0.075	2.2e-11
QRS duration, V5	rs74830207	1	3292398	A	G	9.32	PRDM16	-0.044	2.7e-05
QRS peak-to-peak, V5	rs74830207	1	3292398	A	G	9.32	PRDM16	0.012	0.25
QT interval, V5	rs74830207	1	3292398	A	G	9.32	PRDM16	-0.009	0.39
R amplitude, V5	rs74830207	1	3292398	A	G	9.32	PRDM16	0.038	0.0006
R duration, V5	rs74830207	1	3292398	A	G	9.32	PRDM16	0.065	8.4e-10
S amplitude, V5	rs74830207	1	3292398	A	G	9.32	PRDM16	0.041	0.00017
S duration, V5	rs74830207	1	3292398	A	G	9.32	PRDM16	-0.056	3.6e-07
ST duration, V5	rs74830207	1	3292398	A	G	9.32	PRDM16	0.03	0.0025
T amplitude, V5	rs74830207	1	3292398	A	G	9.32	PRDM16	-0.035	0.00075
T duration, V5	rs74830207	1	3292398	A	G	9.32	PRDM16	-0.027	0.0061
Ventricular activation time, V5	rs74830207	1	3292398	A	G	9.32	PRDM16	0.018	0.093
P amplitude, V6	rs74830207	1	3292398	A	G	9.32	PRDM16	-0.022	0.037
P duration, V6	rs74830207	1	3292398	A	G	9.32	PRDM16	0.002	0.8
PR interval, V6	rs74830207	1	3292398	A	G	9.32	PRDM16	0.012	0.24
Q amplitude, V6	rs74830207	1	3292398	A	G	9.32	PRDM16	0.024	0.045
Q duration, V6	rs74830207	1	3292398	A	G	9.32	PRDM16	-0.015	0.23
QRS area, V6	rs74830207	1	3292398	A	G	9.32	PRDM16	0.086	1.1e-14
QRS duration, V6	rs74830207	1	3292398	A	G	9.32	PRDM16	-0.044	2.3e-05
QRS peak-to-peak, V6	rs74830207	1	3292398	A	G	9.32	PRDM16	0.039	0.00032
QT interval, V6	rs74830207	1	3292398	A	G	9.32	PRDM16	-0.002	0.84
R amplitude, V6	rs74830207	1	3292398	A	G	9.32	PRDM16	0.059	1e-07
R duration, V6	rs74830207	1	3292398	A	G	9.32	PRDM16	0.053	4.4e-07
S amplitude, V6	rs74830207	1	3292398	A	G	9.32	PRDM16	0.013	0.25
S duration, V6	rs74830207	1	3292398	A	G	9.32	PRDM16	-0.04	0.00062
ST duration, V6	rs74830207	1	3292398	A	G	9.32	PRDM16	0.032	0.0014
T amplitude, V6	rs74830207	1	3292398	A	G	9.32	PRDM16	-0.042	9.1e-05
T duration, V6	rs74830207	1	3292398	A	G	9.32	PRDM16	-0.025	0.012
Ventricular activation time, V6	rs74830207	1	3292398	A	G	9.32	PRDM16	0.018	0.082
Sokolow-Lyon voltage criterion	rs74830207	1	3292398	A	G	9.32	PRDM16	0.052	4.2e-06
Cornell voltage criterion	rs145358377	1	6212076	G	GA	36.5	RNF207	0.014	0.037
Mean QRS duration	rs145358377	1	6212076	G	GA	36.5	RNF207	-0.009	0.17
P amplitude, aVF	rs145358377	1	6212076	G	GA	36.5	RNF207	0.004	0.56
P duration, aVF	rs145358377	1	6212076	G	GA	36.5	RNF207	-0.011	0.055
PR interval, aVF	rs145358377	1	6212076	G	GA	36.5	RNF207	-0.015	0.018
Q amplitude, aVF	rs145358377	1	6212076	G	GA	36.5	RNF207	0.013	0.12
Q duration, aVF	rs145358377	1	6212076	G	GA	36.5	RNF207	-0.014	0.095
QRS area, aVF	rs145358377	1	6212076	G	GA	36.5	RNF207	-0.021	0.0015
QRS duration, aVF	rs145358377	1	6212076	G	GA	36.5	RNF207	-0.008	0.23
QRS peak-to-peak, aVF	rs145358377	1	6212076	G	GA	36.5	RNF207	-0.013	0.033
QT interval, aVF	rs145358377	1	6212076	G	GA	36.5	RNF207	0.013	0.034
R amplitude, aVF	rs145358377	1	6212076	G	GA	36.5	RNF207	-0.021	0.00089
R duration, aVF	rs145358377	1	6212076	G	GA	36.5	RNF207	-0.028	9.5e-06
S amplitude, aVF	rs145358377	1	6212076	G	GA	36.5	RNF207	-0.004	0.56
S duration, aVF	rs145358377	1	6212076	G	GA	36.5	RNF207	0.012	0.12
ST duration, aVF	rs145358377	1	6212076	G	GA	36.5	RNF207	0.019	0.0013
T amplitude, aVF	rs145358377	1	6212076	G	GA	36.5	RNF207	-0.001	0.89
T duration, aVF	rs145358377	1	6212076	G	GA	36.5	RNF207	0.01	0.099
Ventricular activation time, aVF	rs145358377	1	6212076	G	GA	36.5	RNF207	-0.02	0.0014
P amplitude, aVL	rs145358377	1	6212076	G	GA	36.5	RNF207	-0.001	0.93
P duration, aVL	rs145358377	1	6212076	G	GA	36.5	RNF207	-0.003	0.59
PR interval, aVL	rs145358377	1	6212076	G	GA	36.5	RNF207	-0.015	0.016
Q amplitude, aVL	rs145358377	1	6212076	G	GA	36.5	RNF207	0.024	0.001
Q duration, aVL	rs145358377	1	6212076	G	GA	36.5	RNF207	-0.031	2.7e-05
QRS area, aVL	rs145358377	1	6212076	G	GA	36.5	RNF207	-0.013	0.044
QRS duration, aVL	rs145358377	1	6212076	G	GA	36.5	RNF207	-0.007	0.3
QRS peak-to-peak, aVL	rs145358377	1	6212076	G	GA	36.5	RNF207	-0.016	0.014
QT interval, aVL	rs145358377	1	6212076	G	GA	36.5	RNF207	0.009	0.16
R amplitude, aVL	rs145358377	1	6212076	G	GA	36.5	RNF207	-0.017	0.011
R duration, aVL	rs145358377	1	6212076	G	GA	36.5	RNF207	0.003	0.67
S amplitude, aVL	rs145358377	1	6212076	G	GA	36.5	RNF207	-0.019	0.0098
S duration, aVL	rs145358377	1	6212076	G	GA	36.5	RNF207	0.019	0.013
ST duration, aVL	rs145358377	1	6212076	G	GA	36.5	RNF207	0.023	0.00014
T amplitude, aVL	rs145358377	1	6212076	G	GA	36.5	RNF207	-0.039	2.1e-10
T duration, aVL	rs145358377	1	6212076	G	GA	36.5	RNF207	-0.009	0.15
Ventricular activation time, aVL	rs145358377	1	6212076	G	GA	36.5	RNF207	-0.021	0.00052
P amplitude, aVR	rs145358377	1	6212076	G	GA	36.5	RNF207	-0.005	0.42
P duration, aVR	rs145358377	1	6212076	G	GA	36.5	RNF207	-0.001	0.9
PR interval, aVR	rs145358377	1	6212076	G	GA	36.5	RNF207	-0.01	0.1
Q amplitude, aVR	rs145358377	1	6212076	G	GA	36.5	RNF207	0.021	0.0056
Q duration, aVR	rs145358377	1	6212076	G	GA	36.5	RNF207	-0.035	2.2e-06
QRS area, aVR	rs145358377	1	6212076	G	GA	36.5	RNF207	0.045	1.8e-11
QRS duration, aVR	rs145358377	1	6212076	G	GA	36.5	RNF207	-0.006	0.37
QRS peak-to-peak, aVR	rs145358377	1	6212076	G	GA	36.5	RNF207	-0.03	8.5e-06
QT interval, aVR	rs145358377	1	6212076	G	GA	36.5	RNF207	0.01	0.11
R amplitude, aVR	rs145358377	1	6212076	G	GA	36.5	RNF207	0.024	0.00021
R duration, aVR	rs145358377	1	6212076	G	GA	36.5	RNF207	0.014	0.034
S amplitude, aVR	rs145358377	1	6212076	G	GA	36.5	RNF207	0.045	2.4e-08
S duration, aVR	rs145358377	1	6212076	G	GA	36.5	RNF207	-0.042	1.6e-07
ST duration, aVR	rs145358377	1	6212076	G	GA	36.5	RNF207	0.027	7.7e-06
T amplitude, aVR	rs145358377	1	6212076	G	GA	36.5	RNF207	0.043	2.5e-11
T duration, aVR	rs145358377	1	6212076	G	GA	36.5	RNF207	0.002	0.69
Ventricular activation time, aVR	rs145358377	1	6212076	G	GA	36.5	RNF207	0.018	0.0066
P amplitude, I	rs145358377	1	6212076	G	GA	36.5	RNF207	0.002	0.73
P duration, I	rs145358377	1	6212076	G	GA	36.5	RNF207	0.005	0.39
PR interval, I	rs145358377	1	6212076	G	GA	36.5	RNF207	-0.001	0.93
Q amplitude, I	rs145358377	1	6212076	G	GA	36.5	RNF207	0.035	2e-06
Q duration, I	rs145358377	1	6212076	G	GA	36.5	RNF207	-0.034	5.4e-06
QRS area, I	rs145358377	1	6212076	G	GA	36.5	RNF207	-0.037	2e-08
QRS duration, I	rs145358377	1	6212076	G	GA	36.5	RNF207	-0.012	0.059
QRS peak-to-peak, I	rs145358377	1	6212076	G	GA	36.5	RNF207	-0.024	0.00022
QT interval, I	rs145358377	1	6212076	G	GA	36.5	RNF207	0.009	0.14
R amplitude, I	rs145358377	1	6212076	G	GA	36.5	RNF207	-0.028	2.3e-05
R duration, I	rs145358377	1	6212076	G	GA	36.5	RNF207	-0.02	0.0011
S amplitude, I	rs145358377	1	6212076	G	GA	36.5	RNF207	-0.025	0.001
S duration, I	rs145358377	1	6212076	G	GA	36.5	RNF207	0.01	0.21
ST duration, I	rs145358377	1	6212076	G	GA	36.5	RNF207	0.024	8.2e-05
T amplitude, I	rs145358377	1	6212076	G	GA	36.5	RNF207	-0.051	4.9e-16
T duration, I	rs145358377	1	6212076	G	GA	36.5	RNF207	0.007	0.23
Ventricular activation time, I	rs145358377	1	6212076	G	GA	36.5	RNF207	-0.029	5.1e-06
P amplitude, II	rs145358377	1	6212076	G	GA	36.5	RNF207	0.008	0.18
P duration, II	rs145358377	1	6212076	G	GA	36.5	RNF207	0.005	0.41
PR interval, II	rs145358377	1	6212076	G	GA	36.5	RNF207	-0.009	0.15
Q amplitude, II	rs145358377	1	6212076	G	GA	36.5	RNF207	0.014	0.092
Q duration, II	rs145358377	1	6212076	G	GA	36.5	RNF207	-0.017	0.037
QRS area, II	rs145358377	1	6212076	G	GA	36.5	RNF207	-0.034	3.5e-07
QRS duration, II	rs145358377	1	6212076	G	GA	36.5	RNF207	-0.001	0.93
QRS peak-to-peak, II	rs145358377	1	6212076	G	GA	36.5	RNF207	-0.023	0.00044
QT interval, II	rs145358377	1	6212076	G	GA	36.5	RNF207	0.012	0.05
R amplitude, II	rs145358377	1	6212076	G	GA	36.5	RNF207	-0.034	4.2e-07
R duration, II	rs145358377	1	6212076	G	GA	36.5	RNF207	-0.027	2.1e-05
S amplitude, II	rs145358377	1	6212076	G	GA	36.5	RNF207	-0.016	0.035
S duration, II	rs145358377	1	6212076	G	GA	36.5	RNF207	0.003	0.68
ST duration, II	rs145358377	1	6212076	G	GA	36.5	RNF207	0.024	6.9e-05
T amplitude, II	rs145358377	1	6212076	G	GA	36.5	RNF207	-0.023	0.00038
T duration, II	rs145358377	1	6212076	G	GA	36.5	RNF207	0.01	0.11
Ventricular activation time, II	rs145358377	1	6212076	G	GA	36.5	RNF207	-0.012	0.062
P amplitude, III	rs145358377	1	6212076	G	GA	36.5	RNF207	0.001	0.91
P duration, III	rs145358377	1	6212076	G	GA	36.5	RNF207	-0.008	0.17
PR interval, III	rs145358377	1	6212076	G	GA	36.5	RNF207	-0.011	0.076
Q amplitude, III	rs145358377	1	6212076	G	GA	36.5	RNF207	-0.004	0.61
Q duration, III	rs145358377	1	6212076	G	GA	36.5	RNF207	0.004	0.66
QRS area, III	rs145358377	1	6212076	G	GA	36.5	RNF207	-0.004	0.58
QRS duration, III	rs145358377	1	6212076	G	GA	36.5	RNF207	-0.006	0.36
QRS peak-to-peak, III	rs145358377	1	6212076	G	GA	36.5	RNF207	-0.012	0.05
QT interval, III	rs145358377	1	6212076	G	GA	36.5	RNF207	0.014	0.018
R amplitude, III	rs145358377	1	6212076	G	GA	36.5	RNF207	-0.014	0.023
R duration, III	rs145358377	1	6212076	G	GA	36.5	RNF207	-0.015	0.011
S amplitude, III	rs145358377	1	6212076	G	GA	36.5	RNF207	0.013	0.071
S duration, III	rs145358377	1	6212076	G	GA	36.5	RNF207	0.006	0.43
ST duration, III	rs145358377	1	6212076	G	GA	36.5	RNF207	0.022	0.00016
T amplitude, III	rs145358377	1	6212076	G	GA	36.5	RNF207	0.025	4e-05
T duration, III	rs145358377	1	6212076	G	GA	36.5	RNF207	0.008	0.15
Ventricular activation time, III	rs145358377	1	6212076	G	GA	36.5	RNF207	-0.01	0.12
P amplitude, V1	rs145358377	1	6212076	G	GA	36.5	RNF207	0.009	0.13
P duration, V1	rs145358377	1	6212076	G	GA	36.5	RNF207	-0.008	0.17
PR interval, V1	rs145358377	1	6212076	G	GA	36.5	RNF207	-0.008	0.2
Q amplitude, V1	rs145358377	1	6212076	G	GA	36.5	RNF207	0.031	0.013
Q duration, V1	rs145358377	1	6212076	G	GA	36.5	RNF207	-0.021	0.083
QRS area, V1	rs145358377	1	6212076	G	GA	36.5	RNF207	0.011	0.1
QRS duration, V1	rs145358377	1	6212076	G	GA	36.5	RNF207	-0.015	0.017
QRS peak-to-peak, V1	rs145358377	1	6212076	G	GA	36.5	RNF207	-0.024	0.00021
QT interval, V1	rs145358377	1	6212076	G	GA	36.5	RNF207	0.012	0.043
R amplitude, V1	rs145358377	1	6212076	G	GA	36.5	RNF207	-0.021	0.0014
R duration, V1	rs145358377	1	6212076	G	GA	36.5	RNF207	-0.016	0.014
S amplitude, V1	rs145358377	1	6212076	G	GA	36.5	RNF207	0.016	0.014
S duration, V1	rs145358377	1	6212076	G	GA	36.5	RNF207	-0.003	0.6
ST duration, V1	rs145358377	1	6212076	G	GA	36.5	RNF207	0.016	0.0089
T amplitude, V1	rs145358377	1	6212076	G	GA	36.5	RNF207	0.014	0.02
T duration, V1	rs145358377	1	6212076	G	GA	36.5	RNF207	0.018	0.0023
Ventricular activation time, V1	rs145358377	1	6212076	G	GA	36.5	RNF207	-0.016	0.01
P amplitude, V2	rs145358377	1	6212076	G	GA	36.5	RNF207	0.006	0.28
P duration, V2	rs145358377	1	6212076	G	GA	36.5	RNF207	0.01	0.087
PR interval, V2	rs145358377	1	6212076	G	GA	36.5	RNF207	-0.01	0.13
Q amplitude, V2	rs145358377	1	6212076	G	GA	36.5	RNF207	0.009	0.56
Q duration, V2	rs145358377	1	6212076	G	GA	36.5	RNF207	-0.011	0.49
QRS area, V2	rs145358377	1	6212076	G	GA	36.5	RNF207	-0.011	0.09
QRS duration, V2	rs145358377	1	6212076	G	GA	36.5	RNF207	-0.002	0.71
QRS peak-to-peak, V2	rs145358377	1	6212076	G	GA	36.5	RNF207	0.017	0.0089
QT interval, V2	rs145358377	1	6212076	G	GA	36.5	RNF207	0.011	0.071
R amplitude, V2	rs145358377	1	6212076	G	GA	36.5	RNF207	0.001	0.87
R duration, V2	rs145358377	1	6212076	G	GA	36.5	RNF207	-0.005	0.41
S amplitude, V2	rs145358377	1	6212076	G	GA	36.5	RNF207	-0.018	0.0051
S duration, V2	rs145358377	1	6212076	G	GA	36.5	RNF207	0.001	0.84
ST duration, V2	rs145358377	1	6212076	G	GA	36.5	RNF207	0.021	0.00064
T amplitude, V2	rs145358377	1	6212076	G	GA	36.5	RNF207	-0.018	0.0042
T duration, V2	rs145358377	1	6212076	G	GA	36.5	RNF207	0.005	0.37
Ventricular activation time, V2	rs145358377	1	6212076	G	GA	36.5	RNF207	0.001	0.85
P amplitude, V3	rs145358377	1	6212076	G	GA	36.5	RNF207	0.01	0.1
P duration, V3	rs145358377	1	6212076	G	GA	36.5	RNF207	0.005	0.38
PR interval, V3	rs145358377	1	6212076	G	GA	36.5	RNF207	-0.012	0.066
Q amplitude, V3	rs145358377	1	6212076	G	GA	36.5	RNF207	-0.001	0.93
Q duration, V3	rs145358377	1	6212076	G	GA	36.5	RNF207	-0.001	0.92
QRS area, V3	rs145358377	1	6212076	G	GA	36.5	RNF207	-0.025	0.00012
QRS duration, V3	rs145358377	1	6212076	G	GA	36.5	RNF207	-0.001	0.92
QRS peak-to-peak, V3	rs145358377	1	6212076	G	GA	36.5	RNF207	0.026	6.4e-05
QT interval, V3	rs145358377	1	6212076	G	GA	36.5	RNF207	0.014	0.024
R amplitude, V3	rs145358377	1	6212076	G	GA	36.5	RNF207	0.001	0.91
R duration, V3	rs145358377	1	6212076	G	GA	36.5	RNF207	-0.017	0.0067
S amplitude, V3	rs145358377	1	6212076	G	GA	36.5	RNF207	-0.036	3.9e-08
S duration, V3	rs145358377	1	6212076	G	GA	36.5	RNF207	0.013	0.042
ST duration, V3	rs145358377	1	6212076	G	GA	36.5	RNF207	0.025	4.4e-05
T amplitude, V3	rs145358377	1	6212076	G	GA	36.5	RNF207	-0.039	5.2e-10
T duration, V3	rs145358377	1	6212076	G	GA	36.5	RNF207	0.006	0.31
Ventricular activation time, V3	rs145358377	1	6212076	G	GA	36.5	RNF207	-0.018	0.0049
P amplitude, V4	rs145358377	1	6212076	G	GA	36.5	RNF207	0.008	0.19
P duration, V4	rs145358377	1	6212076	G	GA	36.5	RNF207	0.002	0.79
PR interval, V4	rs145358377	1	6212076	G	GA	36.5	RNF207	-0.015	0.023
Q amplitude, V4	rs145358377	1	6212076	G	GA	36.5	RNF207	0.007	0.51
Q duration, V4	rs145358377	1	6212076	G	GA	36.5	RNF207	-0.013	0.2
QRS area, V4	rs145358377	1	6212076	G	GA	36.5	RNF207	-0.037	1.9e-08
QRS duration, V4	rs145358377	1	6212076	G	GA	36.5	RNF207	0.005	0.48
QRS peak-to-peak, V4	rs145358377	1	6212076	G	GA	36.5	RNF207	0.017	0.0064
QT interval, V4	rs145358377	1	6212076	G	GA	36.5	RNF207	0.017	0.0083
R amplitude, V4	rs145358377	1	6212076	G	GA	36.5	RNF207	-0.012	0.055
R duration, V4	rs145358377	1	6212076	G	GA	36.5	RNF207	-0.026	2.4e-05
S amplitude, V4	rs145358377	1	6212076	G	GA	36.5	RNF207	-0.051	4.9e-15
S duration, V4	rs145358377	1	6212076	G	GA	36.5	RNF207	0.029	9.8e-06
ST duration, V4	rs145358377	1	6212076	G	GA	36.5	RNF207	0.027	7.1e-06
T amplitude, V4	rs145358377	1	6212076	G	GA	36.5	RNF207	-0.051	8.3e-16
T duration, V4	rs145358377	1	6212076	G	GA	36.5	RNF207	0.002	0.76
Ventricular activation time, V4	rs145358377	1	6212076	G	GA	36.5	RNF207	-0.036	1.5e-08
P amplitude, V5	rs145358377	1	6212076	G	GA	36.5	RNF207	0.01	0.12
P duration, V5	rs145358377	1	6212076	G	GA	36.5	RNF207	0.007	0.27
PR interval, V5	rs145358377	1	6212076	G	GA	36.5	RNF207	-0.013	0.048
Q amplitude, V5	rs145358377	1	6212076	G	GA	36.5	RNF207	0.029	0.00043
Q duration, V5	rs145358377	1	6212076	G	GA	36.5	RNF207	-0.037	4.5e-06
QRS area, V5	rs145358377	1	6212076	G	GA	36.5	RNF207	-0.044	7e-11
QRS duration, V5	rs145358377	1	6212076	G	GA	36.5	RNF207	0	0.95
QRS peak-to-peak, V5	rs145358377	1	6212076	G	GA	36.5	RNF207	0	0.96
QT interval, V5	rs145358377	1	6212076	G	GA	36.5	RNF207	0.008	0.19
R amplitude, V5	rs145358377	1	6212076	G	GA	36.5	RNF207	-0.023	0.00052
R duration, V5	rs145358377	1	6212076	G	GA	36.5	RNF207	-0.027	2.2e-05
S amplitude, V5	rs145358377	1	6212076	G	GA	36.5	RNF207	-0.045	5.7e-12
S duration, V5	rs145358377	1	6212076	G	GA	36.5	RNF207	0.024	0.00039
ST duration, V5	rs145358377	1	6212076	G	GA	36.5	RNF207	0.034	2e-08
T amplitude, V5	rs145358377	1	6212076	G	GA	36.5	RNF207	-0.051	5.4e-16
T duration, V5	rs145358377	1	6212076	G	GA	36.5	RNF207	0.001	0.91
Ventricular activation time, V5	rs145358377	1	6212076	G	GA	36.5	RNF207	-0.045	1.1e-12
P amplitude, V6	rs145358377	1	6212076	G	GA	36.5	RNF207	0.007	0.29
P duration, V6	rs145358377	1	6212076	G	GA	36.5	RNF207	-0.001	0.85
PR interval, V6	rs145358377	1	6212076	G	GA	36.5	RNF207	-0.01	0.12
Q amplitude, V6	rs145358377	1	6212076	G	GA	36.5	RNF207	0.037	3.5e-07
Q duration, V6	rs145358377	1	6212076	G	GA	36.5	RNF207	-0.043	3e-09
QRS area, V6	rs145358377	1	6212076	G	GA	36.5	RNF207	-0.038	2.2e-08
QRS duration, V6	rs145358377	1	6212076	G	GA	36.5	RNF207	-0.002	0.7
QRS peak-to-peak, V6	rs145358377	1	6212076	G	GA	36.5	RNF207	-0.011	0.085
QT interval, V6	rs145358377	1	6212076	G	GA	36.5	RNF207	0.012	0.055
R amplitude, V6	rs145358377	1	6212076	G	GA	36.5	RNF207	-0.023	0.00056
R duration, V6	rs145358377	1	6212076	G	GA	36.5	RNF207	-0.028	8.1e-06
S amplitude, V6	rs145358377	1	6212076	G	GA	36.5	RNF207	-0.035	4.6e-07
S duration, V6	rs145358377	1	6212076	G	GA	36.5	RNF207	0.016	0.023
ST duration, V6	rs145358377	1	6212076	G	GA	36.5	RNF207	0.03	7.2e-07
T amplitude, V6	rs145358377	1	6212076	G	GA	36.5	RNF207	-0.046	1.4e-12
T duration, V6	rs145358377	1	6212076	G	GA	36.5	RNF207	0.001	0.86
Ventricular activation time, V6	rs145358377	1	6212076	G	GA	36.5	RNF207	-0.044	5.6e-12
Sokolow-Lyon voltage criterion	rs145358377	1	6212076	G	GA	36.5	RNF207	-0.032	3.1e-06
Cornell voltage criterion	rs12567136	1	11823674	T	C	15.8	CLCN6	-0.023	0.0093
Mean QRS duration	rs12567136	1	11823674	T	C	15.8	CLCN6	-0.011	0.19
P amplitude, aVF	rs12567136	1	11823674	T	C	15.8	CLCN6	-0.018	0.032
P duration, aVF	rs12567136	1	11823674	T	C	15.8	CLCN6	-0.009	0.26
PR interval, aVF	rs12567136	1	11823674	T	C	15.8	CLCN6	-0.015	0.071
Q amplitude, aVF	rs12567136	1	11823674	T	C	15.8	CLCN6	0.009	0.38
Q duration, aVF	rs12567136	1	11823674	T	C	15.8	CLCN6	0.001	0.93
QRS area, aVF	rs12567136	1	11823674	T	C	15.8	CLCN6	-0.006	0.52
QRS duration, aVF	rs12567136	1	11823674	T	C	15.8	CLCN6	-0.016	0.051
QRS peak-to-peak, aVF	rs12567136	1	11823674	T	C	15.8	CLCN6	-0.027	0.0011
QT interval, aVF	rs12567136	1	11823674	T	C	15.8	CLCN6	-0.015	0.074
R amplitude, aVF	rs12567136	1	11823674	T	C	15.8	CLCN6	-0.013	0.12
R duration, aVF	rs12567136	1	11823674	T	C	15.8	CLCN6	0.003	0.76
S amplitude, aVF	rs12567136	1	11823674	T	C	15.8	CLCN6	-0.003	0.8
S duration, aVF	rs12567136	1	11823674	T	C	15.8	CLCN6	0.003	0.77
ST duration, aVF	rs12567136	1	11823674	T	C	15.8	CLCN6	0.002	0.84
T amplitude, aVF	rs12567136	1	11823674	T	C	15.8	CLCN6	0.01	0.23
T duration, aVF	rs12567136	1	11823674	T	C	15.8	CLCN6	-0.002	0.81
Ventricular activation time, aVF	rs12567136	1	11823674	T	C	15.8	CLCN6	-0.014	0.098
P amplitude, aVL	rs12567136	1	11823674	T	C	15.8	CLCN6	-0.012	0.16
P duration, aVL	rs12567136	1	11823674	T	C	15.8	CLCN6	-0.003	0.71
PR interval, aVL	rs12567136	1	11823674	T	C	15.8	CLCN6	-0.01	0.23
Q amplitude, aVL	rs12567136	1	11823674	T	C	15.8	CLCN6	0.003	0.75
Q duration, aVL	rs12567136	1	11823674	T	C	15.8	CLCN6	0.001	0.94
QRS area, aVL	rs12567136	1	11823674	T	C	15.8	CLCN6	-0.027	0.002
QRS duration, aVL	rs12567136	1	11823674	T	C	15.8	CLCN6	-0.006	0.44
QRS peak-to-peak, aVL	rs12567136	1	11823674	T	C	15.8	CLCN6	-0.043	5e-07
QT interval, aVL	rs12567136	1	11823674	T	C	15.8	CLCN6	-0.012	0.16
R amplitude, aVL	rs12567136	1	11823674	T	C	15.8	CLCN6	-0.03	0.00056
R duration, aVL	rs12567136	1	11823674	T	C	15.8	CLCN6	-0.006	0.46
S amplitude, aVL	rs12567136	1	11823674	T	C	15.8	CLCN6	0.027	0.0065
S duration, aVL	rs12567136	1	11823674	T	C	15.8	CLCN6	0.005	0.65
ST duration, aVL	rs12567136	1	11823674	T	C	15.8	CLCN6	0.002	0.82
T amplitude, aVL	rs12567136	1	11823674	T	C	15.8	CLCN6	-0.014	0.082
T duration, aVL	rs12567136	1	11823674	T	C	15.8	CLCN6	-0.014	0.065
Ventricular activation time, aVL	rs12567136	1	11823674	T	C	15.8	CLCN6	-0.017	0.034
P amplitude, aVR	rs12567136	1	11823674	T	C	15.8	CLCN6	0.024	0.0033
P duration, aVR	rs12567136	1	11823674	T	C	15.8	CLCN6	-0.02	0.011
PR interval, aVR	rs12567136	1	11823674	T	C	15.8	CLCN6	-0.02	0.016
Q amplitude, aVR	rs12567136	1	11823674	T	C	15.8	CLCN6	0.039	6.2e-05
Q duration, aVR	rs12567136	1	11823674	T	C	15.8	CLCN6	-0.027	0.0049
QRS area, aVR	rs12567136	1	11823674	T	C	15.8	CLCN6	0.042	1.3e-06
QRS duration, aVR	rs12567136	1	11823674	T	C	15.8	CLCN6	-0.004	0.61
QRS peak-to-peak, aVR	rs12567136	1	11823674	T	C	15.8	CLCN6	-0.05	1.1e-08
QT interval, aVR	rs12567136	1	11823674	T	C	15.8	CLCN6	-0.014	0.084
R amplitude, aVR	rs12567136	1	11823674	T	C	15.8	CLCN6	0.005	0.55
R duration, aVR	rs12567136	1	11823674	T	C	15.8	CLCN6	0.007	0.45
S amplitude, aVR	rs12567136	1	11823674	T	C	15.8	CLCN6	0.062	6.7e-09
S duration, aVR	rs12567136	1	11823674	T	C	15.8	CLCN6	-0.032	0.0025
ST duration, aVR	rs12567136	1	11823674	T	C	15.8	CLCN6	-0.001	0.92
T amplitude, aVR	rs12567136	1	11823674	T	C	15.8	CLCN6	0.007	0.44
T duration, aVR	rs12567136	1	11823674	T	C	15.8	CLCN6	-0.008	0.31
Ventricular activation time, aVR	rs12567136	1	11823674	T	C	15.8	CLCN6	0.016	0.071
P amplitude, I	rs12567136	1	11823674	T	C	15.8	CLCN6	-0.034	5.4e-05
P duration, I	rs12567136	1	11823674	T	C	15.8	CLCN6	-0.005	0.54
PR interval, I	rs12567136	1	11823674	T	C	15.8	CLCN6	-0.012	0.16
Q amplitude, I	rs12567136	1	11823674	T	C	15.8	CLCN6	0.01	0.29
Q duration, I	rs12567136	1	11823674	T	C	15.8	CLCN6	-0.006	0.55
QRS area, I	rs12567136	1	11823674	T	C	15.8	CLCN6	-0.042	9e-07
QRS duration, I	rs12567136	1	11823674	T	C	15.8	CLCN6	0.007	0.43
QRS peak-to-peak, I	rs12567136	1	11823674	T	C	15.8	CLCN6	-0.046	1.5e-07
QT interval, I	rs12567136	1	11823674	T	C	15.8	CLCN6	-0.012	0.15
R amplitude, I	rs12567136	1	11823674	T	C	15.8	CLCN6	-0.044	2.4e-07
R duration, I	rs12567136	1	11823674	T	C	15.8	CLCN6	-0.005	0.57
S amplitude, I	rs12567136	1	11823674	T	C	15.8	CLCN6	0.006	0.58
S duration, I	rs12567136	1	11823674	T	C	15.8	CLCN6	0.019	0.069
ST duration, I	rs12567136	1	11823674	T	C	15.8	CLCN6	0	1
T amplitude, I	rs12567136	1	11823674	T	C	15.8	CLCN6	-0.01	0.23
T duration, I	rs12567136	1	11823674	T	C	15.8	CLCN6	-0.013	0.092
Ventricular activation time, I	rs12567136	1	11823674	T	C	15.8	CLCN6	-0.015	0.067
P amplitude, II	rs12567136	1	11823674	T	C	15.8	CLCN6	-0.025	0.0025
P duration, II	rs12567136	1	11823674	T	C	15.8	CLCN6	-0.01	0.2
PR interval, II	rs12567136	1	11823674	T	C	15.8	CLCN6	-0.016	0.05
Q amplitude, II	rs12567136	1	11823674	T	C	15.8	CLCN6	0.013	0.21
Q duration, II	rs12567136	1	11823674	T	C	15.8	CLCN6	-0.014	0.2
QRS area, II	rs12567136	1	11823674	T	C	15.8	CLCN6	-0.021	0.016
QRS duration, II	rs12567136	1	11823674	T	C	15.8	CLCN6	-0.009	0.27
QRS peak-to-peak, II	rs12567136	1	11823674	T	C	15.8	CLCN6	-0.034	6.3e-05
QT interval, II	rs12567136	1	11823674	T	C	15.8	CLCN6	-0.013	0.1
R amplitude, II	rs12567136	1	11823674	T	C	15.8	CLCN6	-0.029	0.00082
R duration, II	rs12567136	1	11823674	T	C	15.8	CLCN6	-0.01	0.23
S amplitude, II	rs12567136	1	11823674	T	C	15.8	CLCN6	0.008	0.39
S duration, II	rs12567136	1	11823674	T	C	15.8	CLCN6	0.003	0.78
ST duration, II	rs12567136	1	11823674	T	C	15.8	CLCN6	0.001	0.92
T amplitude, II	rs12567136	1	11823674	T	C	15.8	CLCN6	0.004	0.6
T duration, II	rs12567136	1	11823674	T	C	15.8	CLCN6	-0.008	0.3
Ventricular activation time, II	rs12567136	1	11823674	T	C	15.8	CLCN6	-0.018	0.029
P amplitude, III	rs12567136	1	11823674	T	C	15.8	CLCN6	-0.009	0.28
P duration, III	rs12567136	1	11823674	T	C	15.8	CLCN6	0	0.98
PR interval, III	rs12567136	1	11823674	T	C	15.8	CLCN6	-0.019	0.022
Q amplitude, III	rs12567136	1	11823674	T	C	15.8	CLCN6	0.031	0.0037
Q duration, III	rs12567136	1	11823674	T	C	15.8	CLCN6	-0.013	0.21
QRS area, III	rs12567136	1	11823674	T	C	15.8	CLCN6	0.011	0.2
QRS duration, III	rs12567136	1	11823674	T	C	15.8	CLCN6	-0.017	0.039
QRS peak-to-peak, III	rs12567136	1	11823674	T	C	15.8	CLCN6	-0.029	0.00031
QT interval, III	rs12567136	1	11823674	T	C	15.8	CLCN6	-0.007	0.42
R amplitude, III	rs12567136	1	11823674	T	C	15.8	CLCN6	-0.009	0.28
R duration, III	rs12567136	1	11823674	T	C	15.8	CLCN6	0.002	0.82
S amplitude, III	rs12567136	1	11823674	T	C	15.8	CLCN6	0.008	0.37
S duration, III	rs12567136	1	11823674	T	C	15.8	CLCN6	-0.013	0.17
ST duration, III	rs12567136	1	11823674	T	C	15.8	CLCN6	0.009	0.25
T amplitude, III	rs12567136	1	11823674	T	C	15.8	CLCN6	0.01	0.22
T duration, III	rs12567136	1	11823674	T	C	15.8	CLCN6	-0.021	0.007
Ventricular activation time, III	rs12567136	1	11823674	T	C	15.8	CLCN6	0.005	0.52
P amplitude, V1	rs12567136	1	11823674	T	C	15.8	CLCN6	0.001	0.88
P duration, V1	rs12567136	1	11823674	T	C	15.8	CLCN6	0.004	0.62
PR interval, V1	rs12567136	1	11823674	T	C	15.8	CLCN6	-0.016	0.055
Q amplitude, V1	rs12567136	1	11823674	T	C	15.8	CLCN6	0.011	0.48
Q duration, V1	rs12567136	1	11823674	T	C	15.8	CLCN6	0.013	0.42
QRS area, V1	rs12567136	1	11823674	T	C	15.8	CLCN6	0.011	0.21
QRS duration, V1	rs12567136	1	11823674	T	C	15.8	CLCN6	-0.012	0.17
QRS peak-to-peak, V1	rs12567136	1	11823674	T	C	15.8	CLCN6	-0.025	0.0038
QT interval, V1	rs12567136	1	11823674	T	C	15.8	CLCN6	-0.009	0.25
R amplitude, V1	rs12567136	1	11823674	T	C	15.8	CLCN6	-0.016	0.068
R duration, V1	rs12567136	1	11823674	T	C	15.8	CLCN6	-0.013	0.13
S amplitude, V1	rs12567136	1	11823674	T	C	15.8	CLCN6	0.024	0.0049
S duration, V1	rs12567136	1	11823674	T	C	15.8	CLCN6	-0.009	0.28
ST duration, V1	rs12567136	1	11823674	T	C	15.8	CLCN6	-0.002	0.76
T amplitude, V1	rs12567136	1	11823674	T	C	15.8	CLCN6	0.002	0.84
T duration, V1	rs12567136	1	11823674	T	C	15.8	CLCN6	-0.002	0.81
Ventricular activation time, V1	rs12567136	1	11823674	T	C	15.8	CLCN6	-0.012	0.15
P amplitude, V2	rs12567136	1	11823674	T	C	15.8	CLCN6	-0.011	0.17
P duration, V2	rs12567136	1	11823674	T	C	15.8	CLCN6	0	0.95
PR interval, V2	rs12567136	1	11823674	T	C	15.8	CLCN6	-0.018	0.03
Q amplitude, V2	rs12567136	1	11823674	T	C	15.8	CLCN6	-0.055	0.006
Q duration, V2	rs12567136	1	11823674	T	C	15.8	CLCN6	0.055	0.006
QRS area, V2	rs12567136	1	11823674	T	C	15.8	CLCN6	-0.001	0.89
QRS duration, V2	rs12567136	1	11823674	T	C	15.8	CLCN6	-0.007	0.43
QRS peak-to-peak, V2	rs12567136	1	11823674	T	C	15.8	CLCN6	-0.022	0.0088
QT interval, V2	rs12567136	1	11823674	T	C	15.8	CLCN6	-0.012	0.14
R amplitude, V2	rs12567136	1	11823674	T	C	15.8	CLCN6	-0.027	0.0018
R duration, V2	rs12567136	1	11823674	T	C	15.8	CLCN6	-0.015	0.091
S amplitude, V2	rs12567136	1	11823674	T	C	15.8	CLCN6	0.012	0.17
S duration, V2	rs12567136	1	11823674	T	C	15.8	CLCN6	0.002	0.8
ST duration, V2	rs12567136	1	11823674	T	C	15.8	CLCN6	-0.002	0.79
T amplitude, V2	rs12567136	1	11823674	T	C	15.8	CLCN6	-0.017	0.039
T duration, V2	rs12567136	1	11823674	T	C	15.8	CLCN6	-0.016	0.044
Ventricular activation time, V2	rs12567136	1	11823674	T	C	15.8	CLCN6	-0.008	0.35
P amplitude, V3	rs12567136	1	11823674	T	C	15.8	CLCN6	-0.013	0.096
P duration, V3	rs12567136	1	11823674	T	C	15.8	CLCN6	-0.005	0.55
PR interval, V3	rs12567136	1	11823674	T	C	15.8	CLCN6	-0.024	0.004
Q amplitude, V3	rs12567136	1	11823674	T	C	15.8	CLCN6	-0.046	0.018
Q duration, V3	rs12567136	1	11823674	T	C	15.8	CLCN6	0.059	0.0023
QRS area, V3	rs12567136	1	11823674	T	C	15.8	CLCN6	-0.011	0.2
QRS duration, V3	rs12567136	1	11823674	T	C	15.8	CLCN6	-0.006	0.47
QRS peak-to-peak, V3	rs12567136	1	11823674	T	C	15.8	CLCN6	-0.023	0.0083
QT interval, V3	rs12567136	1	11823674	T	C	15.8	CLCN6	-0.014	0.078
R amplitude, V3	rs12567136	1	11823674	T	C	15.8	CLCN6	-0.02	0.019
R duration, V3	rs12567136	1	11823674	T	C	15.8	CLCN6	-0.018	0.033
S amplitude, V3	rs12567136	1	11823674	T	C	15.8	CLCN6	0.008	0.35
S duration, V3	rs12567136	1	11823674	T	C	15.8	CLCN6	0.008	0.38
ST duration, V3	rs12567136	1	11823674	T	C	15.8	CLCN6	-0.004	0.6
T amplitude, V3	rs12567136	1	11823674	T	C	15.8	CLCN6	-0.018	0.03
T duration, V3	rs12567136	1	11823674	T	C	15.8	CLCN6	-0.011	0.17
Ventricular activation time, V3	rs12567136	1	11823674	T	C	15.8	CLCN6	-0.014	0.096
P amplitude, V4	rs12567136	1	11823674	T	C	15.8	CLCN6	-0.023	0.0048
P duration, V4	rs12567136	1	11823674	T	C	15.8	CLCN6	-0.014	0.083
PR interval, V4	rs12567136	1	11823674	T	C	15.8	CLCN6	-0.022	0.0093
Q amplitude, V4	rs12567136	1	11823674	T	C	15.8	CLCN6	0.01	0.44
Q duration, V4	rs12567136	1	11823674	T	C	15.8	CLCN6	-0.016	0.24
QRS area, V4	rs12567136	1	11823674	T	C	15.8	CLCN6	-0.021	0.015
QRS duration, V4	rs12567136	1	11823674	T	C	15.8	CLCN6	-0.006	0.46
QRS peak-to-peak, V4	rs12567136	1	11823674	T	C	15.8	CLCN6	-0.031	0.00026
QT interval, V4	rs12567136	1	11823674	T	C	15.8	CLCN6	-0.012	0.14
R amplitude, V4	rs12567136	1	11823674	T	C	15.8	CLCN6	-0.024	0.0044
R duration, V4	rs12567136	1	11823674	T	C	15.8	CLCN6	-0.022	0.0072
S amplitude, V4	rs12567136	1	11823674	T	C	15.8	CLCN6	0.005	0.57
S duration, V4	rs12567136	1	11823674	T	C	15.8	CLCN6	0.016	0.071
ST duration, V4	rs12567136	1	11823674	T	C	15.8	CLCN6	-0.003	0.71
T amplitude, V4	rs12567136	1	11823674	T	C	15.8	CLCN6	-0.005	0.56
T duration, V4	rs12567136	1	11823674	T	C	15.8	CLCN6	-0.005	0.54
Ventricular activation time, V4	rs12567136	1	11823674	T	C	15.8	CLCN6	-0.027	0.0012
P amplitude, V5	rs12567136	1	11823674	T	C	15.8	CLCN6	-0.027	0.001
P duration, V5	rs12567136	1	11823674	T	C	15.8	CLCN6	-0.023	0.0035
PR interval, V5	rs12567136	1	11823674	T	C	15.8	CLCN6	-0.022	0.0086
Q amplitude, V5	rs12567136	1	11823674	T	C	15.8	CLCN6	0.01	0.33
Q duration, V5	rs12567136	1	11823674	T	C	15.8	CLCN6	0.007	0.53
QRS area, V5	rs12567136	1	11823674	T	C	15.8	CLCN6	-0.034	0.00012
QRS duration, V5	rs12567136	1	11823674	T	C	15.8	CLCN6	-0.005	0.52
QRS peak-to-peak, V5	rs12567136	1	11823674	T	C	15.8	CLCN6	-0.046	5.5e-08
QT interval, V5	rs12567136	1	11823674	T	C	15.8	CLCN6	-0.015	0.069
R amplitude, V5	rs12567136	1	11823674	T	C	15.8	CLCN6	-0.045	2.8e-07
R duration, V5	rs12567136	1	11823674	T	C	15.8	CLCN6	-0.023	0.0056
S amplitude, V5	rs12567136	1	11823674	T	C	15.8	CLCN6	0.008	0.35
S duration, V5	rs12567136	1	11823674	T	C	15.8	CLCN6	0.01	0.25
ST duration, V5	rs12567136	1	11823674	T	C	15.8	CLCN6	-0.002	0.83
T amplitude, V5	rs12567136	1	11823674	T	C	15.8	CLCN6	-0.002	0.77
T duration, V5	rs12567136	1	11823674	T	C	15.8	CLCN6	0	0.99
Ventricular activation time, V5	rs12567136	1	11823674	T	C	15.8	CLCN6	-0.027	0.0012
P amplitude, V6	rs12567136	1	11823674	T	C	15.8	CLCN6	-0.033	7.8e-05
P duration, V6	rs12567136	1	11823674	T	C	15.8	CLCN6	-0.01	0.2
PR interval, V6	rs12567136	1	11823674	T	C	15.8	CLCN6	-0.015	0.072
Q amplitude, V6	rs12567136	1	11823674	T	C	15.8	CLCN6	0.019	0.048
Q duration, V6	rs12567136	1	11823674	T	C	15.8	CLCN6	-0.014	0.14
QRS area, V6	rs12567136	1	11823674	T	C	15.8	CLCN6	-0.043	1.2e-06
QRS duration, V6	rs12567136	1	11823674	T	C	15.8	CLCN6	-0.006	0.44
QRS peak-to-peak, V6	rs12567136	1	11823674	T	C	15.8	CLCN6	-0.054	7.9e-10
QT interval, V6	rs12567136	1	11823674	T	C	15.8	CLCN6	-0.014	0.097
R amplitude, V6	rs12567136	1	11823674	T	C	15.8	CLCN6	-0.054	9.5e-10
R duration, V6	rs12567136	1	11823674	T	C	15.8	CLCN6	-0.022	0.0078
S amplitude, V6	rs12567136	1	11823674	T	C	15.8	CLCN6	0.002	0.85
S duration, V6	rs12567136	1	11823674	T	C	15.8	CLCN6	0.013	0.17
ST duration, V6	rs12567136	1	11823674	T	C	15.8	CLCN6	0.002	0.77
T amplitude, V6	rs12567136	1	11823674	T	C	15.8	CLCN6	-0.001	0.93
T duration, V6	rs12567136	1	11823674	T	C	15.8	CLCN6	0.002	0.75
Ventricular activation time, V6	rs12567136	1	11823674	T	C	15.8	CLCN6	-0.028	0.00067
Sokolow-Lyon voltage criterion	rs12567136	1	11823674	T	C	15.8	CLCN6	-0.047	1.8e-07
Cornell voltage criterion	rs10803407	1	16032437	T	C	32.9	CLCNKA	-0.001	0.86
Mean QRS duration	rs10803407	1	16032437	T	C	32.9	CLCNKA	-0.009	0.17
P amplitude, aVF	rs10803407	1	16032437	T	C	32.9	CLCNKA	-0.013	0.039
P duration, aVF	rs10803407	1	16032437	T	C	32.9	CLCNKA	0	0.99
PR interval, aVF	rs10803407	1	16032437	T	C	32.9	CLCNKA	0.01	0.12
Q amplitude, aVF	rs10803407	1	16032437	T	C	32.9	CLCNKA	-0.002	0.76
Q duration, aVF	rs10803407	1	16032437	T	C	32.9	CLCNKA	0.012	0.17
QRS area, aVF	rs10803407	1	16032437	T	C	32.9	CLCNKA	-0.016	0.014
QRS duration, aVF	rs10803407	1	16032437	T	C	32.9	CLCNKA	0.002	0.74
QRS peak-to-peak, aVF	rs10803407	1	16032437	T	C	32.9	CLCNKA	0.021	0.0013
QT interval, aVF	rs10803407	1	16032437	T	C	32.9	CLCNKA	0.012	0.057
R amplitude, aVF	rs10803407	1	16032437	T	C	32.9	CLCNKA	0.005	0.46
R duration, aVF	rs10803407	1	16032437	T	C	32.9	CLCNKA	-0.02	0.0017
S amplitude, aVF	rs10803407	1	16032437	T	C	32.9	CLCNKA	-0.027	0.00037
S duration, aVF	rs10803407	1	16032437	T	C	32.9	CLCNKA	0.017	0.024
ST duration, aVF	rs10803407	1	16032437	T	C	32.9	CLCNKA	-0.004	0.52
T amplitude, aVF	rs10803407	1	16032437	T	C	32.9	CLCNKA	0.019	0.0032
T duration, aVF	rs10803407	1	16032437	T	C	32.9	CLCNKA	0.019	0.0014
Ventricular activation time, aVF	rs10803407	1	16032437	T	C	32.9	CLCNKA	-0.007	0.25
P amplitude, aVL	rs10803407	1	16032437	T	C	32.9	CLCNKA	0.008	0.21
P duration, aVL	rs10803407	1	16032437	T	C	32.9	CLCNKA	-0.008	0.19
PR interval, aVL	rs10803407	1	16032437	T	C	32.9	CLCNKA	0.008	0.18
Q amplitude, aVL	rs10803407	1	16032437	T	C	32.9	CLCNKA	-0.017	0.02
Q duration, aVL	rs10803407	1	16032437	T	C	32.9	CLCNKA	0.012	0.098
QRS area, aVL	rs10803407	1	16032437	T	C	32.9	CLCNKA	-0.006	0.37
QRS duration, aVL	rs10803407	1	16032437	T	C	32.9	CLCNKA	0.007	0.29
QRS peak-to-peak, aVL	rs10803407	1	16032437	T	C	32.9	CLCNKA	0.006	0.41
QT interval, aVL	rs10803407	1	16032437	T	C	32.9	CLCNKA	0.016	0.016
R amplitude, aVL	rs10803407	1	16032437	T	C	32.9	CLCNKA	0	0.95
R duration, aVL	rs10803407	1	16032437	T	C	32.9	CLCNKA	-0.006	0.34
S amplitude, aVL	rs10803407	1	16032437	T	C	32.9	CLCNKA	-0.013	0.091
S duration, aVL	rs10803407	1	16032437	T	C	32.9	CLCNKA	-0.007	0.37
ST duration, aVL	rs10803407	1	16032437	T	C	32.9	CLCNKA	0.005	0.4
T amplitude, aVL	rs10803407	1	16032437	T	C	32.9	CLCNKA	-0.013	0.035
T duration, aVL	rs10803407	1	16032437	T	C	32.9	CLCNKA	0.01	0.093
Ventricular activation time, aVL	rs10803407	1	16032437	T	C	32.9	CLCNKA	0.008	0.19
P amplitude, aVR	rs10803407	1	16032437	T	C	32.9	CLCNKA	0.005	0.47
P duration, aVR	rs10803407	1	16032437	T	C	32.9	CLCNKA	0.005	0.43
PR interval, aVR	rs10803407	1	16032437	T	C	32.9	CLCNKA	0.014	0.03
Q amplitude, aVR	rs10803407	1	16032437	T	C	32.9	CLCNKA	0.011	0.16
Q duration, aVR	rs10803407	1	16032437	T	C	32.9	CLCNKA	-0.04	1.3e-07
QRS area, aVR	rs10803407	1	16032437	T	C	32.9	CLCNKA	0.03	9.4e-06
QRS duration, aVR	rs10803407	1	16032437	T	C	32.9	CLCNKA	0.004	0.57
QRS peak-to-peak, aVR	rs10803407	1	16032437	T	C	32.9	CLCNKA	0.006	0.38
QT interval, aVR	rs10803407	1	16032437	T	C	32.9	CLCNKA	0.014	0.033
R amplitude, aVR	rs10803407	1	16032437	T	C	32.9	CLCNKA	0.022	0.00084
R duration, aVR	rs10803407	1	16032437	T	C	32.9	CLCNKA	0.007	0.32
S amplitude, aVR	rs10803407	1	16032437	T	C	32.9	CLCNKA	0.012	0.16
S duration, aVR	rs10803407	1	16032437	T	C	32.9	CLCNKA	-0.036	8.5e-06
ST duration, aVR	rs10803407	1	16032437	T	C	32.9	CLCNKA	0.003	0.63
T amplitude, aVR	rs10803407	1	16032437	T	C	32.9	CLCNKA	-0.008	0.23
T duration, aVR	rs10803407	1	16032437	T	C	32.9	CLCNKA	0.015	0.011
Ventricular activation time, aVR	rs10803407	1	16032437	T	C	32.9	CLCNKA	0.015	0.03
P amplitude, I	rs10803407	1	16032437	T	C	32.9	CLCNKA	0.01	0.12
P duration, I	rs10803407	1	16032437	T	C	32.9	CLCNKA	-0.003	0.66
PR interval, I	rs10803407	1	16032437	T	C	32.9	CLCNKA	0.017	0.01
Q amplitude, I	rs10803407	1	16032437	T	C	32.9	CLCNKA	-0.027	0.00029
Q duration, I	rs10803407	1	16032437	T	C	32.9	CLCNKA	0.02	0.0099
QRS area, I	rs10803407	1	16032437	T	C	32.9	CLCNKA	-0.023	0.00048
QRS duration, I	rs10803407	1	16032437	T	C	32.9	CLCNKA	0.007	0.27
QRS peak-to-peak, I	rs10803407	1	16032437	T	C	32.9	CLCNKA	0.001	0.91
QT interval, I	rs10803407	1	16032437	T	C	32.9	CLCNKA	0.01	0.1
R amplitude, I	rs10803407	1	16032437	T	C	32.9	CLCNKA	-0.008	0.21
R duration, I	rs10803407	1	16032437	T	C	32.9	CLCNKA	-0.021	0.0008
S amplitude, I	rs10803407	1	16032437	T	C	32.9	CLCNKA	-0.022	0.0057
S duration, I	rs10803407	1	16032437	T	C	32.9	CLCNKA	0.008	0.29
ST duration, I	rs10803407	1	16032437	T	C	32.9	CLCNKA	0.007	0.24
T amplitude, I	rs10803407	1	16032437	T	C	32.9	CLCNKA	-0.001	0.83
T duration, I	rs10803407	1	16032437	T	C	32.9	CLCNKA	0.01	0.11
Ventricular activation time, I	rs10803407	1	16032437	T	C	32.9	CLCNKA	0.004	0.5
P amplitude, II	rs10803407	1	16032437	T	C	32.9	CLCNKA	-0.011	0.083
P duration, II	rs10803407	1	16032437	T	C	32.9	CLCNKA	-0.004	0.46
PR interval, II	rs10803407	1	16032437	T	C	32.9	CLCNKA	0.015	0.019
Q amplitude, II	rs10803407	1	16032437	T	C	32.9	CLCNKA	-0.005	0.51
Q duration, II	rs10803407	1	16032437	T	C	32.9	CLCNKA	0.002	0.84
QRS area, II	rs10803407	1	16032437	T	C	32.9	CLCNKA	-0.027	6.2e-05
QRS duration, II	rs10803407	1	16032437	T	C	32.9	CLCNKA	-0.005	0.47
QRS peak-to-peak, II	rs10803407	1	16032437	T	C	32.9	CLCNKA	0.012	0.073
QT interval, II	rs10803407	1	16032437	T	C	32.9	CLCNKA	0.006	0.31
R amplitude, II	rs10803407	1	16032437	T	C	32.9	CLCNKA	-0.005	0.44
R duration, II	rs10803407	1	16032437	T	C	32.9	CLCNKA	-0.037	1.1e-08
S amplitude, II	rs10803407	1	16032437	T	C	32.9	CLCNKA	-0.026	0.00066
S duration, II	rs10803407	1	16032437	T	C	32.9	CLCNKA	0.019	0.013
ST duration, II	rs10803407	1	16032437	T	C	32.9	CLCNKA	0.001	0.84
T amplitude, II	rs10803407	1	16032437	T	C	32.9	CLCNKA	0.014	0.035
T duration, II	rs10803407	1	16032437	T	C	32.9	CLCNKA	0.015	0.018
Ventricular activation time, II	rs10803407	1	16032437	T	C	32.9	CLCNKA	-0.022	0.00062
P amplitude, III	rs10803407	1	16032437	T	C	32.9	CLCNKA	-0.013	0.04
P duration, III	rs10803407	1	16032437	T	C	32.9	CLCNKA	-0.007	0.22
PR interval, III	rs10803407	1	16032437	T	C	32.9	CLCNKA	0.004	0.5
Q amplitude, III	rs10803407	1	16032437	T	C	32.9	CLCNKA	-0.001	0.95
Q duration, III	rs10803407	1	16032437	T	C	32.9	CLCNKA	-0.009	0.28
QRS area, III	rs10803407	1	16032437	T	C	32.9	CLCNKA	-0.007	0.31
QRS duration, III	rs10803407	1	16032437	T	C	32.9	CLCNKA	0.003	0.69
QRS peak-to-peak, III	rs10803407	1	16032437	T	C	32.9	CLCNKA	0.018	0.0037
QT interval, III	rs10803407	1	16032437	T	C	32.9	CLCNKA	0.015	0.016
R amplitude, III	rs10803407	1	16032437	T	C	32.9	CLCNKA	0.008	0.22
R duration, III	rs10803407	1	16032437	T	C	32.9	CLCNKA	-0.002	0.71
S amplitude, III	rs10803407	1	16032437	T	C	32.9	CLCNKA	-0.012	0.11
S duration, III	rs10803407	1	16032437	T	C	32.9	CLCNKA	0.004	0.54
ST duration, III	rs10803407	1	16032437	T	C	32.9	CLCNKA	0.002	0.8
T amplitude, III	rs10803407	1	16032437	T	C	32.9	CLCNKA	0.022	0.00036
T duration, III	rs10803407	1	16032437	T	C	32.9	CLCNKA	0.027	3.9e-06
Ventricular activation time, III	rs10803407	1	16032437	T	C	32.9	CLCNKA	-0.012	0.053
P amplitude, V1	rs10803407	1	16032437	T	C	32.9	CLCNKA	-0.001	0.87
P duration, V1	rs10803407	1	16032437	T	C	32.9	CLCNKA	-0.001	0.81
PR interval, V1	rs10803407	1	16032437	T	C	32.9	CLCNKA	0.01	0.12
Q amplitude, V1	rs10803407	1	16032437	T	C	32.9	CLCNKA	0.027	0.032
Q duration, V1	rs10803407	1	16032437	T	C	32.9	CLCNKA	-0.041	0.0012
QRS area, V1	rs10803407	1	16032437	T	C	32.9	CLCNKA	0.036	3.6e-08
QRS duration, V1	rs10803407	1	16032437	T	C	32.9	CLCNKA	-0.011	0.087
QRS peak-to-peak, V1	rs10803407	1	16032437	T	C	32.9	CLCNKA	-0.004	0.58
QT interval, V1	rs10803407	1	16032437	T	C	32.9	CLCNKA	0.011	0.081
R amplitude, V1	rs10803407	1	16032437	T	C	32.9	CLCNKA	0.027	7.9e-05
R duration, V1	rs10803407	1	16032437	T	C	32.9	CLCNKA	0.019	0.0038
S amplitude, V1	rs10803407	1	16032437	T	C	32.9	CLCNKA	0.017	0.01
S duration, V1	rs10803407	1	16032437	T	C	32.9	CLCNKA	-0.045	4.8e-11
ST duration, V1	rs10803407	1	16032437	T	C	32.9	CLCNKA	0.001	0.87
T amplitude, V1	rs10803407	1	16032437	T	C	32.9	CLCNKA	-0.008	0.23
T duration, V1	rs10803407	1	16032437	T	C	32.9	CLCNKA	0.014	0.019
Ventricular activation time, V1	rs10803407	1	16032437	T	C	32.9	CLCNKA	0.03	5.3e-06
P amplitude, V2	rs10803407	1	16032437	T	C	32.9	CLCNKA	0.003	0.64
P duration, V2	rs10803407	1	16032437	T	C	32.9	CLCNKA	-0.007	0.27
PR interval, V2	rs10803407	1	16032437	T	C	32.9	CLCNKA	0.012	0.062
Q amplitude, V2	rs10803407	1	16032437	T	C	32.9	CLCNKA	0.012	0.42
Q duration, V2	rs10803407	1	16032437	T	C	32.9	CLCNKA	-0.029	0.066
QRS area, V2	rs10803407	1	16032437	T	C	32.9	CLCNKA	0.021	0.0011
QRS duration, V2	rs10803407	1	16032437	T	C	32.9	CLCNKA	-0.019	0.0046
QRS peak-to-peak, V2	rs10803407	1	16032437	T	C	32.9	CLCNKA	0	0.97
QT interval, V2	rs10803407	1	16032437	T	C	32.9	CLCNKA	0.007	0.24
R amplitude, V2	rs10803407	1	16032437	T	C	32.9	CLCNKA	0.015	0.027
R duration, V2	rs10803407	1	16032437	T	C	32.9	CLCNKA	0.01	0.14
S amplitude, V2	rs10803407	1	16032437	T	C	32.9	CLCNKA	0.01	0.13
S duration, V2	rs10803407	1	16032437	T	C	32.9	CLCNKA	-0.034	7.1e-07
ST duration, V2	rs10803407	1	16032437	T	C	32.9	CLCNKA	0.007	0.29
T amplitude, V2	rs10803407	1	16032437	T	C	32.9	CLCNKA	-0.01	0.12
T duration, V2	rs10803407	1	16032437	T	C	32.9	CLCNKA	0.008	0.2
Ventricular activation time, V2	rs10803407	1	16032437	T	C	32.9	CLCNKA	0.022	0.00079
P amplitude, V3	rs10803407	1	16032437	T	C	32.9	CLCNKA	0.001	0.81
P duration, V3	rs10803407	1	16032437	T	C	32.9	CLCNKA	-0.001	0.89
PR interval, V3	rs10803407	1	16032437	T	C	32.9	CLCNKA	0.016	0.014
Q amplitude, V3	rs10803407	1	16032437	T	C	32.9	CLCNKA	-0.021	0.16
Q duration, V3	rs10803407	1	16032437	T	C	32.9	CLCNKA	0.015	0.33
QRS area, V3	rs10803407	1	16032437	T	C	32.9	CLCNKA	0.004	0.57
QRS duration, V3	rs10803407	1	16032437	T	C	32.9	CLCNKA	-0.011	0.11
QRS peak-to-peak, V3	rs10803407	1	16032437	T	C	32.9	CLCNKA	0.012	0.067
QT interval, V3	rs10803407	1	16032437	T	C	32.9	CLCNKA	0.01	0.11
R amplitude, V3	rs10803407	1	16032437	T	C	32.9	CLCNKA	0.012	0.064
R duration, V3	rs10803407	1	16032437	T	C	32.9	CLCNKA	-0.002	0.76
S amplitude, V3	rs10803407	1	16032437	T	C	32.9	CLCNKA	-0.003	0.63
S duration, V3	rs10803407	1	16032437	T	C	32.9	CLCNKA	-0.013	0.046
ST duration, V3	rs10803407	1	16032437	T	C	32.9	CLCNKA	0.006	0.33
T amplitude, V3	rs10803407	1	16032437	T	C	32.9	CLCNKA	-0.004	0.54
T duration, V3	rs10803407	1	16032437	T	C	32.9	CLCNKA	0.007	0.23
Ventricular activation time, V3	rs10803407	1	16032437	T	C	32.9	CLCNKA	0.011	0.084
P amplitude, V4	rs10803407	1	16032437	T	C	32.9	CLCNKA	-0.004	0.56
P duration, V4	rs10803407	1	16032437	T	C	32.9	CLCNKA	0.001	0.84
PR interval, V4	rs10803407	1	16032437	T	C	32.9	CLCNKA	0.01	0.11
Q amplitude, V4	rs10803407	1	16032437	T	C	32.9	CLCNKA	-0.024	0.024
Q duration, V4	rs10803407	1	16032437	T	C	32.9	CLCNKA	0.016	0.12
QRS area, V4	rs10803407	1	16032437	T	C	32.9	CLCNKA	-0.012	0.082
QRS duration, V4	rs10803407	1	16032437	T	C	32.9	CLCNKA	-0.004	0.54
QRS peak-to-peak, V4	rs10803407	1	16032437	T	C	32.9	CLCNKA	0.012	0.063
QT interval, V4	rs10803407	1	16032437	T	C	32.9	CLCNKA	0.01	0.13
R amplitude, V4	rs10803407	1	16032437	T	C	32.9	CLCNKA	0.005	0.5
R duration, V4	rs10803407	1	16032437	T	C	32.9	CLCNKA	-0.025	6.7e-05
S amplitude, V4	rs10803407	1	16032437	T	C	32.9	CLCNKA	-0.016	0.017
S duration, V4	rs10803407	1	16032437	T	C	32.9	CLCNKA	-0.001	0.85
ST duration, V4	rs10803407	1	16032437	T	C	32.9	CLCNKA	0.009	0.17
T amplitude, V4	rs10803407	1	16032437	T	C	32.9	CLCNKA	-0.002	0.75
T duration, V4	rs10803407	1	16032437	T	C	32.9	CLCNKA	0.003	0.62
Ventricular activation time, V4	rs10803407	1	16032437	T	C	32.9	CLCNKA	0.006	0.34
P amplitude, V5	rs10803407	1	16032437	T	C	32.9	CLCNKA	-0.004	0.5
P duration, V5	rs10803407	1	16032437	T	C	32.9	CLCNKA	-0.005	0.43
PR interval, V5	rs10803407	1	16032437	T	C	32.9	CLCNKA	0.013	0.052
Q amplitude, V5	rs10803407	1	16032437	T	C	32.9	CLCNKA	-0.019	0.02
Q duration, V5	rs10803407	1	16032437	T	C	32.9	CLCNKA	0.014	0.095
QRS area, V5	rs10803407	1	16032437	T	C	32.9	CLCNKA	-0.029	2.4e-05
QRS duration, V5	rs10803407	1	16032437	T	C	32.9	CLCNKA	0	0.94
QRS peak-to-peak, V5	rs10803407	1	16032437	T	C	32.9	CLCNKA	-0.001	0.87
QT interval, V5	rs10803407	1	16032437	T	C	32.9	CLCNKA	0.008	0.2
R amplitude, V5	rs10803407	1	16032437	T	C	32.9	CLCNKA	-0.012	0.085
R duration, V5	rs10803407	1	16032437	T	C	32.9	CLCNKA	-0.045	3.5e-12
S amplitude, V5	rs10803407	1	16032437	T	C	32.9	CLCNKA	-0.014	0.032
S duration, V5	rs10803407	1	16032437	T	C	32.9	CLCNKA	0.008	0.22
ST duration, V5	rs10803407	1	16032437	T	C	32.9	CLCNKA	0.005	0.4
T amplitude, V5	rs10803407	1	16032437	T	C	32.9	CLCNKA	-0.001	0.89
T duration, V5	rs10803407	1	16032437	T	C	32.9	CLCNKA	0.005	0.38
Ventricular activation time, V5	rs10803407	1	16032437	T	C	32.9	CLCNKA	-0.004	0.53
P amplitude, V6	rs10803407	1	16032437	T	C	32.9	CLCNKA	-0.002	0.77
P duration, V6	rs10803407	1	16032437	T	C	32.9	CLCNKA	0.002	0.79
PR interval, V6	rs10803407	1	16032437	T	C	32.9	CLCNKA	0.008	0.23
Q amplitude, V6	rs10803407	1	16032437	T	C	32.9	CLCNKA	-0.013	0.093
Q duration, V6	rs10803407	1	16032437	T	C	32.9	CLCNKA	0.018	0.014
QRS area, V6	rs10803407	1	16032437	T	C	32.9	CLCNKA	-0.038	5.3e-08
QRS duration, V6	rs10803407	1	16032437	T	C	32.9	CLCNKA	0.003	0.61
QRS peak-to-peak, V6	rs10803407	1	16032437	T	C	32.9	CLCNKA	-0.01	0.15
QT interval, V6	rs10803407	1	16032437	T	C	32.9	CLCNKA	0.011	0.075
R amplitude, V6	rs10803407	1	16032437	T	C	32.9	CLCNKA	-0.019	0.0049
R duration, V6	rs10803407	1	16032437	T	C	32.9	CLCNKA	-0.043	4.3e-11
S amplitude, V6	rs10803407	1	16032437	T	C	32.9	CLCNKA	-0.013	0.063
S duration, V6	rs10803407	1	16032437	T	C	32.9	CLCNKA	0.01	0.16
ST duration, V6	rs10803407	1	16032437	T	C	32.9	CLCNKA	0.003	0.64
T amplitude, V6	rs10803407	1	16032437	T	C	32.9	CLCNKA	0.001	0.83
T duration, V6	rs10803407	1	16032437	T	C	32.9	CLCNKA	0.019	0.0019
Ventricular activation time, V6	rs10803407	1	16032437	T	C	32.9	CLCNKA	-0.007	0.27
Sokolow-Lyon voltage criterion	rs10803407	1	16032437	T	C	32.9	CLCNKA	-0.02	0.0036
Cornell voltage criterion	rs2749141	1	23354739	G	T	16.3	ZNF436	0.057	6.5e-11
Mean QRS duration	rs2749141	1	23354739	G	T	16.3	ZNF436	0.037	1.2e-05
P amplitude, aVF	rs2749141	1	23354739	G	T	16.3	ZNF436	-0.021	0.01
P duration, aVF	rs2749141	1	23354739	G	T	16.3	ZNF436	-0.004	0.62
PR interval, aVF	rs2749141	1	23354739	G	T	16.3	ZNF436	0.001	0.93
Q amplitude, aVF	rs2749141	1	23354739	G	T	16.3	ZNF436	0.006	0.59
Q duration, aVF	rs2749141	1	23354739	G	T	16.3	ZNF436	-0.004	0.7
QRS area, aVF	rs2749141	1	23354739	G	T	16.3	ZNF436	-0.012	0.15
QRS duration, aVF	rs2749141	1	23354739	G	T	16.3	ZNF436	0.027	0.00086
QRS peak-to-peak, aVF	rs2749141	1	23354739	G	T	16.3	ZNF436	0.023	0.004
QT interval, aVF	rs2749141	1	23354739	G	T	16.3	ZNF436	0.01	0.24
R amplitude, aVF	rs2749141	1	23354739	G	T	16.3	ZNF436	0.008	0.33
R duration, aVF	rs2749141	1	23354739	G	T	16.3	ZNF436	0.007	0.41
S amplitude, aVF	rs2749141	1	23354739	G	T	16.3	ZNF436	-0.042	9.5e-06
S duration, aVF	rs2749141	1	23354739	G	T	16.3	ZNF436	0.024	0.012
ST duration, aVF	rs2749141	1	23354739	G	T	16.3	ZNF436	-0.017	0.031
T amplitude, aVF	rs2749141	1	23354739	G	T	16.3	ZNF436	0.018	0.025
T duration, aVF	rs2749141	1	23354739	G	T	16.3	ZNF436	0.008	0.31
Ventricular activation time, aVF	rs2749141	1	23354739	G	T	16.3	ZNF436	-0.005	0.52
P amplitude, aVL	rs2749141	1	23354739	G	T	16.3	ZNF436	0.02	0.011
P duration, aVL	rs2749141	1	23354739	G	T	16.3	ZNF436	0.017	0.021
PR interval, aVL	rs2749141	1	23354739	G	T	16.3	ZNF436	0.002	0.85
Q amplitude, aVL	rs2749141	1	23354739	G	T	16.3	ZNF436	-0.021	0.022
Q duration, aVL	rs2749141	1	23354739	G	T	16.3	ZNF436	0.021	0.025
QRS area, aVL	rs2749141	1	23354739	G	T	16.3	ZNF436	0.032	0.00016
QRS duration, aVL	rs2749141	1	23354739	G	T	16.3	ZNF436	0.025	0.0016
QRS peak-to-peak, aVL	rs2749141	1	23354739	G	T	16.3	ZNF436	0.032	0.00014
QT interval, aVL	rs2749141	1	23354739	G	T	16.3	ZNF436	0.011	0.16
R amplitude, aVL	rs2749141	1	23354739	G	T	16.3	ZNF436	0.035	3.9e-05
R duration, aVL	rs2749141	1	23354739	G	T	16.3	ZNF436	0.023	0.0046
S amplitude, aVL	rs2749141	1	23354739	G	T	16.3	ZNF436	-0.005	0.64
S duration, aVL	rs2749141	1	23354739	G	T	16.3	ZNF436	0.001	0.96
ST duration, aVL	rs2749141	1	23354739	G	T	16.3	ZNF436	-0.018	0.02
T amplitude, aVL	rs2749141	1	23354739	G	T	16.3	ZNF436	0.002	0.85
T duration, aVL	rs2749141	1	23354739	G	T	16.3	ZNF436	0.001	0.87
Ventricular activation time, aVL	rs2749141	1	23354739	G	T	16.3	ZNF436	0.025	0.0013
P amplitude, aVR	rs2749141	1	23354739	G	T	16.3	ZNF436	0.009	0.25
P duration, aVR	rs2749141	1	23354739	G	T	16.3	ZNF436	0.01	0.22
PR interval, aVR	rs2749141	1	23354739	G	T	16.3	ZNF436	-0.001	0.94
Q amplitude, aVR	rs2749141	1	23354739	G	T	16.3	ZNF436	-0.021	0.03
Q duration, aVR	rs2749141	1	23354739	G	T	16.3	ZNF436	0.018	0.065
QRS area, aVR	rs2749141	1	23354739	G	T	16.3	ZNF436	-0.025	0.0034
QRS duration, aVR	rs2749141	1	23354739	G	T	16.3	ZNF436	0.027	0.00092
QRS peak-to-peak, aVR	rs2749141	1	23354739	G	T	16.3	ZNF436	0.03	0.00058
QT interval, aVR	rs2749141	1	23354739	G	T	16.3	ZNF436	0.007	0.36
R amplitude, aVR	rs2749141	1	23354739	G	T	16.3	ZNF436	0.009	0.26
R duration, aVR	rs2749141	1	23354739	G	T	16.3	ZNF436	0.02	0.015
S amplitude, aVR	rs2749141	1	23354739	G	T	16.3	ZNF436	-0.016	0.14
S duration, aVR	rs2749141	1	23354739	G	T	16.3	ZNF436	0.025	0.014
ST duration, aVR	rs2749141	1	23354739	G	T	16.3	ZNF436	-0.023	0.0036
T amplitude, aVR	rs2749141	1	23354739	G	T	16.3	ZNF436	-0.022	0.0083
T duration, aVR	rs2749141	1	23354739	G	T	16.3	ZNF436	0.003	0.71
Ventricular activation time, aVR	rs2749141	1	23354739	G	T	16.3	ZNF436	0.01	0.25
P amplitude, I	rs2749141	1	23354739	G	T	16.3	ZNF436	-0.007	0.4
P duration, I	rs2749141	1	23354739	G	T	16.3	ZNF436	0.006	0.43
PR interval, I	rs2749141	1	23354739	G	T	16.3	ZNF436	0.011	0.18
Q amplitude, I	rs2749141	1	23354739	G	T	16.3	ZNF436	-0.026	0.0069
Q duration, I	rs2749141	1	23354739	G	T	16.3	ZNF436	0.033	0.00063
QRS area, I	rs2749141	1	23354739	G	T	16.3	ZNF436	0.036	2.7e-05
QRS duration, I	rs2749141	1	23354739	G	T	16.3	ZNF436	0.029	0.00055
QRS peak-to-peak, I	rs2749141	1	23354739	G	T	16.3	ZNF436	0.034	8.8e-05
QT interval, I	rs2749141	1	23354739	G	T	16.3	ZNF436	0.004	0.62
R amplitude, I	rs2749141	1	23354739	G	T	16.3	ZNF436	0.034	5.2e-05
R duration, I	rs2749141	1	23354739	G	T	16.3	ZNF436	0.021	0.009
S amplitude, I	rs2749141	1	23354739	G	T	16.3	ZNF436	-0.006	0.55
S duration, I	rs2749141	1	23354739	G	T	16.3	ZNF436	0.014	0.18
ST duration, I	rs2749141	1	23354739	G	T	16.3	ZNF436	-0.017	0.029
T amplitude, I	rs2749141	1	23354739	G	T	16.3	ZNF436	0.018	0.025
T duration, I	rs2749141	1	23354739	G	T	16.3	ZNF436	-0.002	0.79
Ventricular activation time, I	rs2749141	1	23354739	G	T	16.3	ZNF436	0.036	1.1e-05
P amplitude, II	rs2749141	1	23354739	G	T	16.3	ZNF436	-0.015	0.07
P duration, II	rs2749141	1	23354739	G	T	16.3	ZNF436	0.008	0.31
PR interval, II	rs2749141	1	23354739	G	T	16.3	ZNF436	0.003	0.68
Q amplitude, II	rs2749141	1	23354739	G	T	16.3	ZNF436	0.014	0.19
Q duration, II	rs2749141	1	23354739	G	T	16.3	ZNF436	-0.015	0.16
QRS area, II	rs2749141	1	23354739	G	T	16.3	ZNF436	0.003	0.71
QRS duration, II	rs2749141	1	23354739	G	T	16.3	ZNF436	0.022	0.0059
QRS peak-to-peak, II	rs2749141	1	23354739	G	T	16.3	ZNF436	0.021	0.014
QT interval, II	rs2749141	1	23354739	G	T	16.3	ZNF436	0.009	0.27
R amplitude, II	rs2749141	1	23354739	G	T	16.3	ZNF436	0.016	0.063
R duration, II	rs2749141	1	23354739	G	T	16.3	ZNF436	0.014	0.093
S amplitude, II	rs2749141	1	23354739	G	T	16.3	ZNF436	-0.017	0.086
S duration, II	rs2749141	1	23354739	G	T	16.3	ZNF436	0.019	0.056
ST duration, II	rs2749141	1	23354739	G	T	16.3	ZNF436	-0.018	0.021
T amplitude, II	rs2749141	1	23354739	G	T	16.3	ZNF436	0.021	0.01
T duration, II	rs2749141	1	23354739	G	T	16.3	ZNF436	0.008	0.3
Ventricular activation time, II	rs2749141	1	23354739	G	T	16.3	ZNF436	0.004	0.58
P amplitude, III	rs2749141	1	23354739	G	T	16.3	ZNF436	-0.021	0.0076
P duration, III	rs2749141	1	23354739	G	T	16.3	ZNF436	0.014	0.061
PR interval, III	rs2749141	1	23354739	G	T	16.3	ZNF436	0.004	0.66
Q amplitude, III	rs2749141	1	23354739	G	T	16.3	ZNF436	-0.001	0.95
Q duration, III	rs2749141	1	23354739	G	T	16.3	ZNF436	-0.009	0.38
QRS area, III	rs2749141	1	23354739	G	T	16.3	ZNF436	-0.023	0.0069
QRS duration, III	rs2749141	1	23354739	G	T	16.3	ZNF436	0.031	0.00016
QRS peak-to-peak, III	rs2749141	1	23354739	G	T	16.3	ZNF436	0.028	0.00051
QT interval, III	rs2749141	1	23354739	G	T	16.3	ZNF436	0.007	0.36
R amplitude, III	rs2749141	1	23354739	G	T	16.3	ZNF436	0.007	0.37
R duration, III	rs2749141	1	23354739	G	T	16.3	ZNF436	0	0.97
S amplitude, III	rs2749141	1	23354739	G	T	16.3	ZNF436	-0.043	3.7e-06
S duration, III	rs2749141	1	23354739	G	T	16.3	ZNF436	0.028	0.0026
ST duration, III	rs2749141	1	23354739	G	T	16.3	ZNF436	-0.015	0.052
T amplitude, III	rs2749141	1	23354739	G	T	16.3	ZNF436	0.01	0.22
T duration, III	rs2749141	1	23354739	G	T	16.3	ZNF436	0.006	0.45
Ventricular activation time, III	rs2749141	1	23354739	G	T	16.3	ZNF436	0.01	0.23
P amplitude, V1	rs2749141	1	23354739	G	T	16.3	ZNF436	-0.003	0.74
P duration, V1	rs2749141	1	23354739	G	T	16.3	ZNF436	0.001	0.92
PR interval, V1	rs2749141	1	23354739	G	T	16.3	ZNF436	0.004	0.61
Q amplitude, V1	rs2749141	1	23354739	G	T	16.3	ZNF436	-0.003	0.87
Q duration, V1	rs2749141	1	23354739	G	T	16.3	ZNF436	-0.002	0.89
QRS area, V1	rs2749141	1	23354739	G	T	16.3	ZNF436	-0.032	0.00014
QRS duration, V1	rs2749141	1	23354739	G	T	16.3	ZNF436	0.024	0.004
QRS peak-to-peak, V1	rs2749141	1	23354739	G	T	16.3	ZNF436	0.037	8.3e-06
QT interval, V1	rs2749141	1	23354739	G	T	16.3	ZNF436	0.001	0.89
R amplitude, V1	rs2749141	1	23354739	G	T	16.3	ZNF436	0.014	0.11
R duration, V1	rs2749141	1	23354739	G	T	16.3	ZNF436	-0.004	0.61
S amplitude, V1	rs2749141	1	23354739	G	T	16.3	ZNF436	-0.03	0.00042
S duration, V1	rs2749141	1	23354739	G	T	16.3	ZNF436	0.018	0.033
ST duration, V1	rs2749141	1	23354739	G	T	16.3	ZNF436	-0.027	0.00053
T amplitude, V1	rs2749141	1	23354739	G	T	16.3	ZNF436	0.021	0.01
T duration, V1	rs2749141	1	23354739	G	T	16.3	ZNF436	0.002	0.81
Ventricular activation time, V1	rs2749141	1	23354739	G	T	16.3	ZNF436	0.017	0.037
P amplitude, V2	rs2749141	1	23354739	G	T	16.3	ZNF436	-0.002	0.81
P duration, V2	rs2749141	1	23354739	G	T	16.3	ZNF436	0.002	0.78
PR interval, V2	rs2749141	1	23354739	G	T	16.3	ZNF436	0.006	0.44
Q amplitude, V2	rs2749141	1	23354739	G	T	16.3	ZNF436	0.008	0.69
Q duration, V2	rs2749141	1	23354739	G	T	16.3	ZNF436	0.011	0.58
QRS area, V2	rs2749141	1	23354739	G	T	16.3	ZNF436	-0.021	0.014
QRS duration, V2	rs2749141	1	23354739	G	T	16.3	ZNF436	0.026	0.0018
QRS peak-to-peak, V2	rs2749141	1	23354739	G	T	16.3	ZNF436	0.013	0.12
QT interval, V2	rs2749141	1	23354739	G	T	16.3	ZNF436	0.004	0.65
R amplitude, V2	rs2749141	1	23354739	G	T	16.3	ZNF436	-0.003	0.75
R duration, V2	rs2749141	1	23354739	G	T	16.3	ZNF436	-0.013	0.12
S amplitude, V2	rs2749141	1	23354739	G	T	16.3	ZNF436	-0.02	0.018
S duration, V2	rs2749141	1	23354739	G	T	16.3	ZNF436	0.032	0.00018
ST duration, V2	rs2749141	1	23354739	G	T	16.3	ZNF436	-0.027	0.00055
T amplitude, V2	rs2749141	1	23354739	G	T	16.3	ZNF436	0.031	0.00022
T duration, V2	rs2749141	1	23354739	G	T	16.3	ZNF436	0.015	0.053
Ventricular activation time, V2	rs2749141	1	23354739	G	T	16.3	ZNF436	-0.004	0.61
P amplitude, V3	rs2749141	1	23354739	G	T	16.3	ZNF436	-0.005	0.54
P duration, V3	rs2749141	1	23354739	G	T	16.3	ZNF436	-0.002	0.76
PR interval, V3	rs2749141	1	23354739	G	T	16.3	ZNF436	0.003	0.69
Q amplitude, V3	rs2749141	1	23354739	G	T	16.3	ZNF436	-0.019	0.33
Q duration, V3	rs2749141	1	23354739	G	T	16.3	ZNF436	0.024	0.22
QRS area, V3	rs2749141	1	23354739	G	T	16.3	ZNF436	-0.028	0.00082
QRS duration, V3	rs2749141	1	23354739	G	T	16.3	ZNF436	0.036	3e-05
QRS peak-to-peak, V3	rs2749141	1	23354739	G	T	16.3	ZNF436	0.02	0.018
QT interval, V3	rs2749141	1	23354739	G	T	16.3	ZNF436	0.01	0.24
R amplitude, V3	rs2749141	1	23354739	G	T	16.3	ZNF436	-0.011	0.2
R duration, V3	rs2749141	1	23354739	G	T	16.3	ZNF436	-0.005	0.55
S amplitude, V3	rs2749141	1	23354739	G	T	16.3	ZNF436	-0.033	9.9e-05
S duration, V3	rs2749141	1	23354739	G	T	16.3	ZNF436	0.036	2.2e-05
ST duration, V3	rs2749141	1	23354739	G	T	16.3	ZNF436	-0.029	0.00028
T amplitude, V3	rs2749141	1	23354739	G	T	16.3	ZNF436	0.037	8.7e-06
T duration, V3	rs2749141	1	23354739	G	T	16.3	ZNF436	0.025	0.0011
Ventricular activation time, V3	rs2749141	1	23354739	G	T	16.3	ZNF436	-0.013	0.11
P amplitude, V4	rs2749141	1	23354739	G	T	16.3	ZNF436	-0.003	0.76
P duration, V4	rs2749141	1	23354739	G	T	16.3	ZNF436	0.005	0.56
PR interval, V4	rs2749141	1	23354739	G	T	16.3	ZNF436	0.008	0.35
Q amplitude, V4	rs2749141	1	23354739	G	T	16.3	ZNF436	-0.015	0.28
Q duration, V4	rs2749141	1	23354739	G	T	16.3	ZNF436	0.008	0.56
QRS area, V4	rs2749141	1	23354739	G	T	16.3	ZNF436	-0.008	0.36
QRS duration, V4	rs2749141	1	23354739	G	T	16.3	ZNF436	0.042	4.8e-07
QRS peak-to-peak, V4	rs2749141	1	23354739	G	T	16.3	ZNF436	0.026	0.0015
QT interval, V4	rs2749141	1	23354739	G	T	16.3	ZNF436	0.01	0.22
R amplitude, V4	rs2749141	1	23354739	G	T	16.3	ZNF436	0.004	0.66
R duration, V4	rs2749141	1	23354739	G	T	16.3	ZNF436	0.025	0.0024
S amplitude, V4	rs2749141	1	23354739	G	T	16.3	ZNF436	-0.034	6.5e-05
S duration, V4	rs2749141	1	23354739	G	T	16.3	ZNF436	0.027	0.0018
ST duration, V4	rs2749141	1	23354739	G	T	16.3	ZNF436	-0.027	0.00078
T amplitude, V4	rs2749141	1	23354739	G	T	16.3	ZNF436	0.037	5.8e-06
T duration, V4	rs2749141	1	23354739	G	T	16.3	ZNF436	0.019	0.016
Ventricular activation time, V4	rs2749141	1	23354739	G	T	16.3	ZNF436	0.019	0.02
P amplitude, V5	rs2749141	1	23354739	G	T	16.3	ZNF436	-0.009	0.28
P duration, V5	rs2749141	1	23354739	G	T	16.3	ZNF436	-0.003	0.69
PR interval, V5	rs2749141	1	23354739	G	T	16.3	ZNF436	0.006	0.45
Q amplitude, V5	rs2749141	1	23354739	G	T	16.3	ZNF436	-0.015	0.15
Q duration, V5	rs2749141	1	23354739	G	T	16.3	ZNF436	0.005	0.6
QRS area, V5	rs2749141	1	23354739	G	T	16.3	ZNF436	0.01	0.25
QRS duration, V5	rs2749141	1	23354739	G	T	16.3	ZNF436	0.034	2.8e-05
QRS peak-to-peak, V5	rs2749141	1	23354739	G	T	16.3	ZNF436	0.038	6e-06
QT interval, V5	rs2749141	1	23354739	G	T	16.3	ZNF436	0.013	0.12
R amplitude, V5	rs2749141	1	23354739	G	T	16.3	ZNF436	0.025	0.0045
R duration, V5	rs2749141	1	23354739	G	T	16.3	ZNF436	0.016	0.051
S amplitude, V5	rs2749141	1	23354739	G	T	16.3	ZNF436	-0.029	0.00077
S duration, V5	rs2749141	1	23354739	G	T	16.3	ZNF436	0.018	0.039
ST duration, V5	rs2749141	1	23354739	G	T	16.3	ZNF436	-0.021	0.0075
T amplitude, V5	rs2749141	1	23354739	G	T	16.3	ZNF436	0.029	0.00053
T duration, V5	rs2749141	1	23354739	G	T	16.3	ZNF436	0.012	0.12
Ventricular activation time, V5	rs2749141	1	23354739	G	T	16.3	ZNF436	0.02	0.015
P amplitude, V6	rs2749141	1	23354739	G	T	16.3	ZNF436	-0.011	0.18
P duration, V6	rs2749141	1	23354739	G	T	16.3	ZNF436	0.002	0.81
PR interval, V6	rs2749141	1	23354739	G	T	16.3	ZNF436	0.011	0.18
Q amplitude, V6	rs2749141	1	23354739	G	T	16.3	ZNF436	-0.009	0.36
Q duration, V6	rs2749141	1	23354739	G	T	16.3	ZNF436	0.005	0.59
QRS area, V6	rs2749141	1	23354739	G	T	16.3	ZNF436	0.022	0.013
QRS duration, V6	rs2749141	1	23354739	G	T	16.3	ZNF436	0.036	1.5e-05
QRS peak-to-peak, V6	rs2749141	1	23354739	G	T	16.3	ZNF436	0.043	7e-07
QT interval, V6	rs2749141	1	23354739	G	T	16.3	ZNF436	0.013	0.1
R amplitude, V6	rs2749141	1	23354739	G	T	16.3	ZNF436	0.032	0.00021
R duration, V6	rs2749141	1	23354739	G	T	16.3	ZNF436	0.017	0.044
S amplitude, V6	rs2749141	1	23354739	G	T	16.3	ZNF436	-0.027	0.0024
S duration, V6	rs2749141	1	23354739	G	T	16.3	ZNF436	0.023	0.01
ST duration, V6	rs2749141	1	23354739	G	T	16.3	ZNF436	-0.014	0.069
T amplitude, V6	rs2749141	1	23354739	G	T	16.3	ZNF436	0.026	0.0022
T duration, V6	rs2749141	1	23354739	G	T	16.3	ZNF436	0.012	0.11
Ventricular activation time, V6	rs2749141	1	23354739	G	T	16.3	ZNF436	0.019	0.024
Sokolow-Lyon voltage criterion	rs2749141	1	23354739	G	T	16.3	ZNF436	0.055	4.2e-10
Cornell voltage criterion	rs61775418	1	26067014	A	G	9.73	TRIM63	0.047	1.6e-05
Mean QRS duration	rs61775418	1	26067014	A	G	9.73	TRIM63	-0.008	0.45
P amplitude, aVF	rs61775418	1	26067014	A	G	9.73	TRIM63	-0.013	0.19
P duration, aVF	rs61775418	1	26067014	A	G	9.73	TRIM63	-0.003	0.79
PR interval, aVF	rs61775418	1	26067014	A	G	9.73	TRIM63	-0.032	0.0021
Q amplitude, aVF	rs61775418	1	26067014	A	G	9.73	TRIM63	0.002	0.86
Q duration, aVF	rs61775418	1	26067014	A	G	9.73	TRIM63	-0.016	0.23
QRS area, aVF	rs61775418	1	26067014	A	G	9.73	TRIM63	-0.004	0.69
QRS duration, aVF	rs61775418	1	26067014	A	G	9.73	TRIM63	0	0.98
QRS peak-to-peak, aVF	rs61775418	1	26067014	A	G	9.73	TRIM63	0.04	9.1e-05
QT interval, aVF	rs61775418	1	26067014	A	G	9.73	TRIM63	0.016	0.11
R amplitude, aVF	rs61775418	1	26067014	A	G	9.73	TRIM63	0.028	0.007
R duration, aVF	rs61775418	1	26067014	A	G	9.73	TRIM63	0.003	0.74
S amplitude, aVF	rs61775418	1	26067014	A	G	9.73	TRIM63	-0.035	0.0031
S duration, aVF	rs61775418	1	26067014	A	G	9.73	TRIM63	-0.006	0.6
ST duration, aVF	rs61775418	1	26067014	A	G	9.73	TRIM63	0.004	0.71
T amplitude, aVF	rs61775418	1	26067014	A	G	9.73	TRIM63	0.017	0.09
T duration, aVF	rs61775418	1	26067014	A	G	9.73	TRIM63	0.016	0.096
Ventricular activation time, aVF	rs61775418	1	26067014	A	G	9.73	TRIM63	-0.006	0.55
P amplitude, aVL	rs61775418	1	26067014	A	G	9.73	TRIM63	-0.011	0.26
P duration, aVL	rs61775418	1	26067014	A	G	9.73	TRIM63	0.006	0.5
PR interval, aVL	rs61775418	1	26067014	A	G	9.73	TRIM63	-0.01	0.31
Q amplitude, aVL	rs61775418	1	26067014	A	G	9.73	TRIM63	-0.027	0.02
Q duration, aVL	rs61775418	1	26067014	A	G	9.73	TRIM63	0.025	0.034
QRS area, aVL	rs61775418	1	26067014	A	G	9.73	TRIM63	0.039	0.00023
QRS duration, aVL	rs61775418	1	26067014	A	G	9.73	TRIM63	-0.008	0.45
QRS peak-to-peak, aVL	rs61775418	1	26067014	A	G	9.73	TRIM63	0.041	9.9e-05
QT interval, aVL	rs61775418	1	26067014	A	G	9.73	TRIM63	0.002	0.85
R amplitude, aVL	rs61775418	1	26067014	A	G	9.73	TRIM63	0.049	4.1e-06
R duration, aVL	rs61775418	1	26067014	A	G	9.73	TRIM63	0.016	0.1
S amplitude, aVL	rs61775418	1	26067014	A	G	9.73	TRIM63	0.004	0.72
S duration, aVL	rs61775418	1	26067014	A	G	9.73	TRIM63	-0.031	0.013
ST duration, aVL	rs61775418	1	26067014	A	G	9.73	TRIM63	0	0.98
T amplitude, aVL	rs61775418	1	26067014	A	G	9.73	TRIM63	-0.022	0.023
T duration, aVL	rs61775418	1	26067014	A	G	9.73	TRIM63	-0.003	0.74
Ventricular activation time, aVL	rs61775418	1	26067014	A	G	9.73	TRIM63	0.029	0.0034
P amplitude, aVR	rs61775418	1	26067014	A	G	9.73	TRIM63	0.016	0.12
P duration, aVR	rs61775418	1	26067014	A	G	9.73	TRIM63	-0.006	0.53
PR interval, aVR	rs61775418	1	26067014	A	G	9.73	TRIM63	-0.029	0.0047
Q amplitude, aVR	rs61775418	1	26067014	A	G	9.73	TRIM63	-0.069	1e-08
Q duration, aVR	rs61775418	1	26067014	A	G	9.73	TRIM63	0.023	0.051
QRS area, aVR	rs61775418	1	26067014	A	G	9.73	TRIM63	-0.048	8.4e-06
QRS duration, aVR	rs61775418	1	26067014	A	G	9.73	TRIM63	-0.008	0.45
QRS peak-to-peak, aVR	rs61775418	1	26067014	A	G	9.73	TRIM63	0.068	3.5e-10
QT interval, aVR	rs61775418	1	26067014	A	G	9.73	TRIM63	0.007	0.48
R amplitude, aVR	rs61775418	1	26067014	A	G	9.73	TRIM63	-0.002	0.83
R duration, aVR	rs61775418	1	26067014	A	G	9.73	TRIM63	-0.031	0.003
S amplitude, aVR	rs61775418	1	26067014	A	G	9.73	TRIM63	-0.048	0.00022
S duration, aVR	rs61775418	1	26067014	A	G	9.73	TRIM63	0.014	0.26
ST duration, aVR	rs61775418	1	26067014	A	G	9.73	TRIM63	0	0.99
T amplitude, aVR	rs61775418	1	26067014	A	G	9.73	TRIM63	-0.002	0.88
T duration, aVR	rs61775418	1	26067014	A	G	9.73	TRIM63	0.003	0.78
Ventricular activation time, aVR	rs61775418	1	26067014	A	G	9.73	TRIM63	-0.026	0.018
P amplitude, I	rs61775418	1	26067014	A	G	9.73	TRIM63	-0.013	0.22
P duration, I	rs61775418	1	26067014	A	G	9.73	TRIM63	0.014	0.14
PR interval, I	rs61775418	1	26067014	A	G	9.73	TRIM63	-0.018	0.079
Q amplitude, I	rs61775418	1	26067014	A	G	9.73	TRIM63	-0.022	0.066
Q duration, I	rs61775418	1	26067014	A	G	9.73	TRIM63	0.021	0.078
QRS area, I	rs61775418	1	26067014	A	G	9.73	TRIM63	0.052	8.1e-07
QRS duration, I	rs61775418	1	26067014	A	G	9.73	TRIM63	-0.018	0.08
QRS peak-to-peak, I	rs61775418	1	26067014	A	G	9.73	TRIM63	0.051	2.2e-06
QT interval, I	rs61775418	1	26067014	A	G	9.73	TRIM63	0.007	0.47
R amplitude, I	rs61775418	1	26067014	A	G	9.73	TRIM63	0.059	3.2e-08
R duration, I	rs61775418	1	26067014	A	G	9.73	TRIM63	0.018	0.076
S amplitude, I	rs61775418	1	26067014	A	G	9.73	TRIM63	0.004	0.77
S duration, I	rs61775418	1	26067014	A	G	9.73	TRIM63	-0.021	0.097
ST duration, I	rs61775418	1	26067014	A	G	9.73	TRIM63	0.01	0.31
T amplitude, I	rs61775418	1	26067014	A	G	9.73	TRIM63	-0.015	0.14
T duration, I	rs61775418	1	26067014	A	G	9.73	TRIM63	-0.003	0.77
Ventricular activation time, I	rs61775418	1	26067014	A	G	9.73	TRIM63	0.025	0.017
P amplitude, II	rs61775418	1	26067014	A	G	9.73	TRIM63	-0.014	0.16
P duration, II	rs61775418	1	26067014	A	G	9.73	TRIM63	-0.004	0.7
PR interval, II	rs61775418	1	26067014	A	G	9.73	TRIM63	-0.022	0.029
Q amplitude, II	rs61775418	1	26067014	A	G	9.73	TRIM63	-0.003	0.81
Q duration, II	rs61775418	1	26067014	A	G	9.73	TRIM63	-0.002	0.88
QRS area, II	rs61775418	1	26067014	A	G	9.73	TRIM63	0.024	0.027
QRS duration, II	rs61775418	1	26067014	A	G	9.73	TRIM63	-0.008	0.39
QRS peak-to-peak, II	rs61775418	1	26067014	A	G	9.73	TRIM63	0.054	3.1e-07
QT interval, II	rs61775418	1	26067014	A	G	9.73	TRIM63	0.012	0.25
R amplitude, II	rs61775418	1	26067014	A	G	9.73	TRIM63	0.045	2.6e-05
R duration, II	rs61775418	1	26067014	A	G	9.73	TRIM63	0.006	0.56
S amplitude, II	rs61775418	1	26067014	A	G	9.73	TRIM63	-0.032	0.0091
S duration, II	rs61775418	1	26067014	A	G	9.73	TRIM63	-0.01	0.42
ST duration, II	rs61775418	1	26067014	A	G	9.73	TRIM63	0.007	0.45
T amplitude, II	rs61775418	1	26067014	A	G	9.73	TRIM63	0.009	0.37
T duration, II	rs61775418	1	26067014	A	G	9.73	TRIM63	0.012	0.24
Ventricular activation time, II	rs61775418	1	26067014	A	G	9.73	TRIM63	0.004	0.7
P amplitude, III	rs61775418	1	26067014	A	G	9.73	TRIM63	-0.013	0.18
P duration, III	rs61775418	1	26067014	A	G	9.73	TRIM63	0.014	0.15
PR interval, III	rs61775418	1	26067014	A	G	9.73	TRIM63	-0.024	0.017
Q amplitude, III	rs61775418	1	26067014	A	G	9.73	TRIM63	-0.011	0.4
Q duration, III	rs61775418	1	26067014	A	G	9.73	TRIM63	-0.011	0.41
QRS area, III	rs61775418	1	26067014	A	G	9.73	TRIM63	-0.024	0.024
QRS duration, III	rs61775418	1	26067014	A	G	9.73	TRIM63	-0.005	0.64
QRS peak-to-peak, III	rs61775418	1	26067014	A	G	9.73	TRIM63	0.041	4.6e-05
QT interval, III	rs61775418	1	26067014	A	G	9.73	TRIM63	0.021	0.03
R amplitude, III	rs61775418	1	26067014	A	G	9.73	TRIM63	0.016	0.098
R duration, III	rs61775418	1	26067014	A	G	9.73	TRIM63	0.003	0.74
S amplitude, III	rs61775418	1	26067014	A	G	9.73	TRIM63	-0.047	6.1e-05
S duration, III	rs61775418	1	26067014	A	G	9.73	TRIM63	0.014	0.23
ST duration, III	rs61775418	1	26067014	A	G	9.73	TRIM63	0.006	0.55
T amplitude, III	rs61775418	1	26067014	A	G	9.73	TRIM63	0.022	0.024
T duration, III	rs61775418	1	26067014	A	G	9.73	TRIM63	0.023	0.016
Ventricular activation time, III	rs61775418	1	26067014	A	G	9.73	TRIM63	-0.018	0.082
P amplitude, V1	rs61775418	1	26067014	A	G	9.73	TRIM63	-0.023	0.02
P duration, V1	rs61775418	1	26067014	A	G	9.73	TRIM63	-0.017	0.067
PR interval, V1	rs61775418	1	26067014	A	G	9.73	TRIM63	-0.03	0.0037
Q amplitude, V1	rs61775418	1	26067014	A	G	9.73	TRIM63	-0.007	0.72
Q duration, V1	rs61775418	1	26067014	A	G	9.73	TRIM63	-0.005	0.79
QRS area, V1	rs61775418	1	26067014	A	G	9.73	TRIM63	0.002	0.86
QRS duration, V1	rs61775418	1	26067014	A	G	9.73	TRIM63	-0.003	0.79
QRS peak-to-peak, V1	rs61775418	1	26067014	A	G	9.73	TRIM63	0.046	1e-05
QT interval, V1	rs61775418	1	26067014	A	G	9.73	TRIM63	0.01	0.3
R amplitude, V1	rs61775418	1	26067014	A	G	9.73	TRIM63	0.062	8e-09
R duration, V1	rs61775418	1	26067014	A	G	9.73	TRIM63	0.032	0.0026
S amplitude, V1	rs61775418	1	26067014	A	G	9.73	TRIM63	-0.027	0.012
S duration, V1	rs61775418	1	26067014	A	G	9.73	TRIM63	-0.029	0.0071
ST duration, V1	rs61775418	1	26067014	A	G	9.73	TRIM63	0.004	0.71
T amplitude, V1	rs61775418	1	26067014	A	G	9.73	TRIM63	0.016	0.12
T duration, V1	rs61775418	1	26067014	A	G	9.73	TRIM63	0	0.96
Ventricular activation time, V1	rs61775418	1	26067014	A	G	9.73	TRIM63	0.03	0.0038
P amplitude, V2	rs61775418	1	26067014	A	G	9.73	TRIM63	-0.02	0.043
P duration, V2	rs61775418	1	26067014	A	G	9.73	TRIM63	-0.04	2.2e-05
PR interval, V2	rs61775418	1	26067014	A	G	9.73	TRIM63	-0.029	0.0041
Q amplitude, V2	rs61775418	1	26067014	A	G	9.73	TRIM63	0.023	0.35
Q duration, V2	rs61775418	1	26067014	A	G	9.73	TRIM63	-0.017	0.48
QRS area, V2	rs61775418	1	26067014	A	G	9.73	TRIM63	0.025	0.015
QRS duration, V2	rs61775418	1	26067014	A	G	9.73	TRIM63	-0.014	0.18
QRS peak-to-peak, V2	rs61775418	1	26067014	A	G	9.73	TRIM63	0.046	9.5e-06
QT interval, V2	rs61775418	1	26067014	A	G	9.73	TRIM63	0.006	0.55
R amplitude, V2	rs61775418	1	26067014	A	G	9.73	TRIM63	0.071	4.2e-11
R duration, V2	rs61775418	1	26067014	A	G	9.73	TRIM63	0.036	0.0006
S amplitude, V2	rs61775418	1	26067014	A	G	9.73	TRIM63	-0.017	0.1
S duration, V2	rs61775418	1	26067014	A	G	9.73	TRIM63	-0.041	0.00013
ST duration, V2	rs61775418	1	26067014	A	G	9.73	TRIM63	0.001	0.96
T amplitude, V2	rs61775418	1	26067014	A	G	9.73	TRIM63	0.014	0.17
T duration, V2	rs61775418	1	26067014	A	G	9.73	TRIM63	0.004	0.65
Ventricular activation time, V2	rs61775418	1	26067014	A	G	9.73	TRIM63	0.038	0.00022
P amplitude, V3	rs61775418	1	26067014	A	G	9.73	TRIM63	-0.023	0.021
P duration, V3	rs61775418	1	26067014	A	G	9.73	TRIM63	-0.019	0.046
PR interval, V3	rs61775418	1	26067014	A	G	9.73	TRIM63	-0.03	0.0037
Q amplitude, V3	rs61775418	1	26067014	A	G	9.73	TRIM63	0.018	0.46
Q duration, V3	rs61775418	1	26067014	A	G	9.73	TRIM63	-0.033	0.17
QRS area, V3	rs61775418	1	26067014	A	G	9.73	TRIM63	0.018	0.09
QRS duration, V3	rs61775418	1	26067014	A	G	9.73	TRIM63	-0.012	0.27
QRS peak-to-peak, V3	rs61775418	1	26067014	A	G	9.73	TRIM63	0.067	1.9e-10
QT interval, V3	rs61775418	1	26067014	A	G	9.73	TRIM63	0.008	0.45
R amplitude, V3	rs61775418	1	26067014	A	G	9.73	TRIM63	0.057	6.8e-08
R duration, V3	rs61775418	1	26067014	A	G	9.73	TRIM63	0.025	0.014
S amplitude, V3	rs61775418	1	26067014	A	G	9.73	TRIM63	-0.035	0.00097
S duration, V3	rs61775418	1	26067014	A	G	9.73	TRIM63	-0.023	0.029
ST duration, V3	rs61775418	1	26067014	A	G	9.73	TRIM63	0.003	0.8
T amplitude, V3	rs61775418	1	26067014	A	G	9.73	TRIM63	0.017	0.1
T duration, V3	rs61775418	1	26067014	A	G	9.73	TRIM63	0.004	0.65
Ventricular activation time, V3	rs61775418	1	26067014	A	G	9.73	TRIM63	0.017	0.099
P amplitude, V4	rs61775418	1	26067014	A	G	9.73	TRIM63	-0.026	0.011
P duration, V4	rs61775418	1	26067014	A	G	9.73	TRIM63	-0.005	0.61
PR interval, V4	rs61775418	1	26067014	A	G	9.73	TRIM63	-0.023	0.026
Q amplitude, V4	rs61775418	1	26067014	A	G	9.73	TRIM63	-0.01	0.56
Q duration, V4	rs61775418	1	26067014	A	G	9.73	TRIM63	-0.021	0.22
QRS area, V4	rs61775418	1	26067014	A	G	9.73	TRIM63	0.033	0.0025
QRS duration, V4	rs61775418	1	26067014	A	G	9.73	TRIM63	-0.015	0.15
QRS peak-to-peak, V4	rs61775418	1	26067014	A	G	9.73	TRIM63	0.067	1.2e-10
QT interval, V4	rs61775418	1	26067014	A	G	9.73	TRIM63	0.011	0.3
R amplitude, V4	rs61775418	1	26067014	A	G	9.73	TRIM63	0.054	3.7e-07
R duration, V4	rs61775418	1	26067014	A	G	9.73	TRIM63	0.025	0.013
S amplitude, V4	rs61775418	1	26067014	A	G	9.73	TRIM63	-0.03	0.0045
S duration, V4	rs61775418	1	26067014	A	G	9.73	TRIM63	-0.027	0.012
ST duration, V4	rs61775418	1	26067014	A	G	9.73	TRIM63	0.001	0.92
T amplitude, V4	rs61775418	1	26067014	A	G	9.73	TRIM63	0.014	0.16
T duration, V4	rs61775418	1	26067014	A	G	9.73	TRIM63	0.018	0.059
Ventricular activation time, V4	rs61775418	1	26067014	A	G	9.73	TRIM63	0.022	0.028
P amplitude, V5	rs61775418	1	26067014	A	G	9.73	TRIM63	-0.023	0.026
P duration, V5	rs61775418	1	26067014	A	G	9.73	TRIM63	-0.003	0.77
PR interval, V5	rs61775418	1	26067014	A	G	9.73	TRIM63	-0.024	0.023
Q amplitude, V5	rs61775418	1	26067014	A	G	9.73	TRIM63	-0.003	0.83
Q duration, V5	rs61775418	1	26067014	A	G	9.73	TRIM63	-0.02	0.12
QRS area, V5	rs61775418	1	26067014	A	G	9.73	TRIM63	0.038	0.00045
QRS duration, V5	rs61775418	1	26067014	A	G	9.73	TRIM63	-0.012	0.23
QRS peak-to-peak, V5	rs61775418	1	26067014	A	G	9.73	TRIM63	0.053	5.9e-07
QT interval, V5	rs61775418	1	26067014	A	G	9.73	TRIM63	0.007	0.51
R amplitude, V5	rs61775418	1	26067014	A	G	9.73	TRIM63	0.046	2e-05
R duration, V5	rs61775418	1	26067014	A	G	9.73	TRIM63	0.007	0.5
S amplitude, V5	rs61775418	1	26067014	A	G	9.73	TRIM63	-0.015	0.16
S duration, V5	rs61775418	1	26067014	A	G	9.73	TRIM63	-0.026	0.016
ST duration, V5	rs61775418	1	26067014	A	G	9.73	TRIM63	0.013	0.19
T amplitude, V5	rs61775418	1	26067014	A	G	9.73	TRIM63	0.002	0.87
T duration, V5	rs61775418	1	26067014	A	G	9.73	TRIM63	-0.002	0.86
Ventricular activation time, V5	rs61775418	1	26067014	A	G	9.73	TRIM63	0.017	0.089
P amplitude, V6	rs61775418	1	26067014	A	G	9.73	TRIM63	-0.019	0.067
P duration, V6	rs61775418	1	26067014	A	G	9.73	TRIM63	-0.01	0.32
PR interval, V6	rs61775418	1	26067014	A	G	9.73	TRIM63	-0.029	0.0052
Q amplitude, V6	rs61775418	1	26067014	A	G	9.73	TRIM63	-0.016	0.16
Q duration, V6	rs61775418	1	26067014	A	G	9.73	TRIM63	0.005	0.66
QRS area, V6	rs61775418	1	26067014	A	G	9.73	TRIM63	0.034	0.0017
QRS duration, V6	rs61775418	1	26067014	A	G	9.73	TRIM63	-0.008	0.45
QRS peak-to-peak, V6	rs61775418	1	26067014	A	G	9.73	TRIM63	0.044	3.9e-05
QT interval, V6	rs61775418	1	26067014	A	G	9.73	TRIM63	0.008	0.42
R amplitude, V6	rs61775418	1	26067014	A	G	9.73	TRIM63	0.041	0.00013
R duration, V6	rs61775418	1	26067014	A	G	9.73	TRIM63	0.004	0.72
S amplitude, V6	rs61775418	1	26067014	A	G	9.73	TRIM63	-0.009	0.45
S duration, V6	rs61775418	1	26067014	A	G	9.73	TRIM63	-0.026	0.023
ST duration, V6	rs61775418	1	26067014	A	G	9.73	TRIM63	0.007	0.46
T amplitude, V6	rs61775418	1	26067014	A	G	9.73	TRIM63	0	0.99
T duration, V6	rs61775418	1	26067014	A	G	9.73	TRIM63	0.004	0.68
Ventricular activation time, V6	rs61775418	1	26067014	A	G	9.73	TRIM63	0.023	0.029
Sokolow-Lyon voltage criterion	rs61775418	1	26067014	A	G	9.73	TRIM63	0.041	0.00018
Cornell voltage criterion	rs151330332	1	45357196	CATAA	!	23	TESK2	0.028	0.00021
Mean QRS duration	rs151330332	1	45357196	CATAA	!	23	TESK2	0.022	0.0034
P amplitude, aVF	rs151330332	1	45357196	CATAA	!	23	TESK2	0.021	0.0023
P duration, aVF	rs151330332	1	45357196	CATAA	!	23	TESK2	0.005	0.49
PR interval, aVF	rs151330332	1	45357196	CATAA	!	23	TESK2	0.01	0.18
Q amplitude, aVF	rs151330332	1	45357196	CATAA	!	23	TESK2	0.003	0.74
Q duration, aVF	rs151330332	1	45357196	CATAA	!	23	TESK2	-0.011	0.25
QRS area, aVF	rs151330332	1	45357196	CATAA	!	23	TESK2	-0.007	0.37
QRS duration, aVF	rs151330332	1	45357196	CATAA	!	23	TESK2	0.015	0.04
QRS peak-to-peak, aVF	rs151330332	1	45357196	CATAA	!	23	TESK2	0.001	0.9
QT interval, aVF	rs151330332	1	45357196	CATAA	!	23	TESK2	0.002	0.82
R amplitude, aVF	rs151330332	1	45357196	CATAA	!	23	TESK2	-0.005	0.47
R duration, aVF	rs151330332	1	45357196	CATAA	!	23	TESK2	-0.007	0.33
S amplitude, aVF	rs151330332	1	45357196	CATAA	!	23	TESK2	-0.003	0.75
S duration, aVF	rs151330332	1	45357196	CATAA	!	23	TESK2	0.005	0.57
ST duration, aVF	rs151330332	1	45357196	CATAA	!	23	TESK2	-0.012	0.084
T amplitude, aVF	rs151330332	1	45357196	CATAA	!	23	TESK2	0.026	0.00024
T duration, aVF	rs151330332	1	45357196	CATAA	!	23	TESK2	0.011	0.1
Ventricular activation time, aVF	rs151330332	1	45357196	CATAA	!	23	TESK2	0.002	0.8
P amplitude, aVL	rs151330332	1	45357196	CATAA	!	23	TESK2	-0.008	0.25
P duration, aVL	rs151330332	1	45357196	CATAA	!	23	TESK2	0.003	0.6
PR interval, aVL	rs151330332	1	45357196	CATAA	!	23	TESK2	0.003	0.72
Q amplitude, aVL	rs151330332	1	45357196	CATAA	!	23	TESK2	0	0.98
Q duration, aVL	rs151330332	1	45357196	CATAA	!	23	TESK2	0.006	0.45
QRS area, aVL	rs151330332	1	45357196	CATAA	!	23	TESK2	-0.017	0.026
QRS duration, aVL	rs151330332	1	45357196	CATAA	!	23	TESK2	0.022	0.0018
QRS peak-to-peak, aVL	rs151330332	1	45357196	CATAA	!	23	TESK2	0	0.99
QT interval, aVL	rs151330332	1	45357196	CATAA	!	23	TESK2	-0.007	0.33
R amplitude, aVL	rs151330332	1	45357196	CATAA	!	23	TESK2	-0.004	0.6
R duration, aVL	rs151330332	1	45357196	CATAA	!	23	TESK2	-0.007	0.3
S amplitude, aVL	rs151330332	1	45357196	CATAA	!	23	TESK2	-0.012	0.15
S duration, aVL	rs151330332	1	45357196	CATAA	!	23	TESK2	0.012	0.17
ST duration, aVL	rs151330332	1	45357196	CATAA	!	23	TESK2	-0.016	0.015
T amplitude, aVL	rs151330332	1	45357196	CATAA	!	23	TESK2	-0.01	0.13
T duration, aVL	rs151330332	1	45357196	CATAA	!	23	TESK2	0	0.98
Ventricular activation time, aVL	rs151330332	1	45357196	CATAA	!	23	TESK2	0.003	0.64
P amplitude, aVR	rs151330332	1	45357196	CATAA	!	23	TESK2	-0.017	0.02
P duration, aVR	rs151330332	1	45357196	CATAA	!	23	TESK2	0.002	0.74
PR interval, aVR	rs151330332	1	45357196	CATAA	!	23	TESK2	0.008	0.27
Q amplitude, aVR	rs151330332	1	45357196	CATAA	!	23	TESK2	0.019	0.026
Q duration, aVR	rs151330332	1	45357196	CATAA	!	23	TESK2	-0.02	0.014
QRS area, aVR	rs151330332	1	45357196	CATAA	!	23	TESK2	0.028	0.00019
QRS duration, aVR	rs151330332	1	45357196	CATAA	!	23	TESK2	0.028	6.6e-05
QRS peak-to-peak, aVR	rs151330332	1	45357196	CATAA	!	23	TESK2	-0.005	0.49
QT interval, aVR	rs151330332	1	45357196	CATAA	!	23	TESK2	-0.002	0.74
R amplitude, aVR	rs151330332	1	45357196	CATAA	!	23	TESK2	0.026	0.00041
R duration, aVR	rs151330332	1	45357196	CATAA	!	23	TESK2	0.017	0.021
S amplitude, aVR	rs151330332	1	45357196	CATAA	!	23	TESK2	0.017	0.071
S duration, aVR	rs151330332	1	45357196	CATAA	!	23	TESK2	-0.024	0.0088
ST duration, aVR	rs151330332	1	45357196	CATAA	!	23	TESK2	-0.013	0.067
T amplitude, aVR	rs151330332	1	45357196	CATAA	!	23	TESK2	-0.012	0.11
T duration, aVR	rs151330332	1	45357196	CATAA	!	23	TESK2	0.01	0.15
Ventricular activation time, aVR	rs151330332	1	45357196	CATAA	!	23	TESK2	0.021	0.0054
P amplitude, I	rs151330332	1	45357196	CATAA	!	23	TESK2	0.008	0.26
P duration, I	rs151330332	1	45357196	CATAA	!	23	TESK2	-0.01	0.15
PR interval, I	rs151330332	1	45357196	CATAA	!	23	TESK2	-0.006	0.39
Q amplitude, I	rs151330332	1	45357196	CATAA	!	23	TESK2	0.001	0.88
Q duration, I	rs151330332	1	45357196	CATAA	!	23	TESK2	-0.005	0.57
QRS area, I	rs151330332	1	45357196	CATAA	!	23	TESK2	-0.029	0.00011
QRS duration, I	rs151330332	1	45357196	CATAA	!	23	TESK2	0.019	0.0083
QRS peak-to-peak, I	rs151330332	1	45357196	CATAA	!	23	TESK2	-0.007	0.35
QT interval, I	rs151330332	1	45357196	CATAA	!	23	TESK2	-0.006	0.44
R amplitude, I	rs151330332	1	45357196	CATAA	!	23	TESK2	-0.015	0.044
R duration, I	rs151330332	1	45357196	CATAA	!	23	TESK2	-0.013	0.064
S amplitude, I	rs151330332	1	45357196	CATAA	!	23	TESK2	-0.031	0.00048
S duration, I	rs151330332	1	45357196	CATAA	!	23	TESK2	0.017	0.055
ST duration, I	rs151330332	1	45357196	CATAA	!	23	TESK2	-0.014	0.037
T amplitude, I	rs151330332	1	45357196	CATAA	!	23	TESK2	0.001	0.88
T duration, I	rs151330332	1	45357196	CATAA	!	23	TESK2	0	0.95
Ventricular activation time, I	rs151330332	1	45357196	CATAA	!	23	TESK2	-0.009	0.22
P amplitude, II	rs151330332	1	45357196	CATAA	!	23	TESK2	0.02	0.0039
P duration, II	rs151330332	1	45357196	CATAA	!	23	TESK2	-0.004	0.5
PR interval, II	rs151330332	1	45357196	CATAA	!	23	TESK2	0.004	0.55
Q amplitude, II	rs151330332	1	45357196	CATAA	!	23	TESK2	0.003	0.76
Q duration, II	rs151330332	1	45357196	CATAA	!	23	TESK2	0.008	0.38
QRS area, II	rs151330332	1	45357196	CATAA	!	23	TESK2	-0.02	0.0092
QRS duration, II	rs151330332	1	45357196	CATAA	!	23	TESK2	0.024	0.00045
QRS peak-to-peak, II	rs151330332	1	45357196	CATAA	!	23	TESK2	0	0.99
QT interval, II	rs151330332	1	45357196	CATAA	!	23	TESK2	0	0.94
R amplitude, II	rs151330332	1	45357196	CATAA	!	23	TESK2	-0.01	0.2
R duration, II	rs151330332	1	45357196	CATAA	!	23	TESK2	-0.003	0.7
S amplitude, II	rs151330332	1	45357196	CATAA	!	23	TESK2	-0.021	0.015
S duration, II	rs151330332	1	45357196	CATAA	!	23	TESK2	0.012	0.15
ST duration, II	rs151330332	1	45357196	CATAA	!	23	TESK2	-0.016	0.023
T amplitude, II	rs151330332	1	45357196	CATAA	!	23	TESK2	0.021	0.0042
T duration, II	rs151330332	1	45357196	CATAA	!	23	TESK2	0.006	0.39
Ventricular activation time, II	rs151330332	1	45357196	CATAA	!	23	TESK2	-0.003	0.67
P amplitude, III	rs151330332	1	45357196	CATAA	!	23	TESK2	0.023	0.0011
P duration, III	rs151330332	1	45357196	CATAA	!	23	TESK2	0.007	0.29
PR interval, III	rs151330332	1	45357196	CATAA	!	23	TESK2	0.006	0.38
Q amplitude, III	rs151330332	1	45357196	CATAA	!	23	TESK2	-0.003	0.74
Q duration, III	rs151330332	1	45357196	CATAA	!	23	TESK2	-0.015	0.093
QRS area, III	rs151330332	1	45357196	CATAA	!	23	TESK2	0.004	0.63
QRS duration, III	rs151330332	1	45357196	CATAA	!	23	TESK2	0.015	0.033
QRS peak-to-peak, III	rs151330332	1	45357196	CATAA	!	23	TESK2	0.007	0.29
QT interval, III	rs151330332	1	45357196	CATAA	!	23	TESK2	0.003	0.63
R amplitude, III	rs151330332	1	45357196	CATAA	!	23	TESK2	-0.004	0.58
R duration, III	rs151330332	1	45357196	CATAA	!	23	TESK2	-0.008	0.22
S amplitude, III	rs151330332	1	45357196	CATAA	!	23	TESK2	-0.001	0.92
S duration, III	rs151330332	1	45357196	CATAA	!	23	TESK2	-0.004	0.66
ST duration, III	rs151330332	1	45357196	CATAA	!	23	TESK2	-0.01	0.15
T amplitude, III	rs151330332	1	45357196	CATAA	!	23	TESK2	0.022	0.0011
T duration, III	rs151330332	1	45357196	CATAA	!	23	TESK2	0.001	0.91
Ventricular activation time, III	rs151330332	1	45357196	CATAA	!	23	TESK2	0.009	0.23
P amplitude, V1	rs151330332	1	45357196	CATAA	!	23	TESK2	0.001	0.85
P duration, V1	rs151330332	1	45357196	CATAA	!	23	TESK2	0.003	0.63
PR interval, V1	rs151330332	1	45357196	CATAA	!	23	TESK2	0.003	0.69
Q amplitude, V1	rs151330332	1	45357196	CATAA	!	23	TESK2	0.011	0.44
Q duration, V1	rs151330332	1	45357196	CATAA	!	23	TESK2	-0.001	0.92
QRS area, V1	rs151330332	1	45357196	CATAA	!	23	TESK2	0.021	0.0034
QRS duration, V1	rs151330332	1	45357196	CATAA	!	23	TESK2	0.012	0.11
QRS peak-to-peak, V1	rs151330332	1	45357196	CATAA	!	23	TESK2	-0.007	0.34
QT interval, V1	rs151330332	1	45357196	CATAA	!	23	TESK2	0.002	0.72
R amplitude, V1	rs151330332	1	45357196	CATAA	!	23	TESK2	0.008	0.28
R duration, V1	rs151330332	1	45357196	CATAA	!	23	TESK2	0.013	0.074
S amplitude, V1	rs151330332	1	45357196	CATAA	!	23	TESK2	0.012	0.1
S duration, V1	rs151330332	1	45357196	CATAA	!	23	TESK2	-0.009	0.21
ST duration, V1	rs151330332	1	45357196	CATAA	!	23	TESK2	-0.013	0.051
T amplitude, V1	rs151330332	1	45357196	CATAA	!	23	TESK2	-0.008	0.27
T duration, V1	rs151330332	1	45357196	CATAA	!	23	TESK2	0.003	0.65
Ventricular activation time, V1	rs151330332	1	45357196	CATAA	!	23	TESK2	0.024	0.0012
P amplitude, V2	rs151330332	1	45357196	CATAA	!	23	TESK2	0.005	0.42
P duration, V2	rs151330332	1	45357196	CATAA	!	23	TESK2	0.015	0.022
PR interval, V2	rs151330332	1	45357196	CATAA	!	23	TESK2	0.006	0.4
Q amplitude, V2	rs151330332	1	45357196	CATAA	!	23	TESK2	-0.002	0.93
Q duration, V2	rs151330332	1	45357196	CATAA	!	23	TESK2	-0.004	0.83
QRS area, V2	rs151330332	1	45357196	CATAA	!	23	TESK2	0.004	0.55
QRS duration, V2	rs151330332	1	45357196	CATAA	!	23	TESK2	0.021	0.0048
QRS peak-to-peak, V2	rs151330332	1	45357196	CATAA	!	23	TESK2	0.015	0.033
QT interval, V2	rs151330332	1	45357196	CATAA	!	23	TESK2	-0.006	0.41
R amplitude, V2	rs151330332	1	45357196	CATAA	!	23	TESK2	0.015	0.042
R duration, V2	rs151330332	1	45357196	CATAA	!	23	TESK2	0.013	0.076
S amplitude, V2	rs151330332	1	45357196	CATAA	!	23	TESK2	-0.008	0.3
S duration, V2	rs151330332	1	45357196	CATAA	!	23	TESK2	-0.009	0.22
ST duration, V2	rs151330332	1	45357196	CATAA	!	23	TESK2	-0.013	0.051
T amplitude, V2	rs151330332	1	45357196	CATAA	!	23	TESK2	0.003	0.69
T duration, V2	rs151330332	1	45357196	CATAA	!	23	TESK2	-0.002	0.72
Ventricular activation time, V2	rs151330332	1	45357196	CATAA	!	23	TESK2	0.025	0.00059
P amplitude, V3	rs151330332	1	45357196	CATAA	!	23	TESK2	0.017	0.012
P duration, V3	rs151330332	1	45357196	CATAA	!	23	TESK2	-0.004	0.54
PR interval, V3	rs151330332	1	45357196	CATAA	!	23	TESK2	0.004	0.54
Q amplitude, V3	rs151330332	1	45357196	CATAA	!	23	TESK2	0.018	0.29
Q duration, V3	rs151330332	1	45357196	CATAA	!	23	TESK2	-0.014	0.39
QRS area, V3	rs151330332	1	45357196	CATAA	!	23	TESK2	-0.012	0.1
QRS duration, V3	rs151330332	1	45357196	CATAA	!	23	TESK2	0.019	0.013
QRS peak-to-peak, V3	rs151330332	1	45357196	CATAA	!	23	TESK2	0.036	1.2e-06
QT interval, V3	rs151330332	1	45357196	CATAA	!	23	TESK2	0	0.97
R amplitude, V3	rs151330332	1	45357196	CATAA	!	23	TESK2	0.015	0.046
R duration, V3	rs151330332	1	45357196	CATAA	!	23	TESK2	-0.003	0.7
S amplitude, V3	rs151330332	1	45357196	CATAA	!	23	TESK2	-0.032	1.4e-05
S duration, V3	rs151330332	1	45357196	CATAA	!	23	TESK2	0.016	0.033
ST duration, V3	rs151330332	1	45357196	CATAA	!	23	TESK2	-0.013	0.058
T amplitude, V3	rs151330332	1	45357196	CATAA	!	23	TESK2	0.02	0.0047
T duration, V3	rs151330332	1	45357196	CATAA	!	23	TESK2	0	0.97
Ventricular activation time, V3	rs151330332	1	45357196	CATAA	!	23	TESK2	0.007	0.32
P amplitude, V4	rs151330332	1	45357196	CATAA	!	23	TESK2	0.017	0.016
P duration, V4	rs151330332	1	45357196	CATAA	!	23	TESK2	0.006	0.35
PR interval, V4	rs151330332	1	45357196	CATAA	!	23	TESK2	0.003	0.72
Q amplitude, V4	rs151330332	1	45357196	CATAA	!	23	TESK2	0.004	0.72
Q duration, V4	rs151330332	1	45357196	CATAA	!	23	TESK2	0.021	0.074
QRS area, V4	rs151330332	1	45357196	CATAA	!	23	TESK2	-0.021	0.0052
QRS duration, V4	rs151330332	1	45357196	CATAA	!	23	TESK2	0.021	0.0046
QRS peak-to-peak, V4	rs151330332	1	45357196	CATAA	!	23	TESK2	0.026	0.00029
QT interval, V4	rs151330332	1	45357196	CATAA	!	23	TESK2	0	0.98
R amplitude, V4	rs151330332	1	45357196	CATAA	!	23	TESK2	0.003	0.73
R duration, V4	rs151330332	1	45357196	CATAA	!	23	TESK2	-0.009	0.18
S amplitude, V4	rs151330332	1	45357196	CATAA	!	23	TESK2	-0.039	1.2e-07
S duration, V4	rs151330332	1	45357196	CATAA	!	23	TESK2	0.027	0.00023
ST duration, V4	rs151330332	1	45357196	CATAA	!	23	TESK2	-0.015	0.03
T amplitude, V4	rs151330332	1	45357196	CATAA	!	23	TESK2	0.022	0.0019
T duration, V4	rs151330332	1	45357196	CATAA	!	23	TESK2	0.008	0.25
Ventricular activation time, V4	rs151330332	1	45357196	CATAA	!	23	TESK2	-0.01	0.18
P amplitude, V5	rs151330332	1	45357196	CATAA	!	23	TESK2	0.016	0.024
P duration, V5	rs151330332	1	45357196	CATAA	!	23	TESK2	0	0.98
PR interval, V5	rs151330332	1	45357196	CATAA	!	23	TESK2	0.001	0.94
Q amplitude, V5	rs151330332	1	45357196	CATAA	!	23	TESK2	-0.009	0.32
Q duration, V5	rs151330332	1	45357196	CATAA	!	23	TESK2	0.008	0.37
QRS area, V5	rs151330332	1	45357196	CATAA	!	23	TESK2	-0.027	0.00039
QRS duration, V5	rs151330332	1	45357196	CATAA	!	23	TESK2	0.027	0.00019
QRS peak-to-peak, V5	rs151330332	1	45357196	CATAA	!	23	TESK2	0.016	0.032
QT interval, V5	rs151330332	1	45357196	CATAA	!	23	TESK2	0	0.97
R amplitude, V5	rs151330332	1	45357196	CATAA	!	23	TESK2	-0.004	0.58
R duration, V5	rs151330332	1	45357196	CATAA	!	23	TESK2	-0.012	0.086
S amplitude, V5	rs151330332	1	45357196	CATAA	!	23	TESK2	-0.047	3.3e-10
S duration, V5	rs151330332	1	45357196	CATAA	!	23	TESK2	0.034	9.4e-06
ST duration, V5	rs151330332	1	45357196	CATAA	!	23	TESK2	-0.016	0.018
T amplitude, V5	rs151330332	1	45357196	CATAA	!	23	TESK2	0.018	0.011
T duration, V5	rs151330332	1	45357196	CATAA	!	23	TESK2	0.007	0.27
Ventricular activation time, V5	rs151330332	1	45357196	CATAA	!	23	TESK2	0.003	0.67
P amplitude, V6	rs151330332	1	45357196	CATAA	!	23	TESK2	0.019	0.0085
P duration, V6	rs151330332	1	45357196	CATAA	!	23	TESK2	0.001	0.84
PR interval, V6	rs151330332	1	45357196	CATAA	!	23	TESK2	-0.001	0.85
Q amplitude, V6	rs151330332	1	45357196	CATAA	!	23	TESK2	-0.004	0.61
Q duration, V6	rs151330332	1	45357196	CATAA	!	23	TESK2	0.008	0.3
QRS area, V6	rs151330332	1	45357196	CATAA	!	23	TESK2	-0.025	0.0011
QRS duration, V6	rs151330332	1	45357196	CATAA	!	23	TESK2	0.032	1.2e-05
QRS peak-to-peak, V6	rs151330332	1	45357196	CATAA	!	23	TESK2	0.004	0.63
QT interval, V6	rs151330332	1	45357196	CATAA	!	23	TESK2	-0.002	0.78
R amplitude, V6	rs151330332	1	45357196	CATAA	!	23	TESK2	-0.008	0.27
R duration, V6	rs151330332	1	45357196	CATAA	!	23	TESK2	-0.016	0.023
S amplitude, V6	rs151330332	1	45357196	CATAA	!	23	TESK2	-0.03	0.00011
S duration, V6	rs151330332	1	45357196	CATAA	!	23	TESK2	0.03	0.00015
ST duration, V6	rs151330332	1	45357196	CATAA	!	23	TESK2	-0.014	0.041
T amplitude, V6	rs151330332	1	45357196	CATAA	!	23	TESK2	0.016	0.025
T duration, V6	rs151330332	1	45357196	CATAA	!	23	TESK2	0.004	0.55
Ventricular activation time, V6	rs151330332	1	45357196	CATAA	!	23	TESK2	-0.002	0.82
Sokolow-Lyon voltage criterion	rs151330332	1	45357196	CATAA	!	23	TESK2	-0.003	0.68
Cornell voltage criterion	rs17363904	1	50426377	A	C	25.7	DMRTA2	-0.046	4.6e-10
Mean QRS duration	rs17363904	1	50426377	A	C	25.7	DMRTA2	-0.021	0.0031
P amplitude, aVF	rs17363904	1	50426377	A	C	25.7	DMRTA2	0.019	0.0048
P duration, aVF	rs17363904	1	50426377	A	C	25.7	DMRTA2	0.013	0.047
PR interval, aVF	rs17363904	1	50426377	A	C	25.7	DMRTA2	0.009	0.2
Q amplitude, aVF	rs17363904	1	50426377	A	C	25.7	DMRTA2	0.016	0.065
Q duration, aVF	rs17363904	1	50426377	A	C	25.7	DMRTA2	-0.02	0.022
QRS area, aVF	rs17363904	1	50426377	A	C	25.7	DMRTA2	0.021	0.003
QRS duration, aVF	rs17363904	1	50426377	A	C	25.7	DMRTA2	-0.018	0.0083
QRS peak-to-peak, aVF	rs17363904	1	50426377	A	C	25.7	DMRTA2	0.001	0.85
QT interval, aVF	rs17363904	1	50426377	A	C	25.7	DMRTA2	-0.006	0.38
R amplitude, aVF	rs17363904	1	50426377	A	C	25.7	DMRTA2	0.015	0.037
R duration, aVF	rs17363904	1	50426377	A	C	25.7	DMRTA2	-0.001	0.91
S amplitude, aVF	rs17363904	1	50426377	A	C	25.7	DMRTA2	0.018	0.023
S duration, aVF	rs17363904	1	50426377	A	C	25.7	DMRTA2	-0.009	0.28
ST duration, aVF	rs17363904	1	50426377	A	C	25.7	DMRTA2	0.001	0.85
T amplitude, aVF	rs17363904	1	50426377	A	C	25.7	DMRTA2	0.011	0.11
T duration, aVF	rs17363904	1	50426377	A	C	25.7	DMRTA2	0.002	0.74
Ventricular activation time, aVF	rs17363904	1	50426377	A	C	25.7	DMRTA2	-0.005	0.5
P amplitude, aVL	rs17363904	1	50426377	A	C	25.7	DMRTA2	-0.015	0.025
P duration, aVL	rs17363904	1	50426377	A	C	25.7	DMRTA2	-0.012	0.053
PR interval, aVL	rs17363904	1	50426377	A	C	25.7	DMRTA2	0.009	0.21
Q amplitude, aVL	rs17363904	1	50426377	A	C	25.7	DMRTA2	0.013	0.1
Q duration, aVL	rs17363904	1	50426377	A	C	25.7	DMRTA2	-0.012	0.12
QRS area, aVL	rs17363904	1	50426377	A	C	25.7	DMRTA2	-0.029	5.2e-05
QRS duration, aVL	rs17363904	1	50426377	A	C	25.7	DMRTA2	-0.019	0.0051
QRS peak-to-peak, aVL	rs17363904	1	50426377	A	C	25.7	DMRTA2	-0.046	9.8e-11
QT interval, aVL	rs17363904	1	50426377	A	C	25.7	DMRTA2	-0.011	0.13
R amplitude, aVL	rs17363904	1	50426377	A	C	25.7	DMRTA2	-0.042	5.3e-09
R duration, aVL	rs17363904	1	50426377	A	C	25.7	DMRTA2	-0.015	0.029
S amplitude, aVL	rs17363904	1	50426377	A	C	25.7	DMRTA2	0.005	0.53
S duration, aVL	rs17363904	1	50426377	A	C	25.7	DMRTA2	0.002	0.78
ST duration, aVL	rs17363904	1	50426377	A	C	25.7	DMRTA2	-0.002	0.71
T amplitude, aVL	rs17363904	1	50426377	A	C	25.7	DMRTA2	-0.009	0.2
T duration, aVL	rs17363904	1	50426377	A	C	25.7	DMRTA2	0.001	0.84
Ventricular activation time, aVL	rs17363904	1	50426377	A	C	25.7	DMRTA2	-0.021	0.0017
P amplitude, aVR	rs17363904	1	50426377	A	C	25.7	DMRTA2	-0.011	0.097
P duration, aVR	rs17363904	1	50426377	A	C	25.7	DMRTA2	-0.005	0.41
PR interval, aVR	rs17363904	1	50426377	A	C	25.7	DMRTA2	0.002	0.8
Q amplitude, aVR	rs17363904	1	50426377	A	C	25.7	DMRTA2	0.003	0.7
Q duration, aVR	rs17363904	1	50426377	A	C	25.7	DMRTA2	-0.011	0.17
QRS area, aVR	rs17363904	1	50426377	A	C	25.7	DMRTA2	0.01	0.19
QRS duration, aVR	rs17363904	1	50426377	A	C	25.7	DMRTA2	-0.013	0.057
QRS peak-to-peak, aVR	rs17363904	1	50426377	A	C	25.7	DMRTA2	-0.011	0.13
QT interval, aVR	rs17363904	1	50426377	A	C	25.7	DMRTA2	-0.004	0.56
R amplitude, aVR	rs17363904	1	50426377	A	C	25.7	DMRTA2	0.011	0.13
R duration, aVR	rs17363904	1	50426377	A	C	25.7	DMRTA2	0.012	0.082
S amplitude, aVR	rs17363904	1	50426377	A	C	25.7	DMRTA2	0.012	0.17
S duration, aVR	rs17363904	1	50426377	A	C	25.7	DMRTA2	-0.013	0.13
ST duration, aVR	rs17363904	1	50426377	A	C	25.7	DMRTA2	-0.003	0.61
T amplitude, aVR	rs17363904	1	50426377	A	C	25.7	DMRTA2	-0.007	0.31
T duration, aVR	rs17363904	1	50426377	A	C	25.7	DMRTA2	0.006	0.36
Ventricular activation time, aVR	rs17363904	1	50426377	A	C	25.7	DMRTA2	0	0.99
P amplitude, I	rs17363904	1	50426377	A	C	25.7	DMRTA2	-0.007	0.32
P duration, I	rs17363904	1	50426377	A	C	25.7	DMRTA2	0.001	0.93
PR interval, I	rs17363904	1	50426377	A	C	25.7	DMRTA2	-0.005	0.48
Q amplitude, I	rs17363904	1	50426377	A	C	25.7	DMRTA2	0.014	0.084
Q duration, I	rs17363904	1	50426377	A	C	25.7	DMRTA2	-0.012	0.15
QRS area, I	rs17363904	1	50426377	A	C	25.7	DMRTA2	-0.028	9.4e-05
QRS duration, I	rs17363904	1	50426377	A	C	25.7	DMRTA2	-0.02	0.0037
QRS peak-to-peak, I	rs17363904	1	50426377	A	C	25.7	DMRTA2	-0.035	1.2e-06
QT interval, I	rs17363904	1	50426377	A	C	25.7	DMRTA2	-0.011	0.11
R amplitude, I	rs17363904	1	50426377	A	C	25.7	DMRTA2	-0.031	1.3e-05
R duration, I	rs17363904	1	50426377	A	C	25.7	DMRTA2	-0.016	0.016
S amplitude, I	rs17363904	1	50426377	A	C	25.7	DMRTA2	0.007	0.43
S duration, I	rs17363904	1	50426377	A	C	25.7	DMRTA2	0.002	0.85
ST duration, I	rs17363904	1	50426377	A	C	25.7	DMRTA2	0	1
T amplitude, I	rs17363904	1	50426377	A	C	25.7	DMRTA2	-0.002	0.77
T duration, I	rs17363904	1	50426377	A	C	25.7	DMRTA2	-0.006	0.4
Ventricular activation time, I	rs17363904	1	50426377	A	C	25.7	DMRTA2	-0.021	0.0026
P amplitude, II	rs17363904	1	50426377	A	C	25.7	DMRTA2	0.021	0.0017
P duration, II	rs17363904	1	50426377	A	C	25.7	DMRTA2	0.007	0.28
PR interval, II	rs17363904	1	50426377	A	C	25.7	DMRTA2	0.005	0.49
Q amplitude, II	rs17363904	1	50426377	A	C	25.7	DMRTA2	0.003	0.73
Q duration, II	rs17363904	1	50426377	A	C	25.7	DMRTA2	0.008	0.38
QRS area, II	rs17363904	1	50426377	A	C	25.7	DMRTA2	0.012	0.1
QRS duration, II	rs17363904	1	50426377	A	C	25.7	DMRTA2	-0.012	0.079
QRS peak-to-peak, II	rs17363904	1	50426377	A	C	25.7	DMRTA2	0.005	0.46
QT interval, II	rs17363904	1	50426377	A	C	25.7	DMRTA2	-0.003	0.63
R amplitude, II	rs17363904	1	50426377	A	C	25.7	DMRTA2	0.012	0.099
R duration, II	rs17363904	1	50426377	A	C	25.7	DMRTA2	-0.003	0.67
S amplitude, II	rs17363904	1	50426377	A	C	25.7	DMRTA2	0.006	0.45
S duration, II	rs17363904	1	50426377	A	C	25.7	DMRTA2	-0.005	0.54
ST duration, II	rs17363904	1	50426377	A	C	25.7	DMRTA2	0.001	0.93
T amplitude, II	rs17363904	1	50426377	A	C	25.7	DMRTA2	0.008	0.25
T duration, II	rs17363904	1	50426377	A	C	25.7	DMRTA2	-0.001	0.88
Ventricular activation time, II	rs17363904	1	50426377	A	C	25.7	DMRTA2	0	0.96
P amplitude, III	rs17363904	1	50426377	A	C	25.7	DMRTA2	0.024	0.00046
P duration, III	rs17363904	1	50426377	A	C	25.7	DMRTA2	0.016	0.012
PR interval, III	rs17363904	1	50426377	A	C	25.7	DMRTA2	0.014	0.034
Q amplitude, III	rs17363904	1	50426377	A	C	25.7	DMRTA2	0.018	0.041
Q duration, III	rs17363904	1	50426377	A	C	25.7	DMRTA2	-0.013	0.12
QRS area, III	rs17363904	1	50426377	A	C	25.7	DMRTA2	0.027	0.00021
QRS duration, III	rs17363904	1	50426377	A	C	25.7	DMRTA2	-0.018	0.0066
QRS peak-to-peak, III	rs17363904	1	50426377	A	C	25.7	DMRTA2	-0.024	0.00038
QT interval, III	rs17363904	1	50426377	A	C	25.7	DMRTA2	-0.004	0.6
R amplitude, III	rs17363904	1	50426377	A	C	25.7	DMRTA2	0.006	0.39
R duration, III	rs17363904	1	50426377	A	C	25.7	DMRTA2	0.011	0.11
S amplitude, III	rs17363904	1	50426377	A	C	25.7	DMRTA2	0.026	0.00082
S duration, III	rs17363904	1	50426377	A	C	25.7	DMRTA2	-0.01	0.19
ST duration, III	rs17363904	1	50426377	A	C	25.7	DMRTA2	-0.002	0.71
T amplitude, III	rs17363904	1	50426377	A	C	25.7	DMRTA2	0.007	0.28
T duration, III	rs17363904	1	50426377	A	C	25.7	DMRTA2	0.003	0.68
Ventricular activation time, III	rs17363904	1	50426377	A	C	25.7	DMRTA2	0.003	0.66
P amplitude, V1	rs17363904	1	50426377	A	C	25.7	DMRTA2	-0.022	0.00096
P duration, V1	rs17363904	1	50426377	A	C	25.7	DMRTA2	0.011	0.091
PR interval, V1	rs17363904	1	50426377	A	C	25.7	DMRTA2	-0.005	0.44
Q amplitude, V1	rs17363904	1	50426377	A	C	25.7	DMRTA2	0.011	0.44
Q duration, V1	rs17363904	1	50426377	A	C	25.7	DMRTA2	-0.007	0.62
QRS area, V1	rs17363904	1	50426377	A	C	25.7	DMRTA2	0.018	0.012
QRS duration, V1	rs17363904	1	50426377	A	C	25.7	DMRTA2	-0.024	0.00073
QRS peak-to-peak, V1	rs17363904	1	50426377	A	C	25.7	DMRTA2	-0.021	0.0031
QT interval, V1	rs17363904	1	50426377	A	C	25.7	DMRTA2	-0.001	0.91
R amplitude, V1	rs17363904	1	50426377	A	C	25.7	DMRTA2	-0.015	0.033
R duration, V1	rs17363904	1	50426377	A	C	25.7	DMRTA2	-0.014	0.059
S amplitude, V1	rs17363904	1	50426377	A	C	25.7	DMRTA2	0.015	0.039
S duration, V1	rs17363904	1	50426377	A	C	25.7	DMRTA2	-0.015	0.035
ST duration, V1	rs17363904	1	50426377	A	C	25.7	DMRTA2	0.004	0.53
T amplitude, V1	rs17363904	1	50426377	A	C	25.7	DMRTA2	-0.019	0.0058
T duration, V1	rs17363904	1	50426377	A	C	25.7	DMRTA2	0.003	0.66
Ventricular activation time, V1	rs17363904	1	50426377	A	C	25.7	DMRTA2	-0.004	0.53
P amplitude, V2	rs17363904	1	50426377	A	C	25.7	DMRTA2	-0.02	0.0018
P duration, V2	rs17363904	1	50426377	A	C	25.7	DMRTA2	-0.007	0.27
PR interval, V2	rs17363904	1	50426377	A	C	25.7	DMRTA2	-0.009	0.18
Q amplitude, V2	rs17363904	1	50426377	A	C	25.7	DMRTA2	-0.03	0.074
Q duration, V2	rs17363904	1	50426377	A	C	25.7	DMRTA2	0.032	0.061
QRS area, V2	rs17363904	1	50426377	A	C	25.7	DMRTA2	0.013	0.058
QRS duration, V2	rs17363904	1	50426377	A	C	25.7	DMRTA2	-0.018	0.011
QRS peak-to-peak, V2	rs17363904	1	50426377	A	C	25.7	DMRTA2	-0.021	0.0024
QT interval, V2	rs17363904	1	50426377	A	C	25.7	DMRTA2	-0.005	0.43
R amplitude, V2	rs17363904	1	50426377	A	C	25.7	DMRTA2	-0.017	0.022
R duration, V2	rs17363904	1	50426377	A	C	25.7	DMRTA2	-0.007	0.33
S amplitude, V2	rs17363904	1	50426377	A	C	25.7	DMRTA2	0.017	0.017
S duration, V2	rs17363904	1	50426377	A	C	25.7	DMRTA2	-0.016	0.025
ST duration, V2	rs17363904	1	50426377	A	C	25.7	DMRTA2	0.004	0.52
T amplitude, V2	rs17363904	1	50426377	A	C	25.7	DMRTA2	-0.014	0.047
T duration, V2	rs17363904	1	50426377	A	C	25.7	DMRTA2	-0.003	0.65
Ventricular activation time, V2	rs17363904	1	50426377	A	C	25.7	DMRTA2	-0.004	0.55
P amplitude, V3	rs17363904	1	50426377	A	C	25.7	DMRTA2	-0.005	0.44
P duration, V3	rs17363904	1	50426377	A	C	25.7	DMRTA2	0.01	0.12
PR interval, V3	rs17363904	1	50426377	A	C	25.7	DMRTA2	0.005	0.47
Q amplitude, V3	rs17363904	1	50426377	A	C	25.7	DMRTA2	-0.021	0.19
Q duration, V3	rs17363904	1	50426377	A	C	25.7	DMRTA2	0.024	0.14
QRS area, V3	rs17363904	1	50426377	A	C	25.7	DMRTA2	0.015	0.033
QRS duration, V3	rs17363904	1	50426377	A	C	25.7	DMRTA2	-0.021	0.003
QRS peak-to-peak, V3	rs17363904	1	50426377	A	C	25.7	DMRTA2	-0.014	0.052
QT interval, V3	rs17363904	1	50426377	A	C	25.7	DMRTA2	-0.009	0.21
R amplitude, V3	rs17363904	1	50426377	A	C	25.7	DMRTA2	0.003	0.69
R duration, V3	rs17363904	1	50426377	A	C	25.7	DMRTA2	-0.006	0.41
S amplitude, V3	rs17363904	1	50426377	A	C	25.7	DMRTA2	0.023	0.0016
S duration, V3	rs17363904	1	50426377	A	C	25.7	DMRTA2	-0.022	0.0021
ST duration, V3	rs17363904	1	50426377	A	C	25.7	DMRTA2	0.008	0.24
T amplitude, V3	rs17363904	1	50426377	A	C	25.7	DMRTA2	-0.003	0.69
T duration, V3	rs17363904	1	50426377	A	C	25.7	DMRTA2	-0.002	0.77
Ventricular activation time, V3	rs17363904	1	50426377	A	C	25.7	DMRTA2	-0.001	0.91
P amplitude, V4	rs17363904	1	50426377	A	C	25.7	DMRTA2	0.004	0.59
P duration, V4	rs17363904	1	50426377	A	C	25.7	DMRTA2	0.007	0.3
PR interval, V4	rs17363904	1	50426377	A	C	25.7	DMRTA2	0.003	0.67
Q amplitude, V4	rs17363904	1	50426377	A	C	25.7	DMRTA2	-0.012	0.28
Q duration, V4	rs17363904	1	50426377	A	C	25.7	DMRTA2	0.017	0.13
QRS area, V4	rs17363904	1	50426377	A	C	25.7	DMRTA2	0.022	0.0022
QRS duration, V4	rs17363904	1	50426377	A	C	25.7	DMRTA2	-0.018	0.013
QRS peak-to-peak, V4	rs17363904	1	50426377	A	C	25.7	DMRTA2	0.001	0.94
QT interval, V4	rs17363904	1	50426377	A	C	25.7	DMRTA2	-0.004	0.53
R amplitude, V4	rs17363904	1	50426377	A	C	25.7	DMRTA2	0.015	0.033
R duration, V4	rs17363904	1	50426377	A	C	25.7	DMRTA2	-0.009	0.2
S amplitude, V4	rs17363904	1	50426377	A	C	25.7	DMRTA2	0.022	0.0027
S duration, V4	rs17363904	1	50426377	A	C	25.7	DMRTA2	-0.024	0.00075
ST duration, V4	rs17363904	1	50426377	A	C	25.7	DMRTA2	-0.001	0.84
T amplitude, V4	rs17363904	1	50426377	A	C	25.7	DMRTA2	0.004	0.55
T duration, V4	rs17363904	1	50426377	A	C	25.7	DMRTA2	0.006	0.35
Ventricular activation time, V4	rs17363904	1	50426377	A	C	25.7	DMRTA2	0.005	0.46
P amplitude, V5	rs17363904	1	50426377	A	C	25.7	DMRTA2	0.011	0.1
P duration, V5	rs17363904	1	50426377	A	C	25.7	DMRTA2	0.003	0.68
PR interval, V5	rs17363904	1	50426377	A	C	25.7	DMRTA2	0.002	0.81
Q amplitude, V5	rs17363904	1	50426377	A	C	25.7	DMRTA2	-0.005	0.61
Q duration, V5	rs17363904	1	50426377	A	C	25.7	DMRTA2	0.005	0.57
QRS area, V5	rs17363904	1	50426377	A	C	25.7	DMRTA2	0.016	0.032
QRS duration, V5	rs17363904	1	50426377	A	C	25.7	DMRTA2	-0.016	0.024
QRS peak-to-peak, V5	rs17363904	1	50426377	A	C	25.7	DMRTA2	-0.001	0.92
QT interval, V5	rs17363904	1	50426377	A	C	25.7	DMRTA2	-0.001	0.91
R amplitude, V5	rs17363904	1	50426377	A	C	25.7	DMRTA2	0.012	0.11
R duration, V5	rs17363904	1	50426377	A	C	25.7	DMRTA2	-0.008	0.22
S amplitude, V5	rs17363904	1	50426377	A	C	25.7	DMRTA2	0.019	0.0083
S duration, V5	rs17363904	1	50426377	A	C	25.7	DMRTA2	-0.015	0.042
ST duration, V5	rs17363904	1	50426377	A	C	25.7	DMRTA2	0.001	0.84
T amplitude, V5	rs17363904	1	50426377	A	C	25.7	DMRTA2	0.007	0.33
T duration, V5	rs17363904	1	50426377	A	C	25.7	DMRTA2	0.006	0.37
Ventricular activation time, V5	rs17363904	1	50426377	A	C	25.7	DMRTA2	-0.002	0.75
P amplitude, V6	rs17363904	1	50426377	A	C	25.7	DMRTA2	0.012	0.081
P duration, V6	rs17363904	1	50426377	A	C	25.7	DMRTA2	0.002	0.79
PR interval, V6	rs17363904	1	50426377	A	C	25.7	DMRTA2	0.003	0.66
Q amplitude, V6	rs17363904	1	50426377	A	C	25.7	DMRTA2	0.005	0.52
Q duration, V6	rs17363904	1	50426377	A	C	25.7	DMRTA2	-0.005	0.53
QRS area, V6	rs17363904	1	50426377	A	C	25.7	DMRTA2	0.009	0.23
QRS duration, V6	rs17363904	1	50426377	A	C	25.7	DMRTA2	-0.02	0.0041
QRS peak-to-peak, V6	rs17363904	1	50426377	A	C	25.7	DMRTA2	-0.002	0.83
QT interval, V6	rs17363904	1	50426377	A	C	25.7	DMRTA2	-0.002	0.73
R amplitude, V6	rs17363904	1	50426377	A	C	25.7	DMRTA2	0.006	0.37
R duration, V6	rs17363904	1	50426377	A	C	25.7	DMRTA2	-0.005	0.45
S amplitude, V6	rs17363904	1	50426377	A	C	25.7	DMRTA2	0.019	0.014
S duration, V6	rs17363904	1	50426377	A	C	25.7	DMRTA2	-0.008	0.3
ST duration, V6	rs17363904	1	50426377	A	C	25.7	DMRTA2	-0.001	0.86
T amplitude, V6	rs17363904	1	50426377	A	C	25.7	DMRTA2	0.005	0.44
T duration, V6	rs17363904	1	50426377	A	C	25.7	DMRTA2	0.002	0.76
Ventricular activation time, V6	rs17363904	1	50426377	A	C	25.7	DMRTA2	-0.006	0.37
Sokolow-Lyon voltage criterion	rs17363904	1	50426377	A	C	25.7	DMRTA2	-0.007	0.33
Cornell voltage criterion	rs72692220	1	50974791	A	G	3.15	CDKN2C	-0.064	0.00062
Mean QRS duration	rs72692220	1	50974791	A	G	3.15	CDKN2C	-0.13	2.6e-13
P amplitude, aVF	rs72692220	1	50974791	A	G	3.15	CDKN2C	-0.04	0.022
P duration, aVF	rs72692220	1	50974791	A	G	3.15	CDKN2C	-0.027	0.095
PR interval, aVF	rs72692220	1	50974791	A	G	3.15	CDKN2C	-0.07	7.9e-05
Q amplitude, aVF	rs72692220	1	50974791	A	G	3.15	CDKN2C	0.043	0.055
Q duration, aVF	rs72692220	1	50974791	A	G	3.15	CDKN2C	-0.054	0.018
QRS area, aVF	rs72692220	1	50974791	A	G	3.15	CDKN2C	0.012	0.5
QRS duration, aVF	rs72692220	1	50974791	A	G	3.15	CDKN2C	-0.099	1.6e-08
QRS peak-to-peak, aVF	rs72692220	1	50974791	A	G	3.15	CDKN2C	-0.084	1.4e-06
QT interval, aVF	rs72692220	1	50974791	A	G	3.15	CDKN2C	-0.036	0.041
R amplitude, aVF	rs72692220	1	50974791	A	G	3.15	CDKN2C	-0.038	0.032
R duration, aVF	rs72692220	1	50974791	A	G	3.15	CDKN2C	-0.01	0.57
S amplitude, aVF	rs72692220	1	50974791	A	G	3.15	CDKN2C	0.073	0.00043
S duration, aVF	rs72692220	1	50974791	A	G	3.15	CDKN2C	-0.051	0.014
ST duration, aVF	rs72692220	1	50974791	A	G	3.15	CDKN2C	0.006	0.72
T amplitude, aVF	rs72692220	1	50974791	A	G	3.15	CDKN2C	-0.11	6.4e-11
T duration, aVF	rs72692220	1	50974791	A	G	3.15	CDKN2C	-0.031	0.062
Ventricular activation time, aVF	rs72692220	1	50974791	A	G	3.15	CDKN2C	-0.041	0.018
P amplitude, aVL	rs72692220	1	50974791	A	G	3.15	CDKN2C	-0.063	0.00031
P duration, aVL	rs72692220	1	50974791	A	G	3.15	CDKN2C	-0.013	0.42
PR interval, aVL	rs72692220	1	50974791	A	G	3.15	CDKN2C	-0.049	0.0044
Q amplitude, aVL	rs72692220	1	50974791	A	G	3.15	CDKN2C	0.036	0.072
Q duration, aVL	rs72692220	1	50974791	A	G	3.15	CDKN2C	-0.041	0.045
QRS area, aVL	rs72692220	1	50974791	A	G	3.15	CDKN2C	-0.034	0.06
QRS duration, aVL	rs72692220	1	50974791	A	G	3.15	CDKN2C	-0.082	2.5e-06
QRS peak-to-peak, aVL	rs72692220	1	50974791	A	G	3.15	CDKN2C	-0.027	0.14
QT interval, aVL	rs72692220	1	50974791	A	G	3.15	CDKN2C	-0.009	0.59
R amplitude, aVL	rs72692220	1	50974791	A	G	3.15	CDKN2C	-0.025	0.18
R duration, aVL	rs72692220	1	50974791	A	G	3.15	CDKN2C	-0.043	0.014
S amplitude, aVL	rs72692220	1	50974791	A	G	3.15	CDKN2C	0.012	0.56
S duration, aVL	rs72692220	1	50974791	A	G	3.15	CDKN2C	-0.038	0.074
ST duration, aVL	rs72692220	1	50974791	A	G	3.15	CDKN2C	0.016	0.34
T amplitude, aVL	rs72692220	1	50974791	A	G	3.15	CDKN2C	0.012	0.49
T duration, aVL	rs72692220	1	50974791	A	G	3.15	CDKN2C	0.008	0.64
Ventricular activation time, aVL	rs72692220	1	50974791	A	G	3.15	CDKN2C	-0.058	0.0006
P amplitude, aVR	rs72692220	1	50974791	A	G	3.15	CDKN2C	0.071	4.8e-05
P duration, aVR	rs72692220	1	50974791	A	G	3.15	CDKN2C	-0.033	0.048
PR interval, aVR	rs72692220	1	50974791	A	G	3.15	CDKN2C	-0.081	5.1e-06
Q amplitude, aVR	rs72692220	1	50974791	A	G	3.15	CDKN2C	0.026	0.22
Q duration, aVR	rs72692220	1	50974791	A	G	3.15	CDKN2C	-0.068	0.00086
QRS area, aVR	rs72692220	1	50974791	A	G	3.15	CDKN2C	0.02	0.28
QRS duration, aVR	rs72692220	1	50974791	A	G	3.15	CDKN2C	-0.093	1.2e-07
QRS peak-to-peak, aVR	rs72692220	1	50974791	A	G	3.15	CDKN2C	-0.047	0.011
QT interval, aVR	rs72692220	1	50974791	A	G	3.15	CDKN2C	-0.027	0.11
R amplitude, aVR	rs72692220	1	50974791	A	G	3.15	CDKN2C	-0.047	0.0084
R duration, aVR	rs72692220	1	50974791	A	G	3.15	CDKN2C	-0.017	0.36
S amplitude, aVR	rs72692220	1	50974791	A	G	3.15	CDKN2C	0.017	0.44
S duration, aVR	rs72692220	1	50974791	A	G	3.15	CDKN2C	0.001	0.96
ST duration, aVR	rs72692220	1	50974791	A	G	3.15	CDKN2C	0.008	0.63
T amplitude, aVR	rs72692220	1	50974791	A	G	3.15	CDKN2C	0.098	5.2e-08
T duration, aVR	rs72692220	1	50974791	A	G	3.15	CDKN2C	-0.023	0.16
Ventricular activation time, aVR	rs72692220	1	50974791	A	G	3.15	CDKN2C	-0.063	0.00068
P amplitude, I	rs72692220	1	50974791	A	G	3.15	CDKN2C	-0.079	8.2e-06
P duration, I	rs72692220	1	50974791	A	G	3.15	CDKN2C	-0.017	0.31
PR interval, I	rs72692220	1	50974791	A	G	3.15	CDKN2C	-0.06	0.00073
Q amplitude, I	rs72692220	1	50974791	A	G	3.15	CDKN2C	0.029	0.15
Q duration, I	rs72692220	1	50974791	A	G	3.15	CDKN2C	-0.064	0.0023
QRS area, I	rs72692220	1	50974791	A	G	3.15	CDKN2C	-0.038	0.037
QRS duration, I	rs72692220	1	50974791	A	G	3.15	CDKN2C	-0.06	0.00081
QRS peak-to-peak, I	rs72692220	1	50974791	A	G	3.15	CDKN2C	-0.029	0.12
QT interval, I	rs72692220	1	50974791	A	G	3.15	CDKN2C	-0.015	0.4
R amplitude, I	rs72692220	1	50974791	A	G	3.15	CDKN2C	-0.026	0.16
R duration, I	rs72692220	1	50974791	A	G	3.15	CDKN2C	-0.056	0.0012
S amplitude, I	rs72692220	1	50974791	A	G	3.15	CDKN2C	0.013	0.56
S duration, I	rs72692220	1	50974791	A	G	3.15	CDKN2C	-0.018	0.4
ST duration, I	rs72692220	1	50974791	A	G	3.15	CDKN2C	0.019	0.27
T amplitude, I	rs72692220	1	50974791	A	G	3.15	CDKN2C	-0.045	0.011
T duration, I	rs72692220	1	50974791	A	G	3.15	CDKN2C	-0.021	0.21
Ventricular activation time, I	rs72692220	1	50974791	A	G	3.15	CDKN2C	-0.063	0.00046
P amplitude, II	rs72692220	1	50974791	A	G	3.15	CDKN2C	-0.059	0.00065
P duration, II	rs72692220	1	50974791	A	G	3.15	CDKN2C	-0.062	0.00018
PR interval, II	rs72692220	1	50974791	A	G	3.15	CDKN2C	-0.078	9.8e-06
Q amplitude, II	rs72692220	1	50974791	A	G	3.15	CDKN2C	0.049	0.03
Q duration, II	rs72692220	1	50974791	A	G	3.15	CDKN2C	-0.076	0.00082
QRS area, II	rs72692220	1	50974791	A	G	3.15	CDKN2C	-0.002	0.9
QRS duration, II	rs72692220	1	50974791	A	G	3.15	CDKN2C	-0.091	1.1e-07
QRS peak-to-peak, II	rs72692220	1	50974791	A	G	3.15	CDKN2C	-0.071	0.00012
QT interval, II	rs72692220	1	50974791	A	G	3.15	CDKN2C	-0.035	0.043
R amplitude, II	rs72692220	1	50974791	A	G	3.15	CDKN2C	-0.024	0.2
R duration, II	rs72692220	1	50974791	A	G	3.15	CDKN2C	-0.003	0.84
S amplitude, II	rs72692220	1	50974791	A	G	3.15	CDKN2C	0.087	4.3e-05
S duration, II	rs72692220	1	50974791	A	G	3.15	CDKN2C	-0.053	0.012
ST duration, II	rs72692220	1	50974791	A	G	3.15	CDKN2C	0.018	0.28
T amplitude, II	rs72692220	1	50974791	A	G	3.15	CDKN2C	-0.12	2.4e-11
T duration, II	rs72692220	1	50974791	A	G	3.15	CDKN2C	-0.048	0.0041
Ventricular activation time, II	rs72692220	1	50974791	A	G	3.15	CDKN2C	-0.079	5.6e-06
P amplitude, III	rs72692220	1	50974791	A	G	3.15	CDKN2C	-0.005	0.79
P duration, III	rs72692220	1	50974791	A	G	3.15	CDKN2C	0.009	0.58
PR interval, III	rs72692220	1	50974791	A	G	3.15	CDKN2C	-0.063	0.00032
Q amplitude, III	rs72692220	1	50974791	A	G	3.15	CDKN2C	0.003	0.89
Q duration, III	rs72692220	1	50974791	A	G	3.15	CDKN2C	-0.009	0.67
QRS area, III	rs72692220	1	50974791	A	G	3.15	CDKN2C	0.025	0.17
QRS duration, III	rs72692220	1	50974791	A	G	3.15	CDKN2C	-0.1	4.3e-09
QRS peak-to-peak, III	rs72692220	1	50974791	A	G	3.15	CDKN2C	-0.071	4.9e-05
QT interval, III	rs72692220	1	50974791	A	G	3.15	CDKN2C	-0.028	0.1
R amplitude, III	rs72692220	1	50974791	A	G	3.15	CDKN2C	-0.029	0.087
R duration, III	rs72692220	1	50974791	A	G	3.15	CDKN2C	-0.013	0.44
S amplitude, III	rs72692220	1	50974791	A	G	3.15	CDKN2C	0.043	0.035
S duration, III	rs72692220	1	50974791	A	G	3.15	CDKN2C	-0.037	0.06
ST duration, III	rs72692220	1	50974791	A	G	3.15	CDKN2C	0.028	0.089
T amplitude, III	rs72692220	1	50974791	A	G	3.15	CDKN2C	-0.065	0.00014
T duration, III	rs72692220	1	50974791	A	G	3.15	CDKN2C	-0.01	0.52
Ventricular activation time, III	rs72692220	1	50974791	A	G	3.15	CDKN2C	-0.028	0.12
P amplitude, V1	rs72692220	1	50974791	A	G	3.15	CDKN2C	0.048	0.0048
P duration, V1	rs72692220	1	50974791	A	G	3.15	CDKN2C	0.015	0.35
PR interval, V1	rs72692220	1	50974791	A	G	3.15	CDKN2C	-0.054	0.0021
Q amplitude, V1	rs72692220	1	50974791	A	G	3.15	CDKN2C	-0.049	0.14
Q duration, V1	rs72692220	1	50974791	A	G	3.15	CDKN2C	0.018	0.58
QRS area, V1	rs72692220	1	50974791	A	G	3.15	CDKN2C	0.011	0.53
QRS duration, V1	rs72692220	1	50974791	A	G	3.15	CDKN2C	-0.11	7.9e-10
QRS peak-to-peak, V1	rs72692220	1	50974791	A	G	3.15	CDKN2C	-0.035	0.053
QT interval, V1	rs72692220	1	50974791	A	G	3.15	CDKN2C	-0.02	0.25
R amplitude, V1	rs72692220	1	50974791	A	G	3.15	CDKN2C	-0.066	0.00032
R duration, V1	rs72692220	1	50974791	A	G	3.15	CDKN2C	-0.1	1.9e-08
S amplitude, V1	rs72692220	1	50974791	A	G	3.15	CDKN2C	0.015	0.4
S duration, V1	rs72692220	1	50974791	A	G	3.15	CDKN2C	-0.059	0.0015
ST duration, V1	rs72692220	1	50974791	A	G	3.15	CDKN2C	0.009	0.6
T amplitude, V1	rs72692220	1	50974791	A	G	3.15	CDKN2C	0.008	0.64
T duration, V1	rs72692220	1	50974791	A	G	3.15	CDKN2C	0.003	0.83
Ventricular activation time, V1	rs72692220	1	50974791	A	G	3.15	CDKN2C	-0.048	0.0074
P amplitude, V2	rs72692220	1	50974791	A	G	3.15	CDKN2C	-0.005	0.74
P duration, V2	rs72692220	1	50974791	A	G	3.15	CDKN2C	-0.016	0.32
PR interval, V2	rs72692220	1	50974791	A	G	3.15	CDKN2C	-0.075	1.9e-05
Q amplitude, V2	rs72692220	1	50974791	A	G	3.15	CDKN2C	-0.11	0.012
Q duration, V2	rs72692220	1	50974791	A	G	3.15	CDKN2C	0.064	0.13
QRS area, V2	rs72692220	1	50974791	A	G	3.15	CDKN2C	-0.02	0.27
QRS duration, V2	rs72692220	1	50974791	A	G	3.15	CDKN2C	-0.1	4.2e-08
QRS peak-to-peak, V2	rs72692220	1	50974791	A	G	3.15	CDKN2C	-0.037	0.038
QT interval, V2	rs72692220	1	50974791	A	G	3.15	CDKN2C	-0.005	0.77
R amplitude, V2	rs72692220	1	50974791	A	G	3.15	CDKN2C	-0.068	0.00022
R duration, V2	rs72692220	1	50974791	A	G	3.15	CDKN2C	-0.069	0.00017
S amplitude, V2	rs72692220	1	50974791	A	G	3.15	CDKN2C	-0.003	0.89
S duration, V2	rs72692220	1	50974791	A	G	3.15	CDKN2C	-0.016	0.39
ST duration, V2	rs72692220	1	50974791	A	G	3.15	CDKN2C	0.016	0.33
T amplitude, V2	rs72692220	1	50974791	A	G	3.15	CDKN2C	-0.012	0.5
T duration, V2	rs72692220	1	50974791	A	G	3.15	CDKN2C	0.009	0.61
Ventricular activation time, V2	rs72692220	1	50974791	A	G	3.15	CDKN2C	-0.055	0.0021
P amplitude, V3	rs72692220	1	50974791	A	G	3.15	CDKN2C	-0.044	0.0096
P duration, V3	rs72692220	1	50974791	A	G	3.15	CDKN2C	-0.048	0.0034
PR interval, V3	rs72692220	1	50974791	A	G	3.15	CDKN2C	-0.094	1.3e-07
Q amplitude, V3	rs72692220	1	50974791	A	G	3.15	CDKN2C	-0.046	0.27
Q duration, V3	rs72692220	1	50974791	A	G	3.15	CDKN2C	0.038	0.38
QRS area, V3	rs72692220	1	50974791	A	G	3.15	CDKN2C	0.003	0.88
QRS duration, V3	rs72692220	1	50974791	A	G	3.15	CDKN2C	-0.1	2.4e-08
QRS peak-to-peak, V3	rs72692220	1	50974791	A	G	3.15	CDKN2C	-0.033	0.07
QT interval, V3	rs72692220	1	50974791	A	G	3.15	CDKN2C	-0.01	0.57
R amplitude, V3	rs72692220	1	50974791	A	G	3.15	CDKN2C	-0.031	0.086
R duration, V3	rs72692220	1	50974791	A	G	3.15	CDKN2C	-0.054	0.0021
S amplitude, V3	rs72692220	1	50974791	A	G	3.15	CDKN2C	0.017	0.34
S duration, V3	rs72692220	1	50974791	A	G	3.15	CDKN2C	-0.036	0.049
ST duration, V3	rs72692220	1	50974791	A	G	3.15	CDKN2C	0.01	0.55
T amplitude, V3	rs72692220	1	50974791	A	G	3.15	CDKN2C	-0.028	0.11
T duration, V3	rs72692220	1	50974791	A	G	3.15	CDKN2C	0.015	0.36
Ventricular activation time, V3	rs72692220	1	50974791	A	G	3.15	CDKN2C	-0.057	0.0013
P amplitude, V4	rs72692220	1	50974791	A	G	3.15	CDKN2C	-0.06	0.00069
P duration, V4	rs72692220	1	50974791	A	G	3.15	CDKN2C	-0.046	0.0055
PR interval, V4	rs72692220	1	50974791	A	G	3.15	CDKN2C	-0.073	3.8e-05
Q amplitude, V4	rs72692220	1	50974791	A	G	3.15	CDKN2C	0.021	0.48
Q duration, V4	rs72692220	1	50974791	A	G	3.15	CDKN2C	-0.078	0.0093
QRS area, V4	rs72692220	1	50974791	A	G	3.15	CDKN2C	-0.005	0.8
QRS duration, V4	rs72692220	1	50974791	A	G	3.15	CDKN2C	-0.12	9e-12
QRS peak-to-peak, V4	rs72692220	1	50974791	A	G	3.15	CDKN2C	-0.031	0.084
QT interval, V4	rs72692220	1	50974791	A	G	3.15	CDKN2C	-0.014	0.43
R amplitude, V4	rs72692220	1	50974791	A	G	3.15	CDKN2C	-0.015	0.42
R duration, V4	rs72692220	1	50974791	A	G	3.15	CDKN2C	-0.046	0.0083
S amplitude, V4	rs72692220	1	50974791	A	G	3.15	CDKN2C	0.022	0.24
S duration, V4	rs72692220	1	50974791	A	G	3.15	CDKN2C	-0.04	0.028
ST duration, V4	rs72692220	1	50974791	A	G	3.15	CDKN2C	0.03	0.083
T amplitude, V4	rs72692220	1	50974791	A	G	3.15	CDKN2C	-0.043	0.016
T duration, V4	rs72692220	1	50974791	A	G	3.15	CDKN2C	0.004	0.8
Ventricular activation time, V4	rs72692220	1	50974791	A	G	3.15	CDKN2C	-0.11	2.3e-10
P amplitude, V5	rs72692220	1	50974791	A	G	3.15	CDKN2C	-0.084	1.7e-06
P duration, V5	rs72692220	1	50974791	A	G	3.15	CDKN2C	-0.033	0.05
PR interval, V5	rs72692220	1	50974791	A	G	3.15	CDKN2C	-0.073	4.1e-05
Q amplitude, V5	rs72692220	1	50974791	A	G	3.15	CDKN2C	0.054	0.021
Q duration, V5	rs72692220	1	50974791	A	G	3.15	CDKN2C	-0.083	0.00025
QRS area, V5	rs72692220	1	50974791	A	G	3.15	CDKN2C	0.006	0.74
QRS duration, V5	rs72692220	1	50974791	A	G	3.15	CDKN2C	-0.13	4.3e-13
QRS peak-to-peak, V5	rs72692220	1	50974791	A	G	3.15	CDKN2C	-0.042	0.021
QT interval, V5	rs72692220	1	50974791	A	G	3.15	CDKN2C	-0.025	0.16
R amplitude, V5	rs72692220	1	50974791	A	G	3.15	CDKN2C	-0.015	0.43
R duration, V5	rs72692220	1	50974791	A	G	3.15	CDKN2C	-0.036	0.045
S amplitude, V5	rs72692220	1	50974791	A	G	3.15	CDKN2C	0.046	0.013
S duration, V5	rs72692220	1	50974791	A	G	3.15	CDKN2C	-0.067	0.00034
ST duration, V5	rs72692220	1	50974791	A	G	3.15	CDKN2C	0.022	0.19
T amplitude, V5	rs72692220	1	50974791	A	G	3.15	CDKN2C	-0.061	0.00053
T duration, V5	rs72692220	1	50974791	A	G	3.15	CDKN2C	-0.011	0.51
Ventricular activation time, V5	rs72692220	1	50974791	A	G	3.15	CDKN2C	-0.098	3.8e-08
P amplitude, V6	rs72692220	1	50974791	A	G	3.15	CDKN2C	-0.092	1.7e-07
P duration, V6	rs72692220	1	50974791	A	G	3.15	CDKN2C	-0.05	0.0024
PR interval, V6	rs72692220	1	50974791	A	G	3.15	CDKN2C	-0.089	4.4e-07
Q amplitude, V6	rs72692220	1	50974791	A	G	3.15	CDKN2C	0.049	0.016
Q duration, V6	rs72692220	1	50974791	A	G	3.15	CDKN2C	-0.061	0.0027
QRS area, V6	rs72692220	1	50974791	A	G	3.15	CDKN2C	0.008	0.65
QRS duration, V6	rs72692220	1	50974791	A	G	3.15	CDKN2C	-0.11	1.3e-10
QRS peak-to-peak, V6	rs72692220	1	50974791	A	G	3.15	CDKN2C	-0.038	0.041
QT interval, V6	rs72692220	1	50974791	A	G	3.15	CDKN2C	-0.027	0.12
R amplitude, V6	rs72692220	1	50974791	A	G	3.15	CDKN2C	-0.002	0.92
R duration, V6	rs72692220	1	50974791	A	G	3.15	CDKN2C	-0.02	0.26
S amplitude, V6	rs72692220	1	50974791	A	G	3.15	CDKN2C	0.068	0.00046
S duration, V6	rs72692220	1	50974791	A	G	3.15	CDKN2C	-0.099	5.5e-07
ST duration, V6	rs72692220	1	50974791	A	G	3.15	CDKN2C	0.012	0.46
T amplitude, V6	rs72692220	1	50974791	A	G	3.15	CDKN2C	-0.077	1.8e-05
T duration, V6	rs72692220	1	50974791	A	G	3.15	CDKN2C	-0.013	0.42
Ventricular activation time, V6	rs72692220	1	50974791	A	G	3.15	CDKN2C	-0.077	1.4e-05
Sokolow-Lyon voltage criterion	rs72692220	1	50974791	A	G	3.15	CDKN2C	-0.063	0.001
Cornell voltage criterion	rs72664324	1	56506681	A	G	7.98	PPAP2B	-0.005	0.65
Mean QRS duration	rs72664324	1	56506681	A	G	7.98	PPAP2B	-0.029	0.01
P amplitude, aVF	rs72664324	1	56506681	A	G	7.98	PPAP2B	0.012	0.26
P duration, aVF	rs72664324	1	56506681	A	G	7.98	PPAP2B	0.002	0.86
PR interval, aVF	rs72664324	1	56506681	A	G	7.98	PPAP2B	0.001	0.9
Q amplitude, aVF	rs72664324	1	56506681	A	G	7.98	PPAP2B	0.01	0.48
Q duration, aVF	rs72664324	1	56506681	A	G	7.98	PPAP2B	0.002	0.91
QRS area, aVF	rs72664324	1	56506681	A	G	7.98	PPAP2B	-0.056	1.4e-06
QRS duration, aVF	rs72664324	1	56506681	A	G	7.98	PPAP2B	-0.022	0.048
QRS peak-to-peak, aVF	rs72664324	1	56506681	A	G	7.98	PPAP2B	-0.008	0.45
QT interval, aVF	rs72664324	1	56506681	A	G	7.98	PPAP2B	-0.031	0.0044
R amplitude, aVF	rs72664324	1	56506681	A	G	7.98	PPAP2B	-0.035	0.0017
R duration, aVF	rs72664324	1	56506681	A	G	7.98	PPAP2B	-0.052	3.5e-06
S amplitude, aVF	rs72664324	1	56506681	A	G	7.98	PPAP2B	-0.016	0.22
S duration, aVF	rs72664324	1	56506681	A	G	7.98	PPAP2B	0.013	0.32
ST duration, aVF	rs72664324	1	56506681	A	G	7.98	PPAP2B	-0.002	0.84
T amplitude, aVF	rs72664324	1	56506681	A	G	7.98	PPAP2B	0.004	0.75
T duration, aVF	rs72664324	1	56506681	A	G	7.98	PPAP2B	-0.011	0.29
Ventricular activation time, aVF	rs72664324	1	56506681	A	G	7.98	PPAP2B	-0.04	0.00035
P amplitude, aVL	rs72664324	1	56506681	A	G	7.98	PPAP2B	-0.005	0.63
P duration, aVL	rs72664324	1	56506681	A	G	7.98	PPAP2B	0.005	0.63
PR interval, aVL	rs72664324	1	56506681	A	G	7.98	PPAP2B	0	0.98
Q amplitude, aVL	rs72664324	1	56506681	A	G	7.98	PPAP2B	-0.003	0.81
Q duration, aVL	rs72664324	1	56506681	A	G	7.98	PPAP2B	0.002	0.87
QRS area, aVL	rs72664324	1	56506681	A	G	7.98	PPAP2B	0.03	0.0098
QRS duration, aVL	rs72664324	1	56506681	A	G	7.98	PPAP2B	-0.018	0.095
QRS peak-to-peak, aVL	rs72664324	1	56506681	A	G	7.98	PPAP2B	-0.016	0.16
QT interval, aVL	rs72664324	1	56506681	A	G	7.98	PPAP2B	-0.029	0.0095
R amplitude, aVL	rs72664324	1	56506681	A	G	7.98	PPAP2B	0.005	0.65
R duration, aVL	rs72664324	1	56506681	A	G	7.98	PPAP2B	0.017	0.11
S amplitude, aVL	rs72664324	1	56506681	A	G	7.98	PPAP2B	0.025	0.063
S duration, aVL	rs72664324	1	56506681	A	G	7.98	PPAP2B	-0.013	0.36
ST duration, aVL	rs72664324	1	56506681	A	G	7.98	PPAP2B	-0.002	0.82
T amplitude, aVL	rs72664324	1	56506681	A	G	7.98	PPAP2B	0.016	0.13
T duration, aVL	rs72664324	1	56506681	A	G	7.98	PPAP2B	-0.008	0.47
Ventricular activation time, aVL	rs72664324	1	56506681	A	G	7.98	PPAP2B	0.005	0.65
P amplitude, aVR	rs72664324	1	56506681	A	G	7.98	PPAP2B	-0.022	0.046
P duration, aVR	rs72664324	1	56506681	A	G	7.98	PPAP2B	-0.026	0.012
PR interval, aVR	rs72664324	1	56506681	A	G	7.98	PPAP2B	-0.01	0.37
Q amplitude, aVR	rs72664324	1	56506681	A	G	7.98	PPAP2B	0.046	0.00054
Q duration, aVR	rs72664324	1	56506681	A	G	7.98	PPAP2B	-0.065	6e-07
QRS area, aVR	rs72664324	1	56506681	A	G	7.98	PPAP2B	0.04	0.00073
QRS duration, aVR	rs72664324	1	56506681	A	G	7.98	PPAP2B	-0.015	0.17
QRS peak-to-peak, aVR	rs72664324	1	56506681	A	G	7.98	PPAP2B	-0.026	0.027
QT interval, aVR	rs72664324	1	56506681	A	G	7.98	PPAP2B	-0.024	0.031
R amplitude, aVR	rs72664324	1	56506681	A	G	7.98	PPAP2B	0.001	0.95
R duration, aVR	rs72664324	1	56506681	A	G	7.98	PPAP2B	-0.009	0.44
S amplitude, aVR	rs72664324	1	56506681	A	G	7.98	PPAP2B	0.036	0.011
S duration, aVR	rs72664324	1	56506681	A	G	7.98	PPAP2B	-0.058	3.1e-05
ST duration, aVR	rs72664324	1	56506681	A	G	7.98	PPAP2B	-0.012	0.26
T amplitude, aVR	rs72664324	1	56506681	A	G	7.98	PPAP2B	-0.017	0.14
T duration, aVR	rs72664324	1	56506681	A	G	7.98	PPAP2B	-0.009	0.41
Ventricular activation time, aVR	rs72664324	1	56506681	A	G	7.98	PPAP2B	0.012	0.32
P amplitude, I	rs72664324	1	56506681	A	G	7.98	PPAP2B	0.022	0.053
P duration, I	rs72664324	1	56506681	A	G	7.98	PPAP2B	-0.017	0.1
PR interval, I	rs72664324	1	56506681	A	G	7.98	PPAP2B	-0.018	0.12
Q amplitude, I	rs72664324	1	56506681	A	G	7.98	PPAP2B	-0.028	0.034
Q duration, I	rs72664324	1	56506681	A	G	7.98	PPAP2B	0.015	0.25
QRS area, I	rs72664324	1	56506681	A	G	7.98	PPAP2B	-0.003	0.78
QRS duration, I	rs72664324	1	56506681	A	G	7.98	PPAP2B	-0.012	0.28
QRS peak-to-peak, I	rs72664324	1	56506681	A	G	7.98	PPAP2B	-0.022	0.063
QT interval, I	rs72664324	1	56506681	A	G	7.98	PPAP2B	-0.032	0.0039
R amplitude, I	rs72664324	1	56506681	A	G	7.98	PPAP2B	-0.017	0.15
R duration, I	rs72664324	1	56506681	A	G	7.98	PPAP2B	-0.014	0.19
S amplitude, I	rs72664324	1	56506681	A	G	7.98	PPAP2B	0.043	0.002
S duration, I	rs72664324	1	56506681	A	G	7.98	PPAP2B	-0.057	3.9e-05
ST duration, I	rs72664324	1	56506681	A	G	7.98	PPAP2B	-0.007	0.54
T amplitude, I	rs72664324	1	56506681	A	G	7.98	PPAP2B	0.021	0.054
T duration, I	rs72664324	1	56506681	A	G	7.98	PPAP2B	-0.016	0.12
Ventricular activation time, I	rs72664324	1	56506681	A	G	7.98	PPAP2B	0.019	0.087
P amplitude, II	rs72664324	1	56506681	A	G	7.98	PPAP2B	0.016	0.15
P duration, II	rs72664324	1	56506681	A	G	7.98	PPAP2B	-0.002	0.87
PR interval, II	rs72664324	1	56506681	A	G	7.98	PPAP2B	-0.007	0.51
Q amplitude, II	rs72664324	1	56506681	A	G	7.98	PPAP2B	0.01	0.49
Q duration, II	rs72664324	1	56506681	A	G	7.98	PPAP2B	-0.002	0.9
QRS area, II	rs72664324	1	56506681	A	G	7.98	PPAP2B	-0.061	2e-07
QRS duration, II	rs72664324	1	56506681	A	G	7.98	PPAP2B	-0.031	0.005
QRS peak-to-peak, II	rs72664324	1	56506681	A	G	7.98	PPAP2B	-0.022	0.063
QT interval, II	rs72664324	1	56506681	A	G	7.98	PPAP2B	-0.036	0.001
R amplitude, II	rs72664324	1	56506681	A	G	7.98	PPAP2B	-0.042	0.00032
R duration, II	rs72664324	1	56506681	A	G	7.98	PPAP2B	-0.079	1.3e-12
S amplitude, II	rs72664324	1	56506681	A	G	7.98	PPAP2B	-0.031	0.02
S duration, II	rs72664324	1	56506681	A	G	7.98	PPAP2B	0.006	0.62
ST duration, II	rs72664324	1	56506681	A	G	7.98	PPAP2B	-0.01	0.38
T amplitude, II	rs72664324	1	56506681	A	G	7.98	PPAP2B	0.007	0.53
T duration, II	rs72664324	1	56506681	A	G	7.98	PPAP2B	-0.004	0.72
Ventricular activation time, II	rs72664324	1	56506681	A	G	7.98	PPAP2B	-0.042	0.00013
P amplitude, III	rs72664324	1	56506681	A	G	7.98	PPAP2B	0.014	0.2
P duration, III	rs72664324	1	56506681	A	G	7.98	PPAP2B	0.014	0.16
PR interval, III	rs72664324	1	56506681	A	G	7.98	PPAP2B	0.002	0.87
Q amplitude, III	rs72664324	1	56506681	A	G	7.98	PPAP2B	0.012	0.42
Q duration, III	rs72664324	1	56506681	A	G	7.98	PPAP2B	0.003	0.86
QRS area, III	rs72664324	1	56506681	A	G	7.98	PPAP2B	-0.046	6.4e-05
QRS duration, III	rs72664324	1	56506681	A	G	7.98	PPAP2B	-0.026	0.018
QRS peak-to-peak, III	rs72664324	1	56506681	A	G	7.98	PPAP2B	-0.013	0.25
QT interval, III	rs72664324	1	56506681	A	G	7.98	PPAP2B	-0.041	0.00015
R amplitude, III	rs72664324	1	56506681	A	G	7.98	PPAP2B	-0.043	8.8e-05
R duration, III	rs72664324	1	56506681	A	G	7.98	PPAP2B	-0.037	0.00061
S amplitude, III	rs72664324	1	56506681	A	G	7.98	PPAP2B	-0.021	0.089
S duration, III	rs72664324	1	56506681	A	G	7.98	PPAP2B	0.019	0.13
ST duration, III	rs72664324	1	56506681	A	G	7.98	PPAP2B	-0.001	0.89
T amplitude, III	rs72664324	1	56506681	A	G	7.98	PPAP2B	-0.011	0.29
T duration, III	rs72664324	1	56506681	A	G	7.98	PPAP2B	-0.022	0.035
Ventricular activation time, III	rs72664324	1	56506681	A	G	7.98	PPAP2B	-0.047	2.7e-05
P amplitude, V1	rs72664324	1	56506681	A	G	7.98	PPAP2B	0.008	0.49
P duration, V1	rs72664324	1	56506681	A	G	7.98	PPAP2B	-0.003	0.77
PR interval, V1	rs72664324	1	56506681	A	G	7.98	PPAP2B	0.001	0.95
Q amplitude, V1	rs72664324	1	56506681	A	G	7.98	PPAP2B	0.037	0.092
Q duration, V1	rs72664324	1	56506681	A	G	7.98	PPAP2B	-0.039	0.073
QRS area, V1	rs72664324	1	56506681	A	G	7.98	PPAP2B	0.016	0.15
QRS duration, V1	rs72664324	1	56506681	A	G	7.98	PPAP2B	-0.019	0.093
QRS peak-to-peak, V1	rs72664324	1	56506681	A	G	7.98	PPAP2B	-0.011	0.33
QT interval, V1	rs72664324	1	56506681	A	G	7.98	PPAP2B	-0.041	0.00015
R amplitude, V1	rs72664324	1	56506681	A	G	7.98	PPAP2B	0.014	0.24
R duration, V1	rs72664324	1	56506681	A	G	7.98	PPAP2B	0.009	0.44
S amplitude, V1	rs72664324	1	56506681	A	G	7.98	PPAP2B	0.004	0.74
S duration, V1	rs72664324	1	56506681	A	G	7.98	PPAP2B	-0.021	0.076
ST duration, V1	rs72664324	1	56506681	A	G	7.98	PPAP2B	-0.009	0.4
T amplitude, V1	rs72664324	1	56506681	A	G	7.98	PPAP2B	-0.002	0.83
T duration, V1	rs72664324	1	56506681	A	G	7.98	PPAP2B	-0.033	0.0014
Ventricular activation time, V1	rs72664324	1	56506681	A	G	7.98	PPAP2B	0.014	0.23
P amplitude, V2	rs72664324	1	56506681	A	G	7.98	PPAP2B	0.008	0.43
P duration, V2	rs72664324	1	56506681	A	G	7.98	PPAP2B	0.007	0.48
PR interval, V2	rs72664324	1	56506681	A	G	7.98	PPAP2B	-0.009	0.43
Q amplitude, V2	rs72664324	1	56506681	A	G	7.98	PPAP2B	-0.012	0.65
Q duration, V2	rs72664324	1	56506681	A	G	7.98	PPAP2B	0.016	0.56
QRS area, V2	rs72664324	1	56506681	A	G	7.98	PPAP2B	0.015	0.17
QRS duration, V2	rs72664324	1	56506681	A	G	7.98	PPAP2B	-0.035	0.0024
QRS peak-to-peak, V2	rs72664324	1	56506681	A	G	7.98	PPAP2B	-0.03	0.0079
QT interval, V2	rs72664324	1	56506681	A	G	7.98	PPAP2B	-0.037	0.00093
R amplitude, V2	rs72664324	1	56506681	A	G	7.98	PPAP2B	-0.019	0.1
R duration, V2	rs72664324	1	56506681	A	G	7.98	PPAP2B	-0.008	0.49
S amplitude, V2	rs72664324	1	56506681	A	G	7.98	PPAP2B	0.022	0.051
S duration, V2	rs72664324	1	56506681	A	G	7.98	PPAP2B	-0.027	0.02
ST duration, V2	rs72664324	1	56506681	A	G	7.98	PPAP2B	-0.021	0.05
T amplitude, V2	rs72664324	1	56506681	A	G	7.98	PPAP2B	0.011	0.35
[truncated: 37,331 more rows]
