# Supplementary material for: Sequence variants with large effects on cardiac electrophysiology and disease
Source: Nat Commun. 2019 Oct 22;10:4803. doi: 10.1038/s41467-019-12682-9 (PMC6805929; doi:10.1038/s41467-019-12682-9)
Supplement: Supplementary file 10 — Supplementary Data 6 [file 41467_2019_12682_MOESM10_ESM.xlsx]

## Sheet: Sheet1
										Harst, 2016				deCode
ECG trait	Variant	Proxy marker	r2	Chr.	Pos. (hg38)	Locus	Effect allele	Other allele	Annotation	Effective sample size	P	Effect	EAF (%)	P	Effect (s.d.)	EAF (%)
QRS duration	rs2687938	-	-	13	50180110	DLEU1	T	C	Intergenic	56543	0.00028	0.212	46.2	7.8e-11	0.041	45.6
12-lead sum	rs7191330	-	-	16	11598802	LITAF	T	C	Intergenic	7562	0.00091	172	46	4e-12	0.044	44.8
QRS duration	rs4794562	-	-	17	55302450	HLF	T	C	Intronic	60079	6.6e-07	-0.317	27.2	1.1e-11	-0.049	25.7
12-lead sum	rs1004243	-	-	22	31101893	SELM	T	C	Downstream	43542	5e-05	93.7	41.6	5.9e-13	0.047	38.2
12-lead sum	rs11718898	-	-	3	12807323	CAND2	T	C	Missense	42294	1.318e-06	120	34.1	1e-09	0.041	32.7
QRS duration	rs1490384	-	-	6	126530014	MIR588	T	C	Intergenic	54437	0.000166	0.223	50.6	1.7e-11	0.042	49.5
12-lead sum	rs7868799	rs2297498	0.996	9	79672556	TLE4	G	A	Intronic	43944	0.0043	68	34.6	7.3e-12	0.046	33.8
