# Supplementary material for: Sequence variants with large effects on cardiac electrophysiology and disease
Source: Nat Commun. 2019 Oct 22;10:4803. doi: 10.1038/s41467-019-12682-9 (PMC6805929; doi:10.1038/s41467-019-12682-9)
Supplement: Supplementary file 11 — Supplementary Data 7 [file 41467_2019_12682_MOESM11_ESM.xlsx]

## Sheet: Sheet1
										UK Biobank					deCODE
ECG parameter	Variant	Power to replicate	Replicates	Chr.	Pos. (hg38)	Effect allele	Other allele	Locus	Annotation	Sample size	Effect (s.d.)	P	EAF (%)	Imp. info	Effect (s.d.)	P	EAF (%)	Imp. info
S amplitude, V5	rs75013985	0.994	Y	1	111987808	G	A	LOC643355	Upstream	17113	-0.17	0.00017	1.38	0.927	-0.23	6.6e-28	2.21	0.998
R amplitude, V2	rs11098193	1	Y	4	113508251	T	C	CAMK2D	Synonymous	19081	-0.064	4.4e-08	24.7	1	-0.086	1.6e-33	27	1
R amplitude, V1	rs72825054	0.993	Y	6	7538046	C	G	DSP	Upstream	18474	-0.046	0.0086	9.46	0.974	-0.088	3.6e-13	7.48	0.999
S amplitude, aVF	rs1880782	0.99	Y	6	117168041	T	G	VGLL2	Intergenic	11796	-0.042	0.0014	38.9	1	-0.062	1.2e-17	38.6	1
R duration, V2	rs1490384	0.993	Y	6	126530014	T	C	MIR588	Intergenic	19081	0.043	2.1e-05	49.9	1.02	0.054	2.2e-17	49.5	1
R amplitude, V1	rs201672146	0.993	Y	7	128854868	A	G	FLNC	Missense	18474	0.45	1.8e-07	0.34	0.998	0.44	7.3e-17	0.35	0.993
R amplitude, V6	rs143378550	0.998	Y	9	130307462	A	C	HMCN2	Intergenic	19331	-0.24	7.8e-11	2.43	0.822	-0.19	4.2e-16	1.99	0.995
R amplitude, V1	rs2234962	1	Y	10	119670121	C	T	BAG3	Missense	18474	0.1	5.4e-16	21	1.01	0.091	9.9e-35	24.2	1
S amplitude, V5	rs73391295	0.995	N	10	132859105	T	C	CFAP46	Missense	17113	0.044	0.31	2.05	1.09	0.19	1.3e-08	0.895	1
S amplitude, V4	rs2687938	1	Y	13	50180110	T	C	DLEU1	Intergenic	18610	-0.067	1.2e-10	45.9	0.994	-0.067	1.8e-26	45.6	0.999
R amplitude, V2	rs3825807	0.996	N	15	78796769	G	A	ADAMTS7	Missense	19081	-0.015	0.13	43.8	1.01	-0.055	7.1e-18	43.2	1
R amplitude, V1	rs1128127	0.995	Y	22	23836945	A	G	DERL3	Missense	18474	-0.067	1.5e-05	13.3	1.02	-0.078	6.3e-18	14.4	1
R amplitude, V1	rs133885	1	Y	22	25763322	A	G	MYO18B	Missense	18474	-0.069	2e-11	45.9	1.02	-0.073	9.3e-30	42.5	1
