# Supplementary material for: Sequence variants with large effects on cardiac electrophysiology and disease
Source: Nat Commun. 2019 Oct 22;10:4803. doi: 10.1038/s41467-019-12682-9 (PMC6805929; doi:10.1038/s41467-019-12682-9)
Supplement: Supplementary file 12 — Supplementary Data 8 [file 41467_2019_12682_MOESM12_ESM.xlsx]

## Sheet: Sheet1
Echocardiographic trait	Variant	Chr.	Pos. (hg38)	Locus	Effect allele	Other allele	EAF (%)	Annotation	Effect (s.d.)	P
Septum DM	rs397516082	11	47346372	MYBPC3	C	T	0.175	Splice acceptor	1.2	1.5e-37
LVEDd	rs2234962	10	119670121	BAG3	C	T	24.2	Missense	-0.099	1.8e-13
Postwall DM	rs397516082	11	47346372	MYBPC3	C	T	0.175	Splice acceptor	0.62	4.9e-11
LVEDd	rs397516082	11	47346372	MYBPC3	C	T	0.175	Splice acceptor	-0.57	2.3e-09
Aortic Root DM	rs11874	17	46939827	GOSR2	A	G	12.9	3' UTR	0.096	8e-09
Aortic Root DM	rs7543039	1	99584092	PALMD	C	T	48.8	Intergenic	-0.064	1.5e-08
Aortic Root DM	rs2687938	13	50180110	DLEU1	T	C	45.6	Intergenic	0.057	4.6e-07
LVEDd	rs35006907	8	124847575	ZNF572	A	C	35.8	Intergenic	-0.058	9.7e-07
Aortic Root DM	rs335196	5	123184837	PRDM6	A	G	43	Intronic	-0.055	1.8e-06
LVEDd	rs4794562	17	55302450	HLF	T	C	25.7	Intronic	-0.06	5.3e-06
LVEDd	rs17305149	3	14235797	LSM3	G	A	18.5	Intergenic	0.064	1.8e-05
LVEDd	rs72692220	1	50974791	CDKN2C	A	G	3.15	Downstream	0.14	4e-05
Septum DM	rs4284441	12	114924167	TBX3	T	C	36.5	Intergenic	0.047	7.2e-05
Ejection Fraction	rs2234962	10	119670121	BAG3	C	T	24.2	Missense	0.051	0.00017
Ejection Fraction	rs72692220	1	50974791	CDKN2C	A	G	3.15	Downstream	-0.13	0.00018
LVEDd	rs16866538	2	178795185	TTN	A	G	4.93	Missense	-0.098	0.00023
LVEDd	rs143158900	10	112746619	VTI1A	CA	C	17.6	Intronic	0.055	0.00026
LVEDd	rs147436240	6	36680287	CDKN1A	C	CGCGT	17.2	Intronic	-0.055	0.00039
LVEDd	rs9909004	17	66310015	PRKCA	C	T	38.6	Intronic	0.041	0.00055
Septum DM	rs7301677	12	114943342	TBX3	T	C	34.8	Intergenic	-0.041	0.00057
LVESd	rs1461990	8	107075400	ANGPT1	G	C	47.5	Intergenic	0.07	0.00058
Ejection Fraction	rs35006907	8	124847575	ZNF572	A	C	35.8	Intergenic	0.042	0.0006
Aortic Root DM	rs34766086	2	40512632	SLC8A1	T	G	5.67	Upstream	-0.085	0.00071
Mitral Regurgitation	rs72692220	1	50974791	CDKN2C	A	G	3.15	Downstream	0.19	0.0011
Aortic Root DM	rs6841581	4	147480038	EDNRA	A	G	13.6	Upstream	-0.054	0.0011
Septum DM	rs2234962	10	119670121	BAG3	C	T	24.2	Missense	0.043	0.0011
Septum DM	rs3803403	15	84839914	ALPK3	G	C	26.5	Missense	-0.041	0.0012
LVESd	rs397516082	11	47346372	MYBPC3	C	T	0.175	Splice acceptor	-0.53	0.0014
Aortic Root DM	rs12144451	1	115749108	CASQ2	C	T	43.1	Intronic	0.036	0.0017
Postwall DM	rs78656993	10	33233881	NRP1	G	A	6.29	Intronic	0.073	0.0017
LVEDd	rs12144451	1	115749108	CASQ2	C	T	43.1	Intronic	0.036	0.002
Aortic Root DM	rs147436240	6	36680287	CDKN1A	C	CGCGT	17.2	Intronic	0.047	0.002
Aortic Root DM	rs2274224	10	94279840	PLCE1	C	G	46.4	Missense	0.035	0.0023
Septum DM	rs935411	2	238142909	KLHL30	T	C	9.89	Synonymous	0.058	0.0023
LVEDd	rs11764098	7	35466100	LOC401324	G	C	0.986	Intergenic	0.18	0.0024
LVEDd	rs10803407	1	16032437	CLCNKA	T	C	32.9	Splice region	-0.037	0.0028
Mitral Regurgitation	rs2881198	7	46594908	IGFBP3	G	C	43.6	Intergenic	-0.061	0.0031
Ejection Fraction	rs4794562	17	55302450	HLF	T	C	25.7	Intronic	0.04	0.0033
Ejection Fraction	rs147436240	6	36680287	CDKN1A	C	CGCGT	17.2	Intronic	0.046	0.0033
Ejection Fraction	rs34163229	10	73647154	SYNPO2L	T	G	14.3	Missense	0.049	0.0035
Aortic Root DM	rs117202424	6	118500543	CEP85L	A	G	4.37	Intronic	0.081	0.0038
Mitral Regurgitation	rs397516082	11	47346372	MYBPC3	C	T	0.175	Splice acceptor	0.43	0.0038
LVEDd	rs11874	17	46939827	GOSR2	A	G	12.9	3' UTR	0.049	0.0038
Postwall DM	rs17362588	2	178856319	CCDC141	A	G	11.7	Missense	-0.052	0.0039
LVEDd	rs3829747	2	178532834	TTN	T	C	13.3	Missense	-0.049	0.004
LVEDd	rs17226667	6	118400465	CEP85L	A	G	45.8	Intergenic	-0.033	0.0041
LVESd	rs2234962	10	119670121	BAG3	C	T	24.2	Missense	-0.067	0.0044
LVEDd	rs3829909	10	113071675	TCF7L2	T	A	27.5	Intronic	-0.037	0.0046
LVESd	rs12144451	1	115749108	CASQ2	C	T	43.1	Intronic	0.058	0.0053
LVESd	rs16866538	2	178795185	TTN	A	G	4.93	Missense	-0.13	0.0057
LVEDd	rs3852754	16	951414	LMF1	C	T	36.5	Intronic	-0.033	0.0058
Septum DM	rs10803407	1	16032437	CLCNKA	T	C	32.9	Splice region	0.033	0.0062
Septum DM	rs73391295	10	132859105	CFAP46	T	C	0.895	Missense	-0.18	0.0063
LVEDd	rs2270992	11	48123695	PTPRJ	T	C	34.5	Synonymous	-0.033	0.0071
Ejection Fraction	rs2848901	18	36652647	FHOD3	T	C	30.1	Missense	0.034	0.0079
LVEDd	rs2848901	18	36652647	FHOD3	T	C	30.1	Missense	-0.033	0.0086
LVESd	rs9909004	17	66310015	PRKCA	C	T	38.6	Intronic	0.055	0.0087
LVEDd	rs62250968	3	69762749	MITF	T	C	43.1	Upstream	0.03	0.0088
Aortic Root DM	rs62250968	3	69762749	MITF	T	C	43.1	Upstream	0.03	0.0088
LVEDd	rs711244	2	36841285	STRN	T	C	43.3	3' UTR	-0.03	0.0088
Postwall DM	rs3829747	2	178532834	TTN	T	C	13.3	Missense	-0.044	0.0089
Septum DM	rs6774470	3	55901442	ERC2	A	G	27.5	Intronic	-0.032	0.0098
LVEDd	rs12114505	8	11932112	DEFB136	T	G	32.5	Intergenic	0.032	0.01
Aortic Root DM	rs7301677	12	114943342	TBX3	T	C	34.8	Intergenic	-0.031	0.01
Postwall DM	rs10823057	10	67526603	CTNNA3	C	T	12.5	Intronic	0.044	0.011
Ejection Fraction	rs711244	2	36841285	STRN	T	C	43.3	3' UTR	0.03	0.011
Postwall DM	rs200516164	7	128856555	FLNC	T	C	0.134	Missense	0.46	0.011
Ejection Fraction	rs17305149	3	14235797	LSM3	G	A	18.5	Intergenic	-0.039	0.011
Aortic Root DM	rs58310472	8	123535827	FBXO32	T	G	39.2	Upstream	-0.03	0.011
LVESd	rs72711231	8	123645963	KLHL38	C	T	2.75	Missense	-0.16	0.012
LVEDd	rs41306688	13	113424243	ADPRHL1	C	A	4.42	Missense	-0.069	0.013
Postwall DM	rs6774470	3	55901442	ERC2	A	G	27.5	Intronic	-0.031	0.013
LVESd	rs6762208	3	185613377	SENP2	A	C	32	Missense	-0.054	0.013
Septum DM	rs11067264	12	114726219	TBX3	A	G	37.3	Intergenic	-0.029	0.013
Postwall DM	rs11718898	3	12807323	CAND2	T	C	32.7	Missense	0.03	0.013
LVESd	rs143158900	10	112746619	VTI1A	CA	C	17.6	Intronic	0.067	0.013
Aortic Root DM	rs711244	2	36841285	STRN	T	C	43.3	3' UTR	-0.028	0.014
Septum DM	rs147436240	6	36680287	CDKN1A	C	CGCGT	17.2	Intronic	0.037	0.014
LVESd	rs629234	1	170662622	PRRX1	T	C	47.9	Upstream	-0.05	0.014
Aortic Root DM	rs2270992	11	48123695	PTPRJ	T	C	34.5	Synonymous	0.029	0.014
Mitral Regurgitation	rs45496496	14	23423939	MYH7	G	C	0.068	Missense	-0.85	0.016
Septum DM	rs35006907	8	124847575	ZNF572	A	C	35.8	Intergenic	0.028	0.016
LVESd	rs116904997	12	120230731	PXN	A	G	1.28	Intronic	0.22	0.016
LVEDd	rs58310472	8	123535827	FBXO32	T	G	39.2	Upstream	-0.029	0.016
LVEDd	rs116904997	12	120230731	PXN	A	G	1.28	Intronic	0.12	0.016
Ejection Fraction	rs2274224	10	94279840	PLCE1	C	G	46.4	Missense	-0.028	0.017
LVEDd	rs883079	12	114355435	TBX5	C	T	30.7	3' UTR	0.03	0.017
Ejection Fraction	rs3746435	20	34999395	MYH7B	C	G	17.5	Missense	0.037	0.017
Ejection Fraction	rs74830207	1	3292398	PRDM16	A	G	9.32	Intronic	-0.047	0.017
LVEDd	rs200516164	7	128856555	FLNC	T	C	0.134	Missense	-0.42	0.018
Septum DM	rs56074163	15	84808101	ZNF592	T	C	44.5	Downstream	0.027	0.019
Aortic Root DM	rs11267642,rs57230373	3	73516795	PDZRN3	A	ACAGGACACGGAGTC	34.8	Intronic	-0.028	0.019
Mitral Regurgitation	rs10520813	15	96121478	NR2F2-AS1	G	A	43.9	Intergenic	0.049	0.019
LVESd	rs4794562	17	55302450	HLF	T	C	25.7	Intronic	-0.055	0.019
LVESd	rs6441111	3	157104019	LINC00880	T	C	46.6	Intergenic	0.048	0.019
Aortic Root DM	rs11166990	8	140653873	PTK2	A	G	48	Downstream	0.026	0.02
Ejection Fraction	rs78194372	10	89515693	SLC16A12	A	C	4.75	Intronic	0.064	0.021
Ejection Fraction	rs34727758	21	27473747	LINC00113	C	T	21	Intergenic	-0.033	0.021
Ejection Fraction	rs761087636	21	39462480	SH3BGR	T	G	0.478	Stop gain	-0.2	0.021
LVESd	rs35006907	8	124847575	ZNF572	A	C	35.8	Intergenic	-0.049	0.021
Ejection Fraction	rs113394178	19	7516358	ZNF358	C	A	38.2	Intronic	0.028	0.022
LVESd	rs2896590	11	19986122	NAV2	T	A	24.5	Intronic	-0.054	0.022
Aortic Root DM	rs3829747	2	178532834	TTN	T	C	13.3	Missense	-0.038	0.023
Postwall DM	rs4695739	4	173663020	HAND2-AS1	C	A	46	Intergenic	-0.026	0.023
Septum DM	rs72825054	6	7538046	DSP	C	G	7.48	Upstream	-0.049	0.024
Ejection Fraction	rs2292356	2	54665663	SPTBN1	G	A	26.5	Downstream	-0.03	0.024
LVEDd	rs888078	2	36454050	CRIM1	A	G	37.4	Intronic	0.027	0.025
LVESd	rs19334	8	9152396	PPP1R3B	A	G	26.8	Upstream	0.051	0.025
Septum DM	rs9832895	3	38620042	SCN5A	T	C	44.7	Intronic	-0.025	0.025
Postwall DM	rs7088368	10	112699170	VTI1A	G	A	21.2	Intronic	0.031	0.026
Postwall DM	rs12114505	8	11932112	DEFB136	T	G	32.5	Intergenic	-0.027	0.027
Mitral Regurgitation	rs19334	8	9152396	PPP1R3B	A	G	26.8	Upstream	0.052	0.027
Ejection Fraction	rs9909004	17	66310015	PRKCA	C	T	38.6	Intronic	-0.026	0.028
Mitral Regurgitation	rs73070977	3	38589940	SCN5A	G	T	11.5	Intronic	-0.071	0.028
LVEDd	rs133885	22	25763322	MYO18B	A	G	42.5	Missense	-0.025	0.03
Postwall DM	rs17215195	8	13376067	DLC1	G	A	7.33	Intronic	-0.046	0.032
LVESd	rs77999046	5	173238103	NKX2-5	C	T	17	Upstream	-0.057	0.032
LVEDd	rs629234	1	170662622	PRRX1	T	C	47.9	Upstream	-0.025	0.034
Septum DM	rs78656993	10	33233881	NRP1	G	A	6.29	Intronic	0.049	0.034
Mitral Regurgitation	rs6441111	3	157104019	LINC00880	T	C	46.6	Intergenic	0.044	0.034
Ejection Fraction	rs57541589	6	159473434	LOC102724053	A	G	23.9	Intergenic	0.029	0.035
LVEDd	rs3803403	15	84839914	ALPK3	G	C	26.5	Missense	0.027	0.035
Postwall DM	rs35866366	14	71382468	SIPA1L1	G	A	22.6	Intergenic	0.028	0.036
LVEDd	rs4284441	12	114924167	TBX3	T	C	36.5	Intergenic	-0.025	0.036
Mitral Regurgitation	rs4284441	12	114924167	TBX3	T	C	36.5	Intergenic	0.045	0.037
Postwall DM	rs7868799	9	79672556	TLE4	G	A	33.9	Intronic	0.025	0.037
LVESd	rs4915740	1	61421072	NFIA	T	C	47	Intronic	-0.043	0.037
Septum DM	rs3829747	2	178532834	TTN	T	C	13.3	Missense	-0.035	0.037
Aortic Root DM	rs6480718	10	74120996	AP3M1	C	G	25.9	3' UTR	-0.027	0.038
Septum DM	rs387906656	14	23396970	MYH6	A	G	0.34	Missense	0.17	0.038
LVESd	rs7373102	3	38639137	SCN5A	T	C	47	Intronic	0.043	0.038
LVEDd	rs11166990	8	140653873	PTK2	A	G	48	Downstream	0.024	0.038
Mitral Regurgitation	rs9940084	16	17844523	XYLT1	C	!	0.092	Intergenic	-0.57	0.038
Ejection Fraction	rs3829747	2	178532834	TTN	T	C	13.3	Missense	0.036	0.038
Septum DM	rs200516164	7	128856555	FLNC	T	C	0.134	Missense	0.37	0.039
Septum DM	rs17039250	2	48580657	STON1,STON1-GTF2A1L	C	A	32.7	Missense	0.025	0.039
Postwall DM	rs41306688	13	113424243	ADPRHL1	C	A	4.42	Missense	0.056	0.04
Septum DM	rs55824920	3	38618461	SCN5A	T	C	31.4	Intronic	0.025	0.04
Ejection Fraction	rs58310472	8	123535827	FBXO32	T	G	39.2	Upstream	0.025	0.041
LVESd	rs1004243	22	31101893	SELM	T	C	38.2	Downstream	-0.042	0.042
LVEDd	rs10857913	1	111895041	KCND3	!	C	44.1	Intronic	-0.024	0.042
Postwall DM	rs72646869	2	178581654	TTN	T	C	3.84	Missense	0.06	0.043
Postwall DM	rs9664170	10	90932290	ANKRD1	T	A	46.7	Intergenic	-0.023	0.043
LVEDd	rs6841581	4	147480038	EDNRA	A	G	13.6	Upstream	0.034	0.043
LVEDd	rs78194372	10	89515693	SLC16A12	A	C	4.75	Intronic	-0.056	0.043
Septum DM	rs7868799	9	79672556	TLE4	G	A	33.9	Intronic	0.024	0.044
Ejection Fraction	rs11678272	2	41922426	LOC101929723	C	G	34	Intergenic	-0.025	0.044
LVEDd	rs1128127	22	23836945	DERL3	A	G	14.4	Missense	-0.033	0.044
Ejection Fraction	rs116904997	12	120230731	PXN	A	G	1.28	Intronic	-0.1	0.045
LVESd	rs17305149	3	14235797	LSM3	G	A	18.5	Intergenic	0.052	0.045
LVEDd	rs145358377	1	6212076	RNF207	G	GA	36.5	Intronic	0.024	0.046
Ejection Fraction	rs11751669	6	22570808	HDGFL1	G	A	23.1	Downstream	-0.028	0.046
LVEDd	rs113394178	19	7516358	ZNF358	C	A	38.2	Intronic	-0.024	0.047
LVESd	rs711244	2	36841285	STRN	T	C	43.3	3' UTR	-0.041	0.047
LVESd	rs888078	2	36454050	CRIM1	A	G	37.4	Intronic	0.041	0.048
Septum DM	rs2274224	10	94279840	PLCE1	C	G	46.4	Missense	0.022	0.048
LVESd	rs757372300	3	52522186	STAB1	T	C	0.161	Missense	-0.55	0.048
Ejection Fraction	rs4695739	4	173663020	HAND2-AS1	C	A	46	Intergenic	0.023	0.049
Aortic Root DM	rs9940084	16	17844523	XYLT1	C	!	0.092	Intergenic	0.33	0.049
