# Supplementary material for: Sequence variants with large effects on cardiac electrophysiology and disease
Source: Nat Commun. 2019 Oct 22;10:4803. doi: 10.1038/s41467-019-12682-9 (PMC6805929; doi:10.1038/s41467-019-12682-9)
Supplement: Supplementary file 13 — Supplementary Data 9 [file 41467_2019_12682_MOESM13_ESM.xlsx]

## Sheet: Sheet1
								Combined			deCODE			UK Biobank
Cardiovascular disease	Variant	Chr.	Pos (hg38)	Effect allele	Other allele	Locus	Annotation	OR	P	P het.	OR	P	EAF (%)	OR	P	EAF (%)
Hypertrophic cardiomyopathy	rs397516082	11	47346372	C	T	MYBPC3	Splice acceptor	97.89 (63.39, 151.17)	6e-95	1	97.9	6e-95	0.175	NA	NA	NA
Sick sinus syndrome	rs387906656	14	23396970	A	G	MYH6	Missense	8.90 (6.99, 11.34)	3.8e-70	1	8.9	3.8e-70	0.34	NA	NA	NA
Pacemaker insertion	rs387906656	14	23396970	A	G	MYH6	Missense	7.48 (5.85, 9.58)	1.6e-57	1	7.48	1.6e-57	0.34	NA	NA	NA
Atrial fibrillation	rs3807989	7	116546187	A	G	CAV1	Intronic	0.88 (0.87, 0.90)	1.7e-35	0.13	0.9	1.9e-10	40.5	0.87	3.8e-27	41.3
Heart failure	rs397516082	11	47346372	C	T	MYBPC3	Splice acceptor	4.08 (3.10, 5.37)	7.5e-24	1	4.08	7.5e-24	0.175	NA	NA	NA
Atrial fibrillation	rs883079	12	114355435	C	T	TBX5	3' UTR	0.90 (0.88, 0.92)	1.2e-23	0.084	0.92	7.2e-07	30.7	0.88	6.8e-19	27.5
Atrial fibrillation	rs629234	1	170662622	T	C	PRRX1	Upstream	1.09 (1.07, 1.11)	2.9e-19	0.79	1.1	1.5e-08	47.9	1.09	3.2e-12	45.7
Aortic valve stenosis	rs7543039	1	99584092	C	T	PALMD	Intergenic	0.81 (0.77, 0.85)	2.1e-18	0.89	0.81	7.3e-10	48.8	0.81	5.1e-10	50.3
Coarctation of aorta	rs387906656	14	23396970	A	G	MYH6	Missense	35.92 (15.90, 81.11)	6.9e-18	1	35.9	6.9e-18	0.34	NA	NA	NA
Coronary artery disease	rs72664324	1	56506681	A	G	PPAP2B	Intronic	0.89 (0.87, 0.92)	5e-17	1	0.89	1.1e-06	7.98	0.89	9.1e-12	9.38
Hypertension	rs12567136	1	11823674	T	C	CLCN6	Intronic	0.94 (0.93, 0.95)	5.2e-17	0.54	0.93	5.3e-06	15.8	0.94	1.6e-12	16.2
Atrial fibrillation	rs34163229	10	73647154	T	G	SYNPO2L	Missense	0.89 (0.86, 0.91)	9.7e-17	0.01	0.85	1.2e-12	14.3	0.91	5.2e-07	14.4
Atrial fibrillation	rs387906656	14	23396970	A	G	MYH6	Missense	2.49 (2.00, 3.10)	2.2e-16	1	2.49	2.2e-16	0.34	NA	NA	NA
Coronary artery disease	rs6841581	4	147480038	A	G	EDNRA	Upstream	1.09 (1.06, 1.11)	1.5e-14	0.48	1.1	2.3e-07	13.6	1.08	1e-08	14.6
Atrial fibrillation	rs2896590	11	19986122	T	A	NAV2	Intronic	1.09 (1.06, 1.11)	4e-13	0.91	1.09	5.2e-06	24.5	1.08	1.7e-08	23.4
Ventricular tachycardia	rs397516082	11	47346372	C	T	MYBPC3	Splice acceptor	7.36 (4.19, 12.93)	3.8e-12	1	7.36	3.8e-12	0.175	NA	NA	NA
Atrial fibrillation	rs11718898	3	12807323	T	C	CAND2	Missense	0.93 (0.91, 0.95)	8.7e-12	0.46	0.94	0.00041	32.7	0.93	3.9e-09	33.7
Hypertension	rs11874	17	46939827	A	G	GOSR2	3' UTR	1.05 (1.04, 1.07)	1.8e-11	0.31	1.04	0.021	12.9	1.06	1.6e-10	12.9
Dilated cardiomyopathy	rs2234962	10	119670121	C	T	BAG3	Missense	0.68 (0.61, 0.76)	3.7e-11	0.82	0.67	4.1e-05	24.2	0.69	2.1e-07	21
Myocardial infarction	rs72664324	1	56506681	A	G	PPAP2B	Intronic	0.90 (0.87, 0.93)	5.9e-11	0.74	0.89	9.3e-06	7.98	0.9	1.4e-06	9.38
Coronary artery disease	rs3825807	15	78796769	G	A	ADAMTS7	Missense	0.95 (0.94, 0.97)	1e-10	0.23	0.96	0.0033	43.2	0.95	4e-09	43.8
Atrial fibrillation	rs3829747	2	178532834	T	C	TTN	Missense	1.09 (1.06, 1.13)	1.1e-10	0.055	1.06	0.02	13.3	1.12	2.7e-10	14
Atrial fibrillation	rs6795970	3	38725184	A	G	SCN10A	Missense	0.94 (0.92, 0.96)	1.1e-10	0.48	0.95	0.001	35.8	0.93	2.2e-08	39.2
Atrial fibrillation	rs17226667	6	118400465	A	G	CEP85L	Intergenic	1.06 (1.04, 1.08)	5.7e-10	0.13	1.08	7.3e-07	45.8	1.05	5.8e-05	55.3
Hypertension	rs2274224	10	94279840	C	G	PLCE1	Missense	0.97 (0.96, 0.98)	6.4e-10	1	0.97	0.0031	46.4	0.97	5.8e-08	43.8
Myocardial infarction	rs6841581	4	147480038	A	G	EDNRA	Upstream	1.08 (1.05, 1.11)	2.3e-09	0.55	1.09	1.1e-05	13.6	1.07	4.3e-05	14.6
Atrial fibrillation	rs373243633	8	143917940	T	C	PLEC	Missense	1.51 (1.32, 1.73)	2.3e-09	1	1.51	2.3e-09	1.16	NA	NA	NA
Atrial fibrillation	rs77999046	5	173238103	C	T	NKX2-5	Upstream	0.92 (0.90, 0.95)	2.6e-09	0.97	0.92	0.00015	17	0.92	4.4e-06	14.3
Supraventricular tachycardia	rs75013985	1	111987808	G	A	LOC643355	Upstream	1.61 (1.38, 1.88)	2.7e-09	0.79	1.57	0.00017	2.21	1.64	3.7e-06	1.38
Atrial fibrillation	rs116904997	12	120230731	A	G	PXN	Intronic	0.82 (0.76, 0.88)	4e-08	0.86	0.83	0.01	1.28	0.81	1.2e-06	2.25
Pacemaker insertion	rs34883828	2	178905448	A	C	CCDC141	Missense	1.16 (1.10, 1.22)	6.9e-08	0.23	1.19	9e-07	15.3	1.11	0.011	13.8
Atrial fibrillation	rs17651549	17	45983912	T	C	MAPT	Missense	1.07 (1.04, 1.09)	9.3e-08	0.63	1.07	0.00051	18.2	1.06	4.4e-05	21.7
Atrial fibrillation	rs397516082	11	47346372	C	T	MYBPC3	Splice acceptor	2.36 (1.72, 3.25)	1.2e-07	1	2.36	1.2e-07	0.175	NA	NA	NA
Pacemaker insertion	rs373243633	8	143917940	T	C	PLEC	Missense	1.74 (1.42, 2.14)	1.3e-07	1	1.74	1.3e-07	1.16	NA	NA	NA
Complete AV block	rs34883828	2	178905448	A	C	CCDC141	Missense	1.27 (1.16, 1.40)	4.4e-07	0.47	1.24	0.00036	15.3	1.33	0.00026	13.8
Atrial fibrillation	rs12144451	1	115749108	C	T	CASQ2	Intronic	0.95 (0.93, 0.97)	6.3e-07	0.68	0.95	0.00081	43.1	0.96	0.00021	44.6
Dilated cardiomyopathy	rs397516082	11	47346372	C	T	MYBPC3	Splice acceptor	8.45 (3.62, 19.70)	7.7e-07	1	8.45	7.7e-07	0.175	NA	NA	NA
Congenital malformations of cardiac septa	rs387906656	14	23396970	A	G	MYH6	Missense	3.76 (2.22, 6.39)	9.3e-07	1	3.76	9.3e-07	0.34	NA	NA	NA
Hypertension	rs11166990	8	140653873	A	G	PTK2	Downstream	0.97 (0.96, 0.98)	1.1e-06	0.47	0.97	0.0028	48	0.98	9.4e-05	49.2
Aortic valve stenosis	rs387906656	14	23396970	A	G	MYH6	Missense	2.65 (1.78, 3.96)	1.8e-06	1	2.65	1.8e-06	0.34	NA	NA	NA
Atrial fibrillation	rs2926743	12	56720316	A	G	NACA	Missense	1.05 (1.03, 1.08)	2.2e-06	0.17	1.03	0.11	22.7	1.06	3e-06	27.3
Atrial fibrillation	rs1991601	2	174603041	T	C	WIPF1	Intronic	0.95 (0.92, 0.97)	4.1e-06	0.31	0.96	0.042	22.3	0.94	2.1e-05	20.6
Pacemaker insertion	rs6795970	3	38725184	A	G	SCN10A	Missense	1.10 (1.05, 1.14)	4.6e-06	0.048	1.14	2.1e-06	35.8	1.05	0.12	39.2
Sick sinus syndrome	rs6795970	3	38725184	A	G	SCN10A	Missense	1.12 (1.07, 1.18)	8.4e-06	0.26	1.11	0.00018	35.8	1.21	0.0078	39.2
Supraventricular tachycardia	rs629234	1	170662622	T	C	PRRX1	Upstream	1.11 (1.06, 1.17)	8.6e-06	0.76	1.12	0.0047	47.9	1.11	0.00056	45.7
Atrial fibrillation	rs11098193	4	113508251	T	C	CAMK2D	Synonymous	1.05 (1.03, 1.07)	9.6e-06	0.06	1.08	2.5e-05	27	1.03	0.021	24.7
Atrial fibrillation	rs11874	17	46939827	A	G	GOSR2	3' UTR	1.06 (1.04, 1.09)	1e-05	0.42	1.08	0.001	12.9	1.06	0.0022	12.9
Atrial fibrillation	rs11166990	8	140653873	A	G	PTK2	Downstream	0.96 (0.94, 0.98)	1e-05	0.18	0.97	0.1	48	0.95	1.7e-05	49.2
Congenital malformations of cardiac septa	rs7543039	1	99584092	C	T	PALMD	Intergenic	0.84 (0.78, 0.91)	1.2e-05	0.66	0.83	0.00032	48.8	0.86	0.012	50.3
Atrial fibrillation	rs242557	17	45942346	A	G	MAPT	Intronic	0.96 (0.94, 0.98)	1.3e-05	0.36	0.95	0.0007	38.6	0.96	0.0038	38.1
Atrial fibrillation	rs117202424	6	118500543	A	G	CEP85L	Intronic	1.10 (1.05, 1.15)	1.3e-05	0.77	1.11	0.0058	4.37	1.1	0.00073	5.07
Dilated cardiomyopathy	rs10803407	1	16032437	T	C	CLCNKA	Splice region	0.81 (0.73, 0.89)	1.8e-05	0.42	0.86	0.065	32.9	0.79	7.6e-05	33
Hypertension	rs6841581	4	147480038	A	G	EDNRA	Upstream	1.03 (1.02, 1.05)	1.8e-05	0.27	1.02	0.27	13.6	1.04	1.8e-05	14.6
Atrial fibrillation	rs332376	3	66375529	A	G	LRIG1	Downstream	0.96 (0.94, 0.98)	2.7e-05	0.059	0.98	0.33	30.5	0.94	6.9e-06	34.1
Coronary artery disease	rs4284441	12	114924167	T	C	TBX3	Intergenic	1.03 (1.02, 1.05)	2.8e-05	0.27	1.04	0.00065	36.5	1.03	0.0078	39
Heart failure	rs2234962	10	119670121	C	T	BAG3	Missense	0.94 (0.92, 0.97)	3.2e-05	0.03	0.96	0.034	24.2	0.9	2.9e-05	21
Coronary artery disease	rs2274224	10	94279840	C	G	PLCE1	Missense	1.03 (1.02, 1.05)	3.3e-05	0.35	1.04	0.0012	46.4	1.03	0.0059	43.8
Sick sinus syndrome	rs373243633	8	143917940	T	C	PLEC	Missense	1.58 (1.27, 1.97)	3.5e-05	1	1.58	3.5e-05	1.16	NA	NA	NA
Pacemaker insertion	rs145358377	1	6212076	G	GA	RNF207	Intronic	0.89 (0.85, 0.94)	3.6e-05	1	0.89	3.6e-05	36.5	NA	NA	NA
Dilated cardiomyopathy	rs11718898	3	12807323	T	C	CAND2	Missense	0.82 (0.74, 0.90)	3.9e-05	0.87	0.81	0.013	32.7	0.82	0.001	33.7
Pacemaker insertion	rs397516082	11	47346372	C	T	MYBPC3	Splice acceptor	2.67 (1.66, 4.28)	4.9e-05	1	2.67	4.9e-05	0.175	NA	NA	NA
Hypertension	rs73195288	8	11550533	A	G	BLK	Intronic	1.03 (1.02, 1.05)	5.4e-05	0.31	1.05	0.0045	13	1.03	0.0023	13.3
Patent ductus arteriosus	rs387906656	14	23396970	A	G	MYH6	Missense	5.19 (2.31, 11.63)	6.4e-05	1	5.19	6.4e-05	0.34	NA	NA	NA
Heart failure	rs4794562	17	55302450	T	C	HLF	Intronic	0.95 (0.92, 0.97)	6.7e-05	0.57	0.95	0.005	25.7	0.94	0.0039	26.7
Heart failure	rs387906656	14	23396970	A	G	MYH6	Missense	1.57 (1.26, 1.96)	7e-05	1	1.57	7e-05	0.34	NA	NA	NA
Dilated cardiomyopathy	rs35006907	8	124847575	A	C	ZNF572	Intergenic	0.82 (0.74, 0.90)	7e-05	0.75	0.84	0.035	35.8	0.81	0.00072	31
Atrial fibrillation	rs12573386	10	110816801	G	C	RBM20	Intronic	0.96 (0.94, 0.98)	9.9e-05	0.51	0.97	0.063	38.9	0.96	0.0005	37.6
Sick sinus syndrome	rs11098193	4	113508251	T	C	CAMK2D	Synonymous	1.11 (1.05, 1.18)	0.00012	0.76	1.11	0.00047	27	1.14	0.1	24.7
Atrial fibrillation	rs11751669	6	22570808	G	A	HDGFL1	Downstream	1.04 (1.02, 1.07)	0.00012	0.97	1.04	0.023	23.1	1.04	0.002	27.3
Myocardial infarction	rs200516164	7	128856555	T	C	FLNC	Missense	0.42 (0.27, 0.66)	0.00013	1	0.42	0.00013	0.134	NA	NA	NA
Coronary artery disease	rs11751669	6	22570808	G	A	HDGFL1	Downstream	1.03 (1.02, 1.05)	0.00015	0.59	1.03	0.08	23.1	1.04	0.00064	27.3
Atrial fibrillation	rs147436240	6	36680287	C	CGCGT	CDKN1A	Intronic	0.92 (0.88, 0.96)	0.00016	1	0.92	0.00016	17.2	NA	NA	NA
Congenital malformations of cardiac septa	rs78656993	10	33233881	G	A	NRP1	Intronic	1.30 (1.14, 1.50)	0.00017	0.66	1.27	0.016	6.29	1.35	0.0035	7.8
Hypertension	rs2926743	12	56720316	A	G	NACA	Missense	1.02 (1.01, 1.04)	0.00017	0.95	1.02	0.075	22.7	1.02	0.00094	27.3
Atrial fibrillation	rs1880782	6	117168041	T	G	VGLL2	Intergenic	1.04 (1.02, 1.06)	0.00018	0.15	1.02	0.29	38.6	1.05	0.00011	38.9
Atrial fibrillation	rs35006907	8	124847575	A	C	ZNF572	Intergenic	1.04 (1.02, 1.06)	0.00019	0.53	1.03	0.068	35.8	1.04	0.00094	31
Myocardial infarction	rs2274224	10	94279840	C	G	PLCE1	Missense	1.03 (1.02, 1.05)	0.0002	0.96	1.03	0.015	46.4	1.03	0.0049	43.8
Congenital malformations of cardiac septa	rs2292356	2	54665663	G	A	SPTBN1	Downstream	0.84 (0.77, 0.92)	0.0002	0.45	0.87	0.023	26.5	0.81	0.0024	27.1
Sick sinus syndrome	rs34883828	2	178905448	A	C	CCDC141	Missense	1.13 (1.06, 1.21)	0.00021	0.22	1.15	9.6e-05	15.3	1.01	0.89	13.8
Hypertrophic cardiomyopathy	rs35006907	8	124847575	A	C	ZNF572	Intergenic	1.31 (1.14, 1.52)	0.00021	0.23	1.24	0.018	35.8	1.5	0.002	31
Aortic valve stenosis	rs11166990	8	140653873	A	G	PTK2	Downstream	0.92 (0.87, 0.96)	0.00021	0.29	0.89	0.0007	48	0.94	0.066	49.2
Atrial fibrillation	rs9891146	17	67991933	T	C	C17orf58	Missense	1.04 (1.02, 1.06)	0.00022	0.45	1.05	0.0046	24.9	1.03	0.013	27.8
Complete AV block	rs17226667	6	118400465	A	G	CEP85L	Intergenic	1.14 (1.06, 1.23)	0.00025	0.6	1.13	0.01	45.8	1.17	0.0079	55.3
Hypertension	rs10838681	11	47253513	A	G	ACP2,NR1H3	Upstream	0.98 (0.97, 0.99)	0.00027	0.47	0.99	0.25	31.8	0.98	0.00041	27.4
Mitral valve disease	rs397516082	11	47346372	C	T	MYBPC3	Splice acceptor	3.92 (1.87, 8.22)	0.00029	1	3.92	0.00029	0.175	NA	NA	NA
Dilated cardiomyopathy	rs10838681	11	47253513	A	G	ACP2,NR1H3	Upstream	1.19 (1.08, 1.31)	0.00031	0.99	1.19	0.03	31.8	1.19	0.0041	27.4
Atrial fibrillation	rs4284441	12	114924167	T	C	TBX3	Intergenic	1.04 (1.02, 1.06)	0.00035	0.085	1.06	0.00044	36.5	1.02	0.064	39
Complete AV block	rs4794562	17	55302450	T	C	HLF	Intronic	0.86 (0.79, 0.94)	0.0004	0.17	0.9	0.051	25.7	0.8	0.0011	26.7
Myocardial infarction	rs888078	2	36454050	A	G	CRIM1	Intronic	1.03 (1.01, 1.05)	0.00041	0.28	1.02	0.12	37.4	1.04	0.0008	40.8
Sick sinus syndrome	rs772841571	3	38597728	T	C	SCN5A	Splice donor	6.00 (2.22, 16.23)	0.00041	1	6	0.00041	0.027	NA	NA	NA
Supraventricular tachycardia	rs12144451	1	115749108	C	T	CASQ2	Intronic	0.92 (0.88, 0.96)	0.00044	0.36	0.89	0.0052	43.1	0.93	0.02	44.6
Hypertension	rs1991601	2	174603041	T	C	WIPF1	Intronic	1.02 (1.01, 1.04)	0.00046	0.12	1	0.78	22.3	1.03	0.00013	20.6
Myocardial infarction	rs336284	7	35254361	A	G	TBX20	Upstream	1.03 (1.01, 1.05)	0.00053	0.25	1.02	0.16	44.1	1.04	0.00076	47
Atrial fibrillation	rs935411	2	238142909	T	C	KLHL30	Synonymous	0.95 (0.92, 0.98)	0.00057	0.66	0.95	0.082	9.89	0.94	0.0027	11.2
Hypertension	rs19334	8	9152396	A	G	PPP1R3B	Upstream	1.02 (1.01, 1.03)	0.00063	0.89	1.02	0.13	26.8	1.02	0.0021	31.3
Hypertension	rs12114505	8	11932112	T	G	DEFB136	Intergenic	0.96 (0.94, 0.98)	0.00064	1	0.96	0.00064	32.5	NA	NA	NA
Myocardial infarction	rs11710077	3	38616408	T	A	SCN5A	Intronic	0.96 (0.94, 0.98)	0.00065	0.015	0.99	0.64	18.1	0.94	3.2e-05	19.9
Coronary artery disease	rs11874	17	46939827	A	G	GOSR2	3' UTR	1.04 (1.02, 1.06)	0.00066	0.32	1.05	0.005	12.9	1.03	0.03	12.9
Coronary artery disease	rs629234	1	170662622	T	C	PRRX1	Upstream	1.03 (1.01, 1.04)	0.00069	0.8	1.03	0.026	47.9	1.02	0.01	45.7
Myocardial infarction	rs11874	17	46939827	A	G	GOSR2	3' UTR	1.05 (1.02, 1.07)	0.00071	0.053	1.08	0.00024	12.9	1.02	0.19	12.9
Ischemic stroke	rs2896590	11	19986122	T	A	NAV2	Intronic	1.07 (1.03, 1.11)	0.00079	0.7	1.06	0.021	24.5	1.08	0.014	23.4
Supraventricular tachycardia	rs17362588	2	178856319	A	G	CCDC141	Missense	1.14 (1.06, 1.23)	0.00079	0.36	1.09	0.18	11.7	1.17	0.0013	8.53
Atrial fibrillation	rs10076436	5	154492281	G	!	HAND1	Intergenic	1.03 (1.01, 1.05)	0.00079	0.46	1.02	0.15	35.9	1.04	0.0018	36.7
Myocardial infarction	rs3825807	15	78796769	G	A	ADAMTS7	Missense	0.97 (0.95, 0.99)	0.00082	0.51	0.98	0.086	43.2	0.96	0.0032	43.8
Coronary artery disease	rs3807989	7	116546187	A	G	CAV1	Intronic	0.98 (0.96, 0.99)	0.00082	0.9	0.97	0.037	40.5	0.98	0.0087	41.3
Congenital malformations of cardiac septa	rs397516082	11	47346372	C	T	MYBPC3	Splice acceptor	3.75 (1.71, 8.20)	0.00095	0	3.75	0.00095	0.175	NA	NA	NA
Coronary artery disease	rs55758959,rs75827076	10	103874831	C	CTGTG	OBFC1	Downstream	0.96 (0.93, 0.98)	0.00096	1	0.96	0.00096	34.8	NA	NA	NA
Perimyocarditis	rs7301677	12	114943342	T	C	TBX3	Intergenic	0.84 (0.75, 0.93)	0.00097	1	0.84	0.00097	34.8	NA	NA	NA
Myocardial infarction	rs2848901	18	36652647	T	C	FHOD3	Missense	0.97 (0.95, 0.99)	0.001	0.84	0.96	0.019	30.1	0.97	0.021	28.6
Ventricular tachycardia	rs4940659	18	58277087	C	T	NEDD4L	Intronic	1.12 (1.05, 1.20)	0.001	0.1	1.06	0.23	39.7	1.19	0.00052	38.6
Heart failure	rs11098193	4	113508251	T	C	CAMK2D	Synonymous	1.04 (1.02, 1.07)	0.001	0.45	1.04	0.028	27	1.06	0.01	24.7
Patent ductus arteriosus	rs61736454	5	65470971	A	G	ADAMTS6	Missense	4.88 (1.90, 12.55)	0.001	1	4.88	0.001	0.245	NA	NA	NA
Myocardial infarction	rs629234	1	170662622	T	C	PRRX1	Upstream	1.03 (1.01, 1.05)	0.0011	0.015	1.06	6.3e-05	47.9	1.01	0.43	45.7
Pacemaker insertion	rs772841571	3	38597728	T	C	SCN5A	Splice donor	5.25 (1.93, 14.24)	0.0011	1	5.25	0.0011	0.027	NA	NA	NA
Hypertension	rs10076436	5	154492281	G	!	HAND1	Intergenic	1.02 (1.01, 1.03)	0.0011	0.65	1.01	0.22	35.9	1.02	0.0023	36.7
Heart failure	rs2687938	13	50180110	T	C	DLEU1	Intergenic	1.04 (1.02, 1.06)	0.0012	0.73	1.04	0.018	45.6	1.04	0.026	45.9
Dilated cardiomyopathy	rs17305149	3	14235797	G	A	LSM3	Intergenic	1.19 (1.07, 1.33)	0.0012	0.58	1.25	0.022	18.5	1.17	0.018	21.1
Coronary artery disease	rs12136856	1	156503322	C	G	MEF2D	Upstream	-nan (-nan, -nan)	0.0013	NaN	0	0.99	36.8	1.03	0.0013	35.3
Heart failure	rs7088368	10	112699170	G	A	VTI1A	Intronic	0.96 (0.93, 0.98)	0.0014	0.11	0.97	0.14	21.2	0.93	0.0011	27
Perimyocarditis	rs476348	18	35090057	T	C	MAPRE2	Intronic	0.84 (0.75, 0.93)	0.0014	1	0.84	0.0014	33	NA	NA	NA
Ventricular tachycardia	rs17305149	3	14235797	G	A	LSM3	Intergenic	1.14 (1.05, 1.24)	0.0014	0.86	1.13	0.037	18.5	1.15	0.015	21.1
Aortic valve stenosis	rs431433	8	107631050	G	A	ANGPT1	Intergenic	1.09 (1.03, 1.14)	0.0014	0.76	1.09	0.012	31.3	1.08	0.048	28
Sudden cardiac death	rs61775418	1	26067014	A	G	TRIM63	Intronic	0.88 (0.81, 0.95)	0.0015	0.79	0.88	0.011	9.73	0.86	0.052	11.7
Aortic valve stenosis	rs4646626	15	57963929	C	T	ALDH1A2	Missense	1.08 (1.03, 1.13)	0.0015	0.88	1.08	0.032	41.7	1.08	0.019	47.1
Hypertension	rs72664324	1	56506681	A	G	PPAP2B	Intronic	0.97 (0.95, 0.99)	0.0015	0.59	0.98	0.33	7.98	0.97	0.0022	9.38
Supraventricular tachycardia	rs77999046	5	173238103	C	T	NKX2-5	Upstream	1.11 (1.04, 1.18)	0.0015	0.23	1.05	0.33	17	1.14	0.0011	14.3
Atrial fibrillation	rs7301677	12	114943342	T	C	TBX3	Intergenic	0.97 (0.95, 0.99)	0.0016	0.42	0.98	0.17	34.8	0.96	0.0032	27
Complete AV block	rs6480718	10	74120996	C	G	AP3M1	3' UTR	1.13 (1.05, 1.23)	0.0018	0.15	1.18	0.0008	25.9	1.05	0.44	27.4
Hypertension	rs143636430	13	46668722	!	C	LRCH1	Intronic	0.96 (0.94, 0.99)	0.0018	1	0.96	0.0018	38.7	NA	NA	NA
WPW syndrome	rs3807989	7	116546187	A	G	CAV1	Intronic	0.81 (0.70, 0.92)	0.0018	0.62	0.83	0.067	40.5	0.78	0.01	41.3
Perimyocarditis	rs58310472	8	123535827	T	G	FBXO32	Upstream	1.18 (1.06, 1.30)	0.0018	1	1.18	0.0018	39.2	NA	NA	NA
Myocardial infarction	rs3807989	7	116546187	A	G	CAV1	Intronic	0.97 (0.95, 0.99)	0.0019	0.043	0.99	0.63	40.5	0.96	0.00023	41.3
Sudden cardiac death	rs629234	1	170662622	T	C	PRRX1	Upstream	1.08 (1.03, 1.13)	0.002	0.34	1.09	0.0016	47.9	1.03	0.47	45.7
WPW syndrome	rs4284441	12	114924167	T	C	TBX3	Intergenic	1.23 (1.08, 1.41)	0.002	0.92	1.24	0.025	36.5	1.23	0.033	39
Dilated cardiomyopathy	rs1128127	22	23836945	A	G	DERL3	Missense	0.80 (0.70, 0.92)	0.002	0.75	0.78	0.033	14.4	0.82	0.024	13.3
Hypertrophic cardiomyopathy	rs1128127	22	23836945	A	G	DERL3	Missense	1.35 (1.11, 1.62)	0.002	0.33	1.26	0.043	14.4	1.55	0.011	13.3
Ischemic stroke	rs842382	13	46685484	A	G	LRCH1	Intronic	0.95 (0.91, 0.98)	0.0021	1	0.95	0.019	29.5	0.95	0.047	26.3
Hypertension	rs17362588	2	178856319	A	G	CCDC141	Missense	1.03 (1.01, 1.05)	0.0021	0.67	1.03	0.047	11.7	1.03	0.017	8.53
Supraventricular tachycardia	rs34766086	2	40512632	T	G	SLC8A1	Upstream	0.83 (0.74, 0.94)	0.0021	0.56	0.8	0.017	5.67	0.86	0.043	4.68
Dilated cardiomyopathy	rs9909004	17	66310015	C	T	PRKCA	Intronic	1.15 (1.05, 1.26)	0.0023	0.66	1.18	0.034	38.6	1.13	0.026	41.9
Heart failure	rs711244	2	36841285	T	C	STRN	3' UTR	0.96 (0.94, 0.99)	0.0023	0.15	0.95	0.001	43.3	0.99	0.47	42.1
Hypertrophic cardiomyopathy	rs711244	2	36841285	T	C	STRN	3' UTR	1.24 (1.08, 1.43)	0.0023	0.95	1.24	0.013	43.3	1.25	0.074	42.1
Hypertension	rs4284441	12	114924167	T	C	TBX3	Intergenic	1.02 (1.01, 1.03)	0.0024	0.82	1.02	0.1	36.5	1.02	0.01	39
Heart failure	rs11874	17	46939827	A	G	GOSR2	3' UTR	1.05 (1.02, 1.09)	0.0024	0.11	1.08	0.00075	12.9	1.02	0.56	12.9
Complete AV block	rs387906656	14	23396970	A	G	MYH6	Missense	2.34 (1.35, 4.05)	0.0025	1	2.34	0.0025	0.34	NA	NA	NA
Coronary artery disease	rs4794562	17	55302450	T	C	HLF	Intronic	0.98 (0.96, 0.99)	0.0025	0.013	0.95	0.00015	25.7	0.99	0.33	26.7
Supraventricular tachycardia	rs3807989	7	116546187	A	G	CAV1	Intronic	0.93 (0.89, 0.97)	0.0025	0.93	0.93	0.071	40.5	0.93	0.016	41.3
Coronary artery disease	rs200516164	7	128856555	T	C	FLNC	Missense	0.58 (0.41, 0.82)	0.0025	1	0.58	0.0025	0.134	NA	NA	NA
Atrial fibrillation	rs78656993	10	33233881	G	A	NRP1	Intronic	1.06 (1.02, 1.10)	0.0026	0.96	1.06	0.076	6.29	1.06	0.015	7.8
WPW syndrome	rs12144451	1	115749108	C	T	CASQ2	Intronic	0.81 (0.71, 0.93)	0.0027	0.95	0.82	0.04	43.1	0.81	0.028	44.6
Pacemaker insertion	rs11098193	4	113508251	T	C	CAMK2D	Synonymous	1.07 (1.02, 1.11)	0.0027	0.16	1.1	0.0014	27	1.03	0.38	24.7
Sick sinus syndrome	rs145358377	1	6212076	G	GA	RNF207	Intronic	0.92 (0.87, 0.97)	0.0028	1	0.92	0.0028	36.5	NA	NA	NA
Myocardial infarction	rs77999046	5	173238103	C	T	NKX2-5	Upstream	0.96 (0.94, 0.99)	0.0028	0.076	0.98	0.41	17	0.94	0.00075	14.3
Hypertension	rs72801474	5	133108436	A	G	HSPA4	Downstream	0.97 (0.96, 0.99)	0.0029	0.27	0.99	0.43	17.6	0.97	0.0021	8.83
Aortic valve stenosis	rs35866366	14	71382468	G	A	SIPA1L1	Intergenic	1.09 (1.03, 1.15)	0.003	0.061	1.14	0.00062	22.6	1.03	0.43	24.4
Pacemaker insertion	rs4695739	4	173663020	C	A	HAND2-AS1	Intergenic	1.06 (1.02, 1.10)	0.003	0.38	1.04	0.092	46	1.08	0.0094	39.9
Heart failure	rs11751669	6	22570808	G	A	HDGFL1	Downstream	1.04 (1.01, 1.07)	0.003	0.71	1.04	0.04	23.1	1.05	0.03	27.3
Ischemic stroke	rs883079	12	114355435	C	T	TBX5	3' UTR	0.95 (0.91, 0.98)	0.0032	0.26	0.93	0.0029	30.7	0.97	0.3	27.5
Ventricular tachycardia	rs12136856	1	156503322	C	G	MEF2D	Upstream	0.90 (0.84, 0.97)	0.0034	0.41	0.93	0.12	36.8	0.87	0.0088	35.3
Coronary artery disease	rs11067264	12	114726219	A	G	TBX3	Intergenic	0.98 (0.96, 0.99)	0.0035	0.34	0.99	0.3	37.3	0.97	0.0038	37.3
WPW syndrome	rs9573330	13	73944073	A	G	KLF12	Splice region	1.23 (1.07, 1.41)	0.0035	0.96	1.23	0.043	31.4	1.22	0.036	36.8
Myocardial infarction	rs73840299	3	53243047	T	!	TKT	Intronic	1.04 (1.01, 1.07)	0.0035	0.34	1.06	0.0075	12.6	1.03	0.13	12.5
Heart failure	rs3852754	16	951414	C	T	LMF1	Intronic	0.96 (0.93, 0.99)	0.0036	0.59	0.96	0.015	36.5	0.94	0.087	15.3
Hypertension	rs4794562	17	55302450	T	C	HLF	Intronic	0.98 (0.97, 0.99)	0.0038	0.082	0.96	0.0035	25.7	0.99	0.088	26.7
Sudden cardiac death	rs2848901	18	36652647	T	C	FHOD3	Missense	0.93 (0.88, 0.98)	0.0038	0.62	0.92	0.0061	30.1	0.95	0.3	28.6
Complete AV block	rs17362588	2	178856319	A	G	CCDC141	Missense	0.84 (0.74, 0.94)	0.0038	0.63	0.82	0.0084	11.7	0.87	0.2	8.53
Hypertension	rs2292356	2	54665663	G	A	SPTBN1	Downstream	0.98 (0.97, 0.99)	0.0038	0.19	1	0.74	26.5	0.98	0.0016	27.1
Atrial fibrillation	rs19334	8	9152396	A	G	PPP1R3B	Upstream	0.97 (0.95, 0.99)	0.0039	0.89	0.97	0.067	26.8	0.97	0.025	31.3
Supraventricular tachycardia	rs3829747	2	178532834	T	C	TTN	Missense	1.10 (1.03, 1.18)	0.004	0.51	1.07	0.27	13.3	1.12	0.0061	14
Hypertension	rs58310472	8	123535827	T	G	FBXO32	Upstream	1.03 (1.01, 1.06)	0.004	1	1.03	0.004	39.2	NA	NA	NA
Heart failure	rs7850041	9	131334901	A	C	PLPP7	Intergenic	0.97 (0.94, 0.99)	0.004	0.87	0.97	0.03	38.4	0.96	0.058	38.6
Heart failure	rs2926743	12	56720316	A	G	NACA	Missense	1.04 (1.01, 1.07)	0.0041	0.1	1.02	0.24	22.7	1.07	0.002	27.3
Mitral valve disease	rs387906656	14	23396970	A	G	MYH6	Missense	2.38 (1.31, 4.32)	0.0043	0	2.38	0.0043	0.34	NA	NA	NA
WPW syndrome	rs56074163	15	84808101	T	C	ZNF592	Downstream	1.32 (1.09, 1.59)	0.0043	1	1.32	0.0043	44.5	NA	NA	NA
Complete AV block	rs17651549	17	45983912	T	C	MAPT	Missense	1.13 (1.04, 1.24)	0.0043	0.76	1.15	0.017	18.2	1.12	0.11	21.7
Coarctation of aorta	rs3852754	16	951414	C	T	LMF1	Intronic	0.56 (0.37, 0.83)	0.0045	1	0.56	0.0045	36.5	NA	NA	NA
Mitral valve disease	rs17651549	17	45983912	T	C	MAPT	Missense	0.85 (0.77, 0.95)	0.0045	0.53	0.83	0.0072	18.2	0.9	0.27	21.7
WPW syndrome	rs17362588	2	178856319	A	G	CCDC141	Missense	1.34 (1.09, 1.63)	0.0045	0.69	1.39	0.017	11.7	1.28	0.11	8.53
Pacemaker insertion	rs6762208	3	185613377	A	C	SENP2	Missense	0.94 (0.90, 0.98)	0.0045	0.39	0.96	0.12	32	0.92	0.012	35.1
Atrial fibrillation	rs73070977	3	38589940	G	T	SCN5A	Intronic	0.96 (0.93, 0.99)	0.0046	0.74	0.97	0.19	11.5	0.96	0.011	14.6
Mitral valve disease	rs17039250	2	48580657	C	A	STON1,STON1-GTF2A1L	Missense	1.13 (1.04, 1.24)	0.0048	0.94	1.13	0.019	32.7	1.14	0.12	32
Heart failure	rs1128127	22	23836945	A	G	DERL3	Missense	0.95 (0.92, 0.99)	0.005	0.091	0.97	0.17	14.4	0.91	0.0029	13.3
Atrial fibrillation	rs10823057	10	67526603	C	T	CTNNA3	Intronic	1.04 (1.01, 1.07)	0.0051	0.24	1.02	0.38	12.5	1.06	0.0037	11.4
Atrial fibrillation	rs133885	22	25763322	A	G	MYO18B	Missense	1.03 (1.01, 1.05)	0.0051	0.56	1.02	0.21	42.5	1.03	0.0099	45.9
Sick sinus syndrome	rs10599853,rs5786929	10	90921723	CATA	C	ANKRD1	Upstream	1.08 (1.02, 1.14)	0.0053	1	1.08	0.0053	45.3	NA	NA	NA
Supraventricular tachycardia	rs34883828	2	178905448	A	C	CCDC141	Missense	0.91 (0.85, 0.97)	0.0053	0.45	0.94	0.29	15.3	0.89	0.0073	13.8
Patent ductus arteriosus	rs3922844	3	38582762	T	C	SCN5A	Intronic	0.76 (0.62, 0.92)	0.0054	1	0.76	0.0054	32.2	NA	NA	NA
Congenital malformations of cardiac septa	rs7015849	8	79971048	A	G	MRPS28	Intronic	1.12 (1.03, 1.22)	0.0054	0.24	1.07	0.19	33	1.18	0.0064	31.6
Sick sinus syndrome	rs9891146	17	67991933	T	C	C17orf58	Missense	1.08 (1.02, 1.15)	0.0057	0.43	1.09	0.0042	24.9	1.02	0.81	27.8
Sick sinus syndrome	rs3746435	20	34999395	C	G	MYH7B	Missense	0.91 (0.85, 0.97)	0.0057	0.42	0.92	0.021	17.5	0.85	0.085	18.1
Hypertrophic cardiomyopathy	rs149624457	3	38545817	A	AG	SCN5A	Downstream	0.73 (0.58, 0.91)	0.0057	1	0.73	0.0057	21.4	NA	NA	NA
Supraventricular tachycardia	rs2270992	11	48123695	T	C	PTPRJ	Synonymous	1.07 (1.02, 1.12)	0.0058	0.4	1.1	0.023	34.5	1.06	0.074	41.3
Supraventricular tachycardia	rs17226667	6	118400465	A	G	CEP85L	Intergenic	1.07 (1.02, 1.12)	0.0058	0.52	1.09	0.033	45.8	1.06	0.062	55.3
Aortic valve stenosis	rs12114505	8	11932112	T	G	DEFB136	Intergenic	0.91 (0.84, 0.97)	0.0059	1	0.9	0.0059	32.5	NA	NA	NA
Heart failure	rs34163229	10	73647154	T	G	SYNPO2L	Missense	0.95 (0.92, 0.99)	0.006	0.58	0.96	0.06	14.3	0.94	0.037	14.4
Heart failure	rs9891146	17	67991933	T	C	C17orf58	Missense	1.04 (1.01, 1.07)	0.006	0.53	1.03	0.075	24.9	1.05	0.029	27.8
Atrial fibrillation	rs55770580	3	158550972	G	!	LOC100996447	Intergenic	1.05 (1.01, 1.08)	0.006	1	1.05	0.006	40.6	NA	NA	NA
Dilated cardiomyopathy	rs62250968	3	69762749	T	C	MITF	Upstream	1.13 (1.04, 1.24)	0.006	0.51	1.18	0.031	43.1	1.11	0.066	42.2
Sick sinus syndrome	rs73070977	3	38589940	G	T	SCN5A	Intronic	1.11 (1.03, 1.19)	0.0061	0.88	1.11	0.0099	11.5	1.1	0.35	14.6
Coronary artery disease	rs62370993	5	65021832	G	A	CWC27	Downstream	0.96 (0.93, 0.99)	0.0061	0.98	0.96	0.0061	16.7	0	0.98	17
Atrial fibrillation	rs41306688	13	113424243	C	A	ADPRHL1	Missense	1.07 (1.02, 1.12)	0.0062	0.68	1.06	0.14	4.42	1.08	0.019	3.35
Congenital malformations of cardiac septa	rs34163229	10	73647154	T	G	SYNPO2L	Missense	0.85 (0.76, 0.96)	0.0063	0.91	0.86	0.045	14.3	0.85	0.063	14.4
WPW syndrome	rs335196	5	123184837	A	G	PRDM6	Intronic	0.83 (0.73, 0.95)	0.0067	0.37	0.88	0.21	43	0.78	0.011	46.9
Aortic valve stenosis	rs61775418	1	26067014	A	G	TRIM63	Intronic	1.14 (1.04, 1.25)	0.0069	0.15	1.18	0.0021	9.73	1	0.99	11.7
Myocardial infarction	rs11751669	6	22570808	G	A	HDGFL1	Downstream	1.03 (1.01, 1.05)	0.007	0.74	1.02	0.14	23.1	1.03	0.023	27.3
Ventricular tachycardia	rs387906656	14	23396970	A	G	MYH6	Missense	2.25 (1.25, 4.07)	0.0071	1	2.25	0.0071	0.34	NA	NA	NA
Sick sinus syndrome	rs2896590	11	19986122	T	A	NAV2	Intronic	1.08 (1.02, 1.14)	0.0073	0.94	1.08	0.011	24.5	1.08	0.39	23.4
Dilated cardiomyopathy	rs3803403	15	84839914	G	C	ALPK3	Missense	1.14 (1.04, 1.26)	0.0073	0.42	1.21	0.026	26.5	1.11	0.088	25.9
Hypertrophic cardiomyopathy	rs9859771	3	38566944	G	A	SCN5A	Intronic	0.82 (0.71, 0.95)	0.0074	0.67	0.84	0.046	45	0.78	0.067	41.7
Ischemic stroke	rs10857913	1	111895041	!	C	KCND3	Intronic	1.05 (1.01, 1.08)	0.0075	0.95	1.05	0.039	44.1	1.04	0.09	54.9
Ischemic stroke	rs1194743	10	52452837	T	C	LINC01468	Intergenic	1.05 (1.01, 1.09)	0.0078	0.94	1.05	0.057	21	1.06	0.063	23.5
Atrial fibrillation	rs1061657	12	114670331	C	T	TBX3	3' UTR	1.03 (1.01, 1.05)	0.0079	0.38	1.02	0.36	23.4	1.04	0.0082	25.4
Heart failure	rs72692220	1	50974791	A	G	CDKN2C	Downstream	1.10 (1.03, 1.18)	0.0079	0.14	1.07	0.12	3.15	1.21	0.0093	1.57
Pacemaker insertion	rs4794562	17	55302450	T	C	HLF	Intronic	0.94 (0.90, 0.98)	0.0079	0.98	0.94	0.049	25.7	0.94	0.075	26.7
Atrial fibrillation	rs1004243	22	31101893	T	C	SELM	Downstream	0.97 (0.95, 0.99)	0.0079	0.73	0.98	0.19	38.2	0.97	0.02	41.4
Sick sinus syndrome	rs907683	2	219434819	G	T	SPEG	Upstream	0.93 (0.89, 0.98)	0.0081	0.83	0.94	0.016	44.2	0.92	0.26	43.6
WPW syndrome	rs77999046	5	173238103	C	T	NKX2-5	Upstream	1.26 (1.06, 1.50)	0.0081	0.65	1.31	0.023	17	1.21	0.15	14.3
Coarctation of aorta	rs11874	17	46939827	A	G	GOSR2	3' UTR	1.82 (1.17, 2.84)	0.0082	1	1.82	0.0082	12.9	NA	NA	NA
Hypertension	rs4918582	10	110737705	C	T	RBM20	Intronic	0.98 (0.97, 1.00)	0.0083	0.033	1.01	0.6	33.6	0.98	0.00079	32.8
Complete AV block	rs60619384	10	110814109	GT	G	RBM20	Intronic	0.84 (0.74, 0.96)	0.0085	1	0.84	0.0085	16.3	NA	NA	NA
Ventricular fibrillation	rs4695739	4	173663020	C	A	HAND2-AS1	Intergenic	0.83 (0.72, 0.95)	0.0087	1	0.83	0.0087	46	NA	NA	NA
Supraventricular tachycardia	rs3922844	3	38582762	T	C	SCN5A	Intronic	1.07 (1.02, 1.12)	0.0088	0.3	1.03	0.48	32.2	1.09	0.0064	30.8
Supraventricular tachycardia	rs1061657	12	114670331	C	T	TBX3	3' UTR	0.93 (0.88, 0.98)	0.0089	0.97	0.93	0.13	23.4	0.93	0.033	25.4
Pacemaker insertion	rs2896590	11	19986122	T	A	NAV2	Intronic	1.06 (1.01, 1.11)	0.0091	0.33	1.08	0.0088	24.5	1.03	0.35	23.4
Dilated cardiomyopathy	rs3825807	15	78796769	G	A	ADAMTS7	Missense	1.13 (1.03, 1.23)	0.0093	0.49	1.08	0.35	43.2	1.15	0.012	43.8
Hypertension	rs1880782	6	117168041	T	G	VGLL2	Intergenic	1.01 (1.00, 1.03)	0.0093	0.82	1.02	0.14	38.6	1.01	0.031	38.9
Atrial fibrillation	rs12114505	8	11932112	T	G	DEFB136	Intergenic	1.05 (1.01, 1.08)	0.0095	1	1.05	0.0095	32.5	NA	NA	NA
Sick sinus syndrome	rs769151285	2	178712376	C	G	TTN	Stop gained	0.29 (0.12, 0.74)	0.0096	1	0.29	0.0096	0.197	NA	NA	NA
Dilated cardiomyopathy	rs4284441	12	114924167	T	C	TBX3	Intergenic	0.89 (0.81, 0.97)	0.0099	0.58	0.92	0.3	36.5	0.87	0.015	39
Coronary artery disease	rs10520813	15	96121478	G	A	NR2F2-AS1	Intergenic	-nan (-nan, -nan)	0.01	NaN	0	0.98	43.9	0.98	0.01	40.7
Aortic valve stenosis	rs3852754	16	951414	C	T	LMF1	Intronic	0.93 (0.87, 0.98)	0.01	0.45	0.94	0.068	36.5	0.89	0.05	15.3
Aortic valve stenosis	rs11874	17	46939827	A	G	GOSR2	3' UTR	0.91 (0.85, 0.98)	0.01	0.82	0.92	0.093	12.9	0.9	0.05	12.9
Hypertension	rs9909004	17	66310015	C	T	PRKCA	Intronic	1.01 (1.00, 1.03)	0.01	0.038	1.04	0.0023	38.6	1.01	0.21	41.9
Supraventricular tachycardia	rs2306636	2	178770209	T	C	TTN	Missense	1.14 (1.03, 1.26)	0.01	0.95	1.14	0.1	6.85	1.14	0.046	4.65
Dilated cardiomyopathy	rs55824920	3	38618461	T	C	SCN5A	Intronic	1.13 (1.03, 1.24)	0.01	0.52	1.18	0.045	31.4	1.11	0.085	32.9
Hypertension	rs9664170	10	90932290	T	A	ANKRD1	Intergenic	0.97 (0.95, 0.99)	0.011	1	0.97	0.011	46.7	NA	NA	NA
Myocardial infarction	rs10803407	1	16032437	T	C	CLCNKA	Splice region	0.98 (0.96, 0.99)	0.011	0.43	0.97	0.022	32.9	0.98	0.17	33
Hypertension	rs4529785	1	204300996	T	A	PLEKHA6	Intronic	1.01 (1.00, 1.03)	0.011	0.012	1.04	0.00052	45	1.01	0.38	44.4
Hypertension	rs56001013	12	114396032	T	C	TBX5	Intronic	1.06 (1.01, 1.12)	0.011	0.98	1.06	0.011	5.53	0	0.98	6.04
Hypertension	rs2749141	1	23354739	G	T	ZNF436	Downstream	1.02 (1.00, 1.03)	0.011	0.14	1	0.88	16.3	1.03	0.0032	16.4
Supraventricular tachycardia	rs2926743	12	56720316	A	G	NACA	Missense	1.07 (1.02, 1.13)	0.011	0.49	1.04	0.41	22.7	1.08	0.012	27.3
Perimyocarditis	rs387906656	14	23396970	A	G	MYH6	Missense	2.23 (1.20, 4.15)	0.011	1	2.23	0.011	0.34	NA	NA	NA
Atrial fibrillation	rs72692220	1	50974791	A	G	CDKN2C	Downstream	1.09 (1.02, 1.16)	0.011	0.63	1.07	0.13	3.15	1.1	0.033	1.57
Hypertension	rs3803403	15	84839914	G	C	ALPK3	Missense	1.02 (1.00, 1.03)	0.011	1	1.02	0.22	26.5	1.02	0.025	25.9
Coronary artery disease	rs9891146	17	67991933	T	C	C17orf58	Missense	1.02 (1.00, 1.04)	0.011	0.29	1.03	0.019	24.9	1.01	0.15	27.8
Supraventricular tachycardia	rs6762208	3	185613377	A	C	SENP2	Missense	1.07 (1.01, 1.12)	0.011	0.4	1.03	0.45	32	1.08	0.01	35.1
Supraventricular tachycardia	rs73070977	3	38589940	G	T	SCN5A	Intronic	0.91 (0.85, 0.98)	0.011	0.15	0.99	0.85	11.5	0.88	0.0037	14.6
Pacemaker insertion	rs55824920	3	38618461	T	C	SCN5A	Intronic	1.05 (1.01, 1.10)	0.011	0.75	1.05	0.094	31.4	1.06	0.054	32.9
WPW syndrome	rs6795970	3	38725184	A	G	SCN10A	Missense	0.84 (0.73, 0.96)	0.011	0.00026	0.63	1e-05	35.8	1.06	0.57	39.2
Sudden cardiac death	rs72801474	5	133108436	A	G	HSPA4	Downstream	0.92 (0.86, 0.98)	0.011	0.76	0.91	0.014	17.6	0.94	0.44	8.83
Coarctation of aorta	rs184018403	7	128851336	G	A	FLNC	Missense	5.31 (1.47, 19.21)	0.011	1	5.31	0.011	0.55	NA	NA	NA
Perimyocarditis	rs4284441	12	114924167	T	C	TBX3	Intergenic	1.14 (1.03, 1.26)	0.012	1	1.14	0.012	36.5	NA	NA	NA
Hypertrophic cardiomyopathy	rs7301677	12	114943342	T	C	TBX3	Intergenic	0.82 (0.70, 0.96)	0.012	0.82	0.81	0.025	34.8	0.84	0.23	27
Coarctation of aorta	rs2926743	12	56720316	A	G	NACA	Missense	1.67 (1.12, 2.48)	0.012	1	1.67	0.012	22.7	NA	NA	NA
Perimyocarditis	rs12869776	13	21529155	G	A	MICU2	Intronic	0.88 (0.79, 0.97)	0.012	1	0.88	0.012	41.5	NA	NA	NA
Ventricular fibrillation	rs201672146	7	128854868	A	G	FLNC	Missense	0.02 (0.00, 0.41)	0.012	1	0.016	0.012	0.35	NA	NA	NA
Coronary artery disease	rs12567136	1	11823674	T	C	CLCN6	Intronic	0.97 (0.96, 0.99)	0.013	0.7	0.98	0.22	15.8	0.97	0.027	16.2
Heart failure	rs10803407	1	16032437	T	C	CLCNKA	Splice region	0.97 (0.94, 0.99)	0.013	0.039	0.99	0.5	32.9	0.94	0.0016	33
Myocardial infarction	rs2749141	1	23354739	G	T	ZNF436	Downstream	0.97 (0.94, 0.99)	0.013	0.66	0.98	0.19	16.3	0.96	0.032	16.4
Sick sinus syndrome	rs12869776	13	21529155	G	A	MICU2	Intronic	1.07 (1.01, 1.12)	0.013	0.18	1.05	0.067	41.5	1.17	0.033	39.5
Sudden cardiac death	rs72664324	1	56506681	A	G	PPAP2B	Intronic	0.90 (0.82, 0.98)	0.013	0.42	0.88	0.011	7.98	0.95	0.5	9.38
Sudden cardiac death	rs11874	17	46939827	A	G	GOSR2	3' UTR	1.09 (1.02, 1.17)	0.013	0.13	1.06	0.19	12.9	1.18	0.0098	12.9
Hypertrophic cardiomyopathy	rs476348	18	35090057	T	C	MAPRE2	Intronic	0.82 (0.71, 0.96)	0.013	0.31	0.87	0.13	33	0.73	0.027	29.9
Atrial fibrillation	rs769151285	2	178712376	C	G	TTN	Stop gained	1.52 (1.09, 2.13)	0.013	1	1.52	0.013	0.197	NA	NA	NA
Coronary artery disease	rs888078	2	36454050	A	G	CRIM1	Intronic	1.02 (1.00, 1.03)	0.013	1	1.02	0.15	37.4	1.02	0.043	40.8
Mitral valve disease	rs11166990	8	140653873	A	G	PTK2	Downstream	0.90 (0.83, 0.98)	0.013	0.98	0.9	0.035	48	0.9	0.19	49.2
Hypertension	rs11555408	10	113697505	G	T	CASP7	Missense	0.98 (0.96, 1.00)	0.014	0.96	0.98	0.26	10.1	0.98	0.029	10.5
Atrial fibrillation	rs12414364	10	66244856	C	G	CTNNA3	Intronic	-nan (-nan, -nan)	0.014	NaN	0	0.98	20.8	0.96	0.014	21.9
Pacemaker insertion	rs34163229	10	73647154	T	G	SYNPO2L	Missense	0.93 (0.88, 0.99)	0.014	0.78	0.93	0.039	14.3	0.94	0.17	14.4
Hypertension	rs12136856	1	156503322	C	G	MEF2D	Upstream	1.01 (1.00, 1.02)	0.014	0.35	1	0.65	36.8	1.02	0.0096	35.3
Hypertrophic cardiomyopathy	rs4284441	12	114924167	T	C	TBX3	Intergenic	1.20 (1.04, 1.38)	0.014	0.17	1.28	0.0051	36.5	1.04	0.76	39
Ventricular fibrillation	rs2749141	1	23354739	G	T	ZNF436	Downstream	0.78 (0.64, 0.95)	0.014	1	0.78	0.014	16.3	NA	NA	NA
Sudden cardiac death	rs74830207	1	3292398	A	G	PRDM16	Intronic	1.10 (1.02, 1.20)	0.014	0.7	1.12	0.021	9.32	1.08	0.35	9.26
Hypertension	rs842382	13	46685484	A	G	LRCH1	Intronic	0.98 (0.97, 1.00)	0.014	0.15	0.97	0.013	29.5	0.99	0.16	26.3
Heart failure	rs72664324	1	56506681	A	G	PPAP2B	Intronic	0.95 (0.91, 0.99)	0.014	0.87	0.95	0.044	7.98	0.95	0.16	9.38
Coarctation of aorta	rs10520813	15	96121478	G	A	NR2F2-AS1	Intergenic	1.60 (1.10, 2.32)	0.014	1	1.6	0.014	43.9	NA	NA	NA
Myocardial infarction	rs4794562	17	55302450	T	C	HLF	Intronic	0.98 (0.96, 0.99)	0.014	0.029	0.95	0.0011	25.7	0.99	0.66	26.7
Sudden cardiac death	rs4794562	17	55302450	T	C	HLF	Intronic	0.93 (0.89, 0.99)	0.014	0.88	0.94	0.041	25.7	0.93	0.17	26.7
Myocardial infarction	rs9891146	17	67991933	T	C	C17orf58	Missense	1.03 (1.01, 1.05)	0.014	0.33	1.04	0.018	24.9	1.02	0.23	27.8
Perimyocarditis	rs72646869	2	178581654	T	C	TTN	Missense	1.34 (1.06, 1.70)	0.014	1	1.34	0.014	3.84	NA	NA	NA
Dilated cardiomyopathy	rs16866538	2	178795185	A	G	TTN	Missense	0.76 (0.61, 0.95)	0.014	0.28	0.63	0.024	4.93	0.82	0.14	6.05
Tetralogy of fallot	rs711244	2	36841285	T	C	STRN	3' UTR	0.51 (0.30, 0.87)	0.014	1	0.51	0.014	43.3	NA	NA	NA
Supraventricular tachycardia	rs62250968	3	69762749	T	C	MITF	Upstream	1.06 (1.01, 1.11)	0.014	0.85	1.06	0.2	43.1	1.06	0.036	42.2
Hypertrophic cardiomyopathy	rs2234962	10	119670121	C	T	BAG3	Missense	1.22 (1.04, 1.43)	0.015	0.44	1.17	0.12	24.2	1.34	0.044	21
Hypertrophic cardiomyopathy	rs34163229	10	73647154	T	G	SYNPO2L	Missense	1.27 (1.05, 1.53)	0.015	0.96	1.26	0.046	14.3	1.27	0.16	14.4
Hypertension	rs6480718	10	74120996	C	G	AP3M1	3' UTR	1.01 (1.00, 1.03)	0.015	0.15	1.03	0.016	25.9	1.01	0.14	27.4
WPW syndrome	rs10838681	11	47253513	A	G	ACP2,NR1H3	Upstream	0.83 (0.72, 0.96)	0.015	0.61	0.86	0.17	31.8	0.8	0.039	27.4
Hypertension	rs10803407	1	16032437	T	C	CLCNKA	Splice region	0.99 (0.98, 1.00)	0.015	0.4	0.98	0.059	32.9	0.99	0.082	33
Mitral valve disease	rs4646626	15	57963929	C	T	ALDH1A2	Missense	1.11 (1.02, 1.20)	0.015	0.21	1.15	0.0067	41.7	1.02	0.79	47.1
Hypertrophic cardiomyopathy	rs17651549	17	45983912	T	C	MAPT	Missense	1.23 (1.04, 1.46)	0.015	0.72	1.26	0.031	18.2	1.18	0.25	21.7
Congenital malformations of cardiac septa	rs11874	17	46939827	A	G	GOSR2	3' UTR	1.14 (1.03, 1.28)	0.015	0.54	1.11	0.16	12.9	1.19	0.037	12.9
Atrial fibrillation	rs2306636	2	178770209	T	C	TTN	Missense	1.05 (1.01, 1.10)	0.015	0.15	1.02	0.6	6.85	1.08	0.0054	4.65
Hypertension	rs935411	2	238142909	T	C	KLHL30	Synonymous	1.05 (1.01, 1.09)	0.015	0.99	1.05	0.015	9.89	0	0.99	11.2
Ventricular tachycardia	rs757372300	3	52522186	T	C	STAB1	Missense	0.02 (0.00, 0.45)	0.015	1	0.016	0.015	0.161	NA	NA	NA
Aortic valve stenosis	rs10076436	5	154492281	G	!	HAND1	Intergenic	1.06 (1.01, 1.11)	0.015	1	1.06	0.085	35.9	1.06	0.087	36.7
Aortic valve stenosis	rs77999046	5	173238103	C	T	NKX2-5	Upstream	1.08 (1.02, 1.15)	0.015	0.99	1.08	0.072	17	1.08	0.1	14.3
Myocardial infarction	rs55758959,rs75827076	10	103874831	C	CTGTG	OBFC1	Downstream	0.96 (0.94, 0.99)	0.016	1	0.96	0.016	34.8	NA	NA	NA
Congenital malformations of cardiac septa	rs143158900	10	112746619	CA	C	VTI1A	Intronic	0.84 (0.73, 0.97)	0.016	1	0.84	0.016	17.6	NA	NA	NA
Sick sinus syndrome	rs6480718	10	74120996	C	G	AP3M1	3' UTR	1.07 (1.01, 1.13)	0.016	0.17	1.06	0.079	25.9	1.18	0.031	27.4
Ischemic stroke	rs10838681	11	47253513	A	G	ACP2,NR1H3	Upstream	1.04 (1.01, 1.08)	0.016	0.94	1.04	0.058	31.8	1.04	0.14	27.4
Perimyocarditis	rs397516082	11	47346372	C	T	MYBPC3	Splice acceptor	2.81 (1.21, 6.52)	0.016	1	2.81	0.016	0.175	NA	NA	NA
Ischemic stroke	rs72664324	1	56506681	A	G	PPAP2B	Intronic	0.93 (0.88, 0.99)	0.016	0.29	0.96	0.28	7.98	0.9	0.017	9.38
Coronary artery disease	rs12114505	8	11932112	T	G	DEFB136	Intergenic	0.97 (0.94, 0.99)	0.016	1	0.97	0.016	32.5	NA	NA	NA
Coarctation of aorta	rs12414364	10	66244856	C	G	CTNNA3	Intronic	1.58 (1.09, 2.31)	0.017	1	1.58	0.017	20.8	NA	NA	NA
Ischemic stroke	rs629234	1	170662622	T	C	PRRX1	Upstream	1.04 (1.01, 1.07)	0.017	0.91	1.04	0.081	47.9	1.04	0.1	45.7
Dilated cardiomyopathy	rs3829747	2	178532834	T	C	TTN	Missense	0.85 (0.74, 0.97)	0.017	0.27	0.76	0.025	13.3	0.89	0.17	14
Heart failure	rs34766086	2	40512632	T	G	SLC8A1	Upstream	0.94 (0.89, 0.99)	0.017	0.59	0.95	0.089	5.67	0.92	0.08	4.68
WPW syndrome	rs6762208	3	185613377	A	C	SENP2	Missense	0.84 (0.73, 0.97)	0.017	0.34	0.78	0.019	32	0.9	0.28	35.1
Atrial fibrillation	rs7373102	3	38639137	T	C	SCN5A	Intronic	1.02 (1.00, 1.04)	0.017	0.73	1.02	0.23	47	1.03	0.037	47
Supraventricular tachycardia	rs6795970	3	38725184	A	G	SCN10A	Missense	0.94 (0.90, 0.99)	0.017	0.48	0.92	0.05	35.8	0.95	0.12	39.2
Pacemaker insertion	rs6480718	10	74120996	C	G	AP3M1	3' UTR	1.05 (1.01, 1.10)	0.018	0.67	1.04	0.13	25.9	1.06	0.06	27.4
Complete AV block	rs10599853,rs5786929	10	90921723	CATA	C	ANKRD1	Upstream	0.90 (0.82, 0.98)	0.018	1	0.9	0.018	45.3	NA	NA	NA
Supraventricular tachycardia	rs143636430	13	46668722	!	C	LRCH1	Intronic	0.90 (0.83, 0.98)	0.018	1	0.9	0.018	38.7	NA	NA	NA
Ischemic stroke	rs17651549	17	45983912	T	C	MAPT	Missense	1.05 (1.01, 1.09)	0.018	0.92	1.05	0.097	18.2	1.05	0.09	21.7
Mitral valve disease	rs907683	2	219434819	G	T	SPEG	Upstream	0.90 (0.83, 0.98)	0.018	0.69	0.89	0.026	44.2	0.93	0.36	43.6
Sudden cardiac death	rs907683	2	219434819	G	T	SPEG	Upstream	0.94 (0.90, 0.99)	0.018	0.54	0.95	0.082	44.2	0.92	0.087	43.6
Perimyocarditis	rs73195288	8	11550533	A	G	BLK	Intronic	1.19 (1.03, 1.37)	0.018	0	1.19	0.018	13	NA	NA	NA
Sudden cardiac death	rs397516082	11	47346372	C	T	MYBPC3	Splice acceptor	1.88 (1.11, 3.20)	0.019	1	1.88	0.019	0.175	NA	NA	NA
Heart failure	rs56001013	12	114396032	T	C	TBX5	Intronic	1.06 (1.01, 1.12)	0.019	0.91	1.06	0.058	5.53	1.06	0.17	6.04
Mitral valve disease	rs7373102	3	38639137	T	C	SCN5A	Intronic	0.91 (0.83, 0.98)	0.019	0.36	0.93	0.14	47	0.85	0.043	47
Coronary artery disease	rs1490384	6	126530014	T	C	MIR588	Intergenic	0.98 (0.97, 1.00)	0.019	0.19	1	0.75	49.5	0.98	0.0074	50.1
Mitral valve disease	rs4918582	10	110737705	C	T	RBM20	Intronic	0.90 (0.82, 0.98)	0.02	0.22	0.93	0.18	33.6	0.82	0.024	32.8
Mitral valve disease	rs1194743	10	52452837	T	C	LINC01468	Intergenic	1.12 (1.02, 1.24)	0.02	0.33	1.16	0.013	21	1.04	0.66	23.5
Coronary artery disease	rs10823057	10	67526603	C	T	CTNNA3	Intronic	0.97 (0.95, 1.00)	0.02	0.039	0.94	0.0022	12.5	0.99	0.59	11.4
Sick sinus syndrome	rs9664170	10	90932290	T	A	ANKRD1	Intergenic	0.94 (0.89, 0.99)	0.02	1	0.94	0.02	46.7	NA	NA	NA
Coarctation of aorta	rs883079	12	114355435	C	T	TBX5	3' UTR	1.54 (1.07, 2.21)	0.02	1	1.54	0.02	30.7	NA	NA	NA
Coronary artery disease	rs6441111	3	157104019	T	C	LINC00880	Intergenic	1.02 (1.00, 1.03)	0.02	0.14	1.03	0.01	46.6	1.01	0.33	48.8
Aortic valve stenosis	rs11267642,rs57230373	3	73516795	A	ACAGGACACGGAGTC	PDZRN3	Intronic	1.08 (1.01, 1.16)	0.02	0	1.08	0.02	34.8	NA	NA	NA
Coronary artery disease	rs77999046	5	173238103	C	T	NKX2-5	Upstream	0.98 (0.96, 1.00)	0.02	0.38	0.99	0.42	17	0.97	0.019	14.3
Sudden cardiac death	rs1194743	10	52452837	T	C	LINC01468	Intergenic	1.07 (1.01, 1.13)	0.021	0.046	1.11	0.0026	21	0.97	0.62	23.5
Pacemaker insertion	rs10823057	10	67526603	C	T	CTNNA3	Intronic	0.93 (0.88, 0.99)	0.021	0.046	0.88	0.0023	12.5	1	0.95	11.4
Atrial fibrillation	rs10857913	1	111895041	!	C	KCND3	Intronic	1.02 (1.00, 1.04)	0.021	0.0028	0.98	0.32	44.1	1.05	0.00027	54.9
Ventricular tachycardia	rs56001013	12	114396032	T	C	TBX5	Intronic	1.17 (1.02, 1.35)	0.021	0.48	1.23	0.032	5.53	1.12	0.27	6.04
Hypertension	rs11067264	12	114726219	A	G	TBX3	Intergenic	0.99 (0.98, 1.00)	0.021	0.28	1	0.86	37.3	0.98	0.011	37.3
Ischemic stroke	rs184018403	7	128851336	G	A	FLNC	Missense	1.32 (1.04, 1.68)	0.021	0.39	1.38	0.014	0.55	1	0.99	0.143
Ventricular tachycardia	rs200516164	7	128856555	T	C	FLNC	Missense	0.02 (0.00, 0.54)	0.021	1	0.016	0.021	0.134	NA	NA	NA
Dilated cardiomyopathy	rs12573386	10	110816801	G	C	RBM20	Intronic	0.90 (0.82, 0.98)	0.022	0.2	0.82	0.017	38.9	0.94	0.26	37.6
Sick sinus syndrome	rs9940084	16	17844523	C	!	XYLT1	Intergenic	1.29 (1.04, 1.60)	0.022	0.29	0.83	0.67	0.092	1.33	0.013	86.3
Hypertension	rs9832895	3	38620042	T	C	SCN5A	Intronic	0.99 (0.98, 1.00)	0.022	0.76	0.98	0.16	44.7	0.99	0.064	49
Patent ductus arteriosus	rs36027367	8	2000750	A	G	KBTBD11	5' UTR	1.23 (1.03, 1.46)	0.022	1	1.23	0.022	48.8	NA	NA	NA
Ischemic stroke	rs7850041	9	131334901	A	C	PLPP7	Intergenic	0.96 (0.93, 0.99)	0.022	0.26	0.95	0.013	38.4	0.98	0.54	38.6
Ventricular tachycardia	rs3829909	10	113071675	T	A	TCF7L2	Intronic	0.92 (0.85, 0.99)	0.023	0.97	0.91	0.095	27.5	0.92	0.12	27.6
Atrial fibrillation	rs2270992	11	48123695	T	C	PTPRJ	Synonymous	1.02 (1.00, 1.04)	0.023	0.042	1.05	0.0029	34.5	1.01	0.51	41.3
Sick sinus syndrome	rs242557	17	45942346	A	G	MAPT	Intronic	0.94 (0.90, 0.99)	0.023	0.8	0.94	0.042	38.6	0.93	0.29	38.1
Coarctation of aorta	rs9891146	17	67991933	T	C	C17orf58	Missense	0.59 (0.38, 0.93)	0.023	1	0.59	0.023	24.9	NA	NA	NA
Coronary artery disease	rs1991601	2	174603041	T	C	WIPF1	Intronic	1.02 (1.00, 1.04)	0.023	0.68	1.02	0.29	22.3	1.02	0.039	20.6
Complete AV block	rs2306636	2	178770209	T	C	TTN	Missense	1.18 (1.02, 1.36)	0.023	0.3	1.24	0.013	6.85	1.04	0.76	4.65
WPW syndrome	rs34883828	2	178905448	A	C	CCDC141	Missense	1.23 (1.03, 1.46)	0.023	0.98	1.22	0.11	15.3	1.23	0.11	13.8
Ventricular tachycardia	rs73070977	3	38589940	G	T	SCN5A	Intronic	0.89 (0.80, 0.98)	0.023	0.74	0.87	0.075	11.5	0.9	0.14	14.6
Pacemaker insertion	rs340405	7	35377781	C	G	LOC401324	Intergenic	1.05 (1.01, 1.10)	0.023	0.59	1.04	0.19	22.4	1.07	0.053	28.1
Aortic valve stenosis	rs35006907	8	124847575	A	C	ZNF572	Intergenic	1.06 (1.01, 1.11)	0.023	0.67	1.07	0.052	35.8	1.05	0.21	31
Pacemaker insertion	rs629234	1	170662622	T	C	PRRX1	Upstream	1.05 (1.01, 1.09)	0.024	0.28	1.03	0.32	47.9	1.07	0.022	45.7
Supraventricular tachycardia	rs883079	12	114355435	C	T	TBX5	3' UTR	1.06 (1.01, 1.12)	0.024	0.4	1.09	0.042	30.7	1.04	0.19	27.5
Supraventricular tachycardia	rs34967813	1	237678090	G	A	RYR2	Missense	0.94 (0.90, 0.99)	0.024	0.21	0.99	0.75	30.3	0.92	0.01	29.9
Hypertension	rs72692220	1	50974791	A	G	CDKN2C	Downstream	0.96 (0.92, 0.99)	0.024	0.15	0.92	0.013	3.15	0.98	0.33	1.57
Aortic valve stenosis	rs848504	2	36428251	T	C	CRIM1	Intronic	0.95 (0.90, 0.99)	0.024	0.63	0.96	0.2	42.3	0.94	0.055	40.7
WPW syndrome	rs17305149	3	14235797	G	A	LSM3	Intergenic	1.20 (1.02, 1.41)	0.024	0.53	1.14	0.29	18.5	1.26	0.036	21.1
Myocardial infarction	rs431433	8	107631050	G	A	ANGPT1	Intergenic	1.02 (1.00, 1.04)	0.024	0.46	1.03	0.041	31.3	1.02	0.24	28
Sick sinus syndrome	rs7850041	9	131334901	A	C	PLPP7	Intergenic	0.94 (0.90, 0.99)	0.024	0.38	0.95	0.074	38.4	0.89	0.1	38.6
Myocardial infarction	rs10823057	10	67526603	C	T	CTNNA3	Intronic	0.97 (0.94, 1.00)	0.025	1	0.97	0.12	12.5	0.97	0.11	11.4
Atrial fibrillation	rs9573330	13	73944073	A	G	KLF12	Splice region	1.02 (1.00, 1.04)	0.025	0.89	1.02	0.16	31.4	1.02	0.082	36.8
Complete AV block	rs145358377	1	6212076	G	GA	RNF207	Intronic	0.90 (0.82, 0.99)	0.025	1	0.9	0.025	36.5	NA	NA	NA
Atrial fibrillation	rs848504	2	36428251	T	C	CRIM1	Intronic	0.98 (0.96, 1.00)	0.025	0.61	0.97	0.076	42.3	0.98	0.15	40.7
Ventricular fibrillation	rs1490384	6	126530014	T	C	MIR588	Intergenic	0.85 (0.75, 0.98)	0.025	1	0.86	0.025	49.5	NA	NA	NA
Sudden cardiac death	rs17756919	10	29532160	T	C	SVIL	Synonymous	0.95 (0.90, 0.99)	0.026	0.33	0.93	0.016	38.1	0.98	0.75	39.6
Dilated cardiomyopathy	rs34163229	10	73647154	T	G	SYNPO2L	Missense	0.86 (0.75, 0.98)	0.026	0.69	0.89	0.33	14.3	0.84	0.042	14.4
Dilated cardiomyopathy	rs629234	1	170662622	T	C	PRRX1	Upstream	1.11 (1.01, 1.21)	0.026	0.46	1.06	0.49	47.9	1.13	0.025	45.7
Hypertrophic cardiomyopathy	rs17363904	1	50426377	A	C	DMRTA2	Upstream	0.83 (0.71, 0.98)	0.026	0.51	0.8	0.03	25.7	0.89	0.41	30.5
Dilated cardiomyopathy	rs56074163	15	84808101	T	C	ZNF592	Downstream	0.84 (0.72, 0.98)	0.026	1	0.84	0.026	44.5	NA	NA	NA
Hypertension	rs145358377	1	6212076	G	GA	RNF207	Intronic	0.97 (0.95, 1.00)	0.026	1	0.97	0.026	36.5	NA	NA	NA
Sick sinus syndrome	rs6077032	20	6590465	T	G	CASC20	Intergenic	0.93 (0.88, 0.99)	0.026	0.079	0.95	0.14	22.4	0.81	0.016	21.8
Patent ductus arteriosus	rs711244	2	36841285	T	C	STRN	3' UTR	0.81 (0.68, 0.98)	0.026	1	0.82	0.026	43.3	NA	NA	NA
Dilated cardiomyopathy	rs9832895	3	38620042	T	C	SCN5A	Intronic	0.90 (0.83, 0.99)	0.026	0.67	0.93	0.35	44.7	0.89	0.039	49
Complete AV block	rs72801474	5	133108436	A	G	HSPA4	Downstream	1.12 (1.01, 1.24)	0.026	0.38	1.15	0.018	17.6	1.04	0.71	8.83
Hypertrophic cardiomyopathy	rs6903950	6	7429096	A	G	RIOK1	Intergenic	1.36 (1.04, 1.78)	0.026	0.85	1.36	0.025	9.35	1	1	8.55
Perimyocarditis	rs12114505	8	11932112	T	G	DEFB136	Intergenic	0.88 (0.79, 0.99)	0.026	1	0.88	0.026	32.5	NA	NA	NA
Hypertrophic cardiomyopathy	rs11067264	12	114726219	A	G	TBX3	Intergenic	0.85 (0.73, 0.98)	0.027	0.48	0.82	0.027	37.3	0.91	0.49	37.3
Complete AV block	rs7301677	12	114943342	T	C	TBX3	Intergenic	0.92 (0.85, 0.99)	0.027	0.26	0.95	0.25	34.8	0.86	0.028	27
Coronary artery disease	rs2749141	1	23354739	G	T	ZNF436	Downstream	0.98 (0.96, 1.00)	0.027	0.85	0.98	0.12	16.3	0.98	0.11	16.4
Ventricular tachycardia	rs57541589	6	159473434	A	G	LOC102724053	Intergenic	0.91 (0.85, 0.99)	0.027	0.54	0.94	0.25	23.9	0.89	0.047	24.9
Supraventricular tachycardia	rs336284	7	35254361	A	G	TBX20	Upstream	1.05 (1.01, 1.11)	0.027	0.81	1.05	0.28	44.1	1.06	0.052	47
Congenital malformations of cardiac septa	rs12114505	8	11932112	T	G	DEFB136	Intergenic	0.88 (0.79, 0.99)	0.027	1	0.88	0.027	32.5	NA	NA	NA
WPW syndrome	rs55758959,rs75827076	10	103874831	C	CTGTG	OBFC1	Downstream	1.24 (1.02, 1.51)	0.028	0	1.24	0.028	34.8	NA	NA	NA
Mitral valve disease	rs2896590	11	19986122	T	A	NAV2	Intronic	1.11 (1.01, 1.22)	0.028	0.76	1.12	0.042	24.5	1.09	0.38	23.4
Dilated cardiomyopathy	rs74830207	1	3292398	A	G	PRDM16	Intronic	1.18 (1.02, 1.36)	0.028	0.74	1.14	0.32	9.32	1.2	0.046	9.26
Ventricular tachycardia	rs10520813	15	96121478	G	A	NR2F2-AS1	Intergenic	1.08 (1.01, 1.15)	0.028	0.22	1.12	0.015	43.9	1.03	0.53	40.7
Aortic valve stenosis	rs6762208	3	185613377	A	C	SENP2	Missense	0.95 (0.90, 0.99)	0.028	0.25	0.92	0.018	32	0.97	0.47	35.1
Heart failure	rs3922844	3	38582762	T	C	SCN5A	Intronic	1.03 (1.00, 1.05)	0.028	0.4	1.02	0.22	32.2	1.04	0.044	30.8
Ventricular fibrillation	rs7850041	9	131334901	A	C	PLPP7	Intergenic	1.17 (1.02, 1.34)	0.028	1	1.17	0.028	38.4	NA	NA	NA
Congenital malformations of cardiac septa	rs12457323	18	23845022	C	T	LAMA3	Missense	1.36 (1.03, 1.79)	0.029	0.54	1.25	0.26	1.44	1.48	0.049	1.95
Coronary artery disease	rs17046108	2	54663880	A	G	SPTBN1	Downstream	1.02 (1.00, 1.04)	0.029	0.43	1.03	0.046	24.7	1.01	0.23	19.7
Supraventricular tachycardia	rs6441111	3	157104019	T	C	LINC00880	Intergenic	1.05 (1.01, 1.10)	0.029	0.94	1.06	0.18	46.6	1.05	0.083	48.8
Ventricular fibrillation	rs3807989	7	116546187	A	G	CAV1	Intronic	0.85 (0.74, 0.98)	0.029	1	0.86	0.029	40.5	NA	NA	NA
Mitral valve disease	rs10803407	1	16032437	T	C	CLCNKA	Splice region	0.91 (0.83, 0.99)	0.03	0.035	0.96	0.45	32.9	0.78	0.0034	33
Pacemaker insertion	rs72692220	1	50974791	A	G	CDKN2C	Downstream	-nan (-nan, -nan)	0.03	NaN	0	1	3.15	0.76	0.03	1.57
Supraventricular tachycardia	rs500487	18	22505323	C	G	CTAGE1	Intergenic	0.93 (0.87, 0.99)	0.03	0.91	0.93	0.16	18	0.93	0.095	16
Heart failure	rs147436240	6	36680287	C	CGCGT	CDKN1A	Intronic	0.96 (0.92, 1.00)	0.03	1	0.96	0.03	17.2	NA	NA	NA
Patent ductus arteriosus	rs147436240	6	36680287	C	CGCGT	CDKN1A	Intronic	1.28 (1.02, 1.59)	0.03	1	1.28	0.03	17.2	NA	NA	NA
Hypertension	rs1061657	12	114670331	C	T	TBX3	3' UTR	0.97 (0.95, 1.00)	0.031	0.96	0.97	0.031	23.4	0	0.96	25.4
Coronary artery disease	rs2926743	12	56720316	A	G	NACA	Missense	1.02 (1.00, 1.04)	0.031	0.71	1.01	0.35	22.7	1.02	0.048	27.3
Coronary artery disease	rs61775418	1	26067014	A	G	TRIM63	Intronic	0.97 (0.95, 1.00)	0.031	0.24	1	0.82	9.73	0.96	0.014	11.7
Pacemaker insertion	rs17362588	2	178856319	A	G	CCDC141	Missense	0.93 (0.87, 0.99)	0.031	0.34	0.91	0.023	11.7	0.97	0.55	8.53
Hypertrophic cardiomyopathy	rs55824920	3	38618461	T	C	SCN5A	Intronic	1.18 (1.02, 1.36)	0.031	0.62	1.15	0.14	31.4	1.24	0.099	32.9
Ischemic stroke	rs77999046	5	173238103	C	T	NKX2-5	Upstream	0.95 (0.91, 1.00)	0.031	0.25	0.93	0.016	17	0.98	0.65	14.3
Congenital malformations of cardiac septa	rs62370993	5	65021832	G	A	CWC27	Downstream	1.12 (1.01, 1.23)	0.031	0.4	1.07	0.3	16.7	1.17	0.038	17
Coronary artery disease	rs117202424	6	118500543	A	G	CEP85L	Intronic	0.96 (0.93, 1.00)	0.031	0.61	0.98	0.39	4.37	0.96	0.041	5.07
Supraventricular tachycardia	rs343057	7	35487627	A	G	LOC401324	Intergenic	0.90 (0.82, 0.99)	0.031	0.11	0.99	0.86	8.71	0.84	0.0072	6.4
Sick sinus syndrome	rs19334	8	9152396	A	G	PPP1R3B	Upstream	0.94 (0.89, 0.99)	0.031	0.49	0.93	0.024	26.8	0.99	0.9	31.3
Coronary artery disease	rs842382	13	46685484	A	G	LRCH1	Intronic	0.98 (0.97, 1.00)	0.032	0.6	0.99	0.38	29.5	0.98	0.042	26.3
Myocardial infarction	rs56074163	15	84808101	T	C	ZNF592	Downstream	1.03 (1.00, 1.06)	0.032	1	1.03	0.032	44.5	NA	NA	NA
Dilated cardiomyopathy	rs4794562	17	55302450	T	C	HLF	Intronic	0.89 (0.81, 0.99)	0.032	0.77	0.91	0.31	25.7	0.88	0.056	26.7
Sick sinus syndrome	rs476348	18	35090057	T	C	MAPRE2	Intronic	1.06 (1.00, 1.12)	0.032	0.24	1.07	0.016	33	0.97	0.71	29.9
Ventricular tachycardia	rs848504	2	36428251	T	C	CRIM1	Intronic	0.93 (0.87, 0.99)	0.032	0.075	0.87	0.0055	42.3	0.99	0.8	40.7
Aortic valve stenosis	rs711244	2	36841285	T	C	STRN	3' UTR	0.95 (0.91, 1.00)	0.032	0.95	0.95	0.14	43.3	0.95	0.12	42.1
Mitral valve disease	rs184018403	7	128851336	G	A	FLNC	Missense	1.78 (1.05, 3.00)	0.032	0.14	1.84	0.023	0.55	0.017	0.2	0.143
Supraventricular tachycardia	rs55758959,rs75827076	10	103874831	C	CTGTG	OBFC1	Downstream	1.10 (1.01, 1.19)	0.033	1	1.1	0.033	34.8	NA	NA	NA
Sick sinus syndrome	rs17756919	10	29532160	T	C	SVIL	Synonymous	0.95 (0.90, 1.00)	0.033	0.92	0.95	0.05	38.1	0.94	0.4	39.6
Hypertrophic cardiomyopathy	rs45496496	14	23423939	G	C	MYH7	Missense	5.16 (1.14, 23.25)	0.033	0.68	3.28	0.38	0.068	6.42	0.047	0.114
Sudden cardiac death	rs56074163	15	84808101	T	C	ZNF592	Downstream	1.06 (1.00, 1.12)	0.033	0	1.06	0.033	44.5	NA	NA	NA
Pacemaker insertion	rs769151285	2	178712376	C	G	TTN	Stop gained	0.39 (0.16, 0.93)	0.033	1	0.39	0.033	0.197	NA	NA	NA
Sudden cardiac death	rs35006907	8	124847575	A	C	ZNF572	Intergenic	1.05 (1.00, 1.11)	0.033	0.99	1.06	0.064	35.8	1.05	0.29	31
Hypertension	rs771495475	8	26172288	A	G	PPP2R2A	Intergenic	1.31 (1.02, 1.68)	0.033	1	1.31	0.033	0.195	NA	NA	NA
Sick sinus syndrome	rs771495475	8	26172288	A	G	PPP2R2A	Intergenic	1.77 (1.05, 3.00)	0.033	1	1.77	0.033	0.195	NA	NA	NA
Ischemic stroke	rs19334	8	9152396	A	G	PPP1R3B	Upstream	1.04 (1.00, 1.08)	0.033	0.38	1.05	0.029	26.8	1.02	0.44	31.3
Ischemic stroke	rs2270992	11	48123695	T	C	PTPRJ	Synonymous	1.04 (1.00, 1.07)	0.034	0.91	1.04	0.099	34.5	1.03	0.18	41.3
Sick sinus syndrome	rs116904997	12	120230731	A	G	PXN	Intronic	0.79 (0.63, 0.98)	0.034	0.47	0.82	0.11	1.28	0.66	0.12	2.25
Ventricular tachycardia	rs3803403	15	84839914	G	C	ALPK3	Missense	1.08 (1.01, 1.17)	0.034	0.41	1.05	0.35	26.5	1.12	0.038	25.9
WPW syndrome	rs4614769	17	12252584	A	G	MAP2K4	Intergenic	0.86 (0.75, 0.99)	0.034	0.91	0.87	0.16	48.8	0.86	0.11	50.8
Sudden cardiac death	rs72646869	2	178581654	T	C	TTN	Missense	0.86 (0.75, 0.99)	0.034	0.4	0.89	0.11	3.84	0.76	0.1	2.12
Mitral valve disease	rs1128127	22	23836945	A	G	DERL3	Missense	0.88 (0.77, 0.99)	0.034	0.13	0.82	0.0095	14.4	1.02	0.89	13.3
Myocardial infarction	rs6441111	3	157104019	T	C	LINC00880	Intergenic	1.02 (1.00, 1.04)	0.034	0.14	1.03	0.012	46.6	1.01	0.59	48.8
Complete AV block	rs6795970	3	38725184	A	G	SCN10A	Missense	1.08 (1.01, 1.16)	0.034	0.28	1.05	0.32	35.8	1.14	0.03	39.2
Sudden cardiac death	rs72825054	6	7538046	C	G	DSP	Upstream	1.10 (1.01, 1.19)	0.034	0.6	1.11	0.04	7.48	1.06	0.48	9.46
Pacemaker insertion	rs19334	8	9152396	A	G	PPP1R3B	Upstream	0.95 (0.91, 1.00)	0.034	0.81	0.96	0.16	26.8	0.95	0.11	31.3
Dilated cardiomyopathy	rs7850041	9	131334901	A	C	PLPP7	Intergenic	0.91 (0.83, 0.99)	0.034	0.84	0.89	0.16	38.4	0.91	0.11	38.6
Ischemic stroke	rs4918582	10	110737705	C	T	RBM20	Intronic	0.96 (0.93, 1.00)	0.035	0.41	0.98	0.3	33.6	0.95	0.044	32.8
Pacemaker insertion	rs12573386	10	110816801	G	C	RBM20	Intronic	1.04 (1.00, 1.09)	0.035	0.24	1.06	0.018	38.9	1.01	0.64	37.6
Pacemaker insertion	rs12414364	10	66244856	C	G	CTNNA3	Intronic	1.05 (1.00, 1.10)	0.035	0.63	1.06	0.058	20.8	1.04	0.29	21.9
Sudden cardiac death	rs2274224	10	94279840	C	G	PLCE1	Missense	1.05 (1.00, 1.10)	0.035	0.59	1.04	0.12	46.4	1.08	0.12	43.8
Aortic valve stenosis	rs529718437	7	128830259	C	CG	FLNC	Upstream	0.86 (0.75, 0.99)	0.035	1	0.86	0.035	6.4	NA	NA	NA
Atrial fibrillation	rs4918582	10	110737705	C	T	RBM20	Intronic	0.98 (0.96, 1.00)	0.036	0.61	0.98	0.39	33.6	0.97	0.048	32.8
Tetralogy of fallot	rs60619384	10	110814109	GT	G	RBM20	Intronic	1.89 (1.04, 3.41)	0.036	1	1.88	0.036	16.3	NA	NA	NA
Patent ductus arteriosus	rs7088368	10	112699170	G	A	VTI1A	Intronic	0.78 (0.62, 0.98)	0.036	0	0.78	0.036	21.2	NA	NA	NA
Tetralogy of fallot	rs75013985	1	111987808	G	A	LOC643355	Upstream	3.47 (1.08, 11.15)	0.036	1	3.47	0.036	2.21	NA	NA	NA
Ventricular fibrillation	rs12567136	1	11823674	T	C	CLCN6	Intronic	1.21 (1.01, 1.45)	0.036	1	1.21	0.036	15.8	NA	NA	NA
Hypertrophic cardiomyopathy	rs2749141	1	23354739	G	T	ZNF436	Downstream	1.22 (1.01, 1.46)	0.036	0.62	1.26	0.043	16.3	1.14	0.45	16.4
Heart failure	rs74830207	1	3292398	A	G	PRDM16	Intronic	1.04 (1.00, 1.09)	0.036	0.7	1.05	0.059	9.32	1.03	0.32	9.26
Tetralogy of fallot	rs11279568,rs372407915	16	82715329	C	CAGTGCTTAT	CDH13	Intronic	2.29 (1.05, 4.98)	0.036	1	2.29	0.036	7.54	NA	NA	NA
Myocardial infarction	rs17651549	17	45983912	T	C	MAPT	Missense	1.02 (1.00, 1.05)	0.036	0.9	1.03	0.15	18.2	1.02	0.13	21.7
Hypertrophic cardiomyopathy	rs4794562	17	55302450	T	C	HLF	Intronic	1.18 (1.01, 1.38)	0.036	0.66	1.15	0.14	25.7	1.24	0.12	26.7
WPW syndrome	rs61478147	5	154601099	A	G	MIR3141	Intergenic	1.16 (1.01, 1.32)	0.036	0.13	1.29	0.01	34.8	1.04	0.69	37.4
Sudden cardiac death	rs868609	10	33318393	C	T	NRP1	Intronic	1.08 (1.00, 1.17)	0.037	0.2	1.11	0.014	10.8	0.99	0.92	10.1
Myocardial infarction	rs4284441	12	114924167	T	C	TBX3	Intergenic	1.02 (1.00, 1.04)	0.037	0.5	1.03	0.06	36.5	1.01	0.26	39
Complete AV block	rs35866366	14	71382468	G	A	SIPA1L1	Intergenic	1.09 (1.01, 1.18)	0.037	0.91	1.09	0.12	22.6	1.1	0.16	24.4
Complete AV block	rs72692220	1	50974791	A	G	CDKN2C	Downstream	0.77 (0.61, 0.98)	0.037	0.74	0.75	0.049	3.15	0.83	0.44	1.57
Coronary artery disease	rs3746435	20	34999395	C	G	MYH7B	Missense	1.02 (1.00, 1.04)	0.037	0.85	1.02	0.28	17.5	1.02	0.073	18.1
Pacemaker insertion	rs888078	2	36454050	A	G	CRIM1	Intronic	1.04 (1.00, 1.08)	0.037	0.72	1.04	0.18	37.4	1.05	0.1	40.8
WPW syndrome	rs17046108	2	54663880	A	G	SPTBN1	Downstream	1.18 (1.01, 1.37)	0.037	0.27	1.08	0.49	24.7	1.29	0.024	19.7
Dilated cardiomyopathy	rs1840101	4	41324767	T	G	LIMCH1	Intergenic	1.11 (1.01, 1.21)	0.037	0.8	1.12	0.16	31.2	1.1	0.12	33.5
Complete AV block	rs77999046	5	173238103	C	T	NKX2-5	Upstream	0.90 (0.82, 0.99)	0.037	0.95	0.9	0.083	17	0.9	0.25	14.3
Pacemaker insertion	rs184018403	7	128851336	G	A	FLNC	Missense	1.36 (1.02, 1.81)	0.037	0.95	1.35	0.055	0.55	1.39	0.41	0.143
Aortic valve stenosis	rs2749141	1	23354739	G	T	ZNF436	Downstream	0.93 (0.87, 1.00)	0.038	0.29	0.96	0.44	16.3	0.9	0.027	16.4
Tetralogy of fallot	rs151330332,rs59019267	1	45357196	CATAA	!	TESK2	Intronic	0.49 (0.25, 0.96)	0.038	1	0.49	0.038	23	NA	NA	NA
Tetralogy of fallot	rs4915740	1	61421072	T	C	NFIA	Intronic	1.74 (1.03, 2.95)	0.038	1	1.74	0.038	47	NA	NA	NA
Supraventricular tachycardia	rs16866538	2	178795185	A	G	TTN	Missense	1.12 (1.01, 1.24)	0.038	0.96	1.11	0.25	4.93	1.12	0.084	6.05
Ischemic stroke	rs907683	2	219434819	G	T	SPEG	Upstream	0.97 (0.94, 1.00)	0.038	0.95	0.97	0.12	44.2	0.96	0.16	43.6
Aortic valve stenosis	rs7850041	9	131334901	A	C	PLPP7	Intergenic	0.95 (0.91, 1.00)	0.038	0.91	0.95	0.16	38.4	0.95	0.13	38.6
Dilated cardiomyopathy	rs10823057	10	67526603	C	T	CTNNA3	Intronic	0.86 (0.74, 0.99)	0.039	0.56	0.81	0.088	12.5	0.89	0.19	11.4
Tetralogy of fallot	rs883079	12	114355435	C	T	TBX5	3' UTR	0.49 (0.25, 0.96)	0.039	1	0.49	0.039	30.7	NA	NA	NA
Patent ductus arteriosus	rs41306688	13	113424243	C	A	ADPRHL1	Missense	0.56 (0.32, 0.97)	0.039	1	0.56	0.039	4.42	NA	NA	NA
Atrial fibrillation	rs11279568,rs372407915	16	82715329	C	CAGTGCTTAT	CDH13	Intronic	0.94 (0.88, 1.00)	0.039	1	0.94	0.039	7.54	NA	NA	NA
Dilated cardiomyopathy	rs3852754	16	951414	C	T	LMF1	Intronic	0.88 (0.78, 0.99)	0.039	0.42	0.92	0.28	36.5	0.83	0.052	15.3
Tetralogy of fallot	rs3852754	16	951414	C	T	LMF1	Intronic	0.55 (0.31, 0.97)	0.039	1	0.55	0.039	36.5	NA	NA	NA
Pacemaker insertion	rs2292356	2	54665663	G	A	SPTBN1	Downstream	0.96 (0.91, 1.00)	0.039	0.33	0.94	0.029	26.5	0.98	0.5	27.1
Supraventricular tachycardia	rs11718898	3	12807323	T	C	CAND2	Missense	0.94 (0.89, 1.00)	0.039	0.25	1	0.99	32.7	0.93	0.018	33.7
Hypertension	rs6762208	3	185613377	A	C	SENP2	Missense	1.01 (1.00, 1.02)	0.039	0.52	1.02	0.11	32	1.01	0.14	35.1
Atrial fibrillation	rs340405	7	35377781	C	G	LOC401324	Intergenic	0.98 (0.96, 1.00)	0.039	0.97	0.98	0.21	22.4	0.98	0.099	28.1
Atrial fibrillation	rs78194372	10	89515693	A	C	SLC16A12	Intronic	1.05 (1.00, 1.10)	0.04	0.58	1.03	0.38	4.75	1.06	0.053	4.1
Patent ductus arteriosus	rs9573330	13	73944073	A	G	KLF12	Splice region	0.82 (0.67, 0.99)	0.04	1	0.82	0.04	31.4	NA	NA	NA
Pacemaker insertion	rs133885	22	25763322	A	G	MYO18B	Missense	0.96 (0.92, 1.00)	0.04	0.29	0.98	0.4	42.5	0.94	0.031	45.9
Heart failure	rs848504	2	36428251	T	C	CRIM1	Intronic	0.98 (0.95, 1.00)	0.04	0.87	0.98	0.13	42.3	0.97	0.17	40.7
Atrial fibrillation	rs3922844	3	38582762	T	C	SCN5A	Intronic	1.02 (1.00, 1.04)	0.04	1	1.02	0.21	32.2	1.02	0.1	30.8
Coarctation of aorta	rs6903950	6	7429096	A	G	RIOK1	Intergenic	1.70 (1.02, 2.82)	0.04	1	1.7	0.04	9.35	NA	NA	NA
Ischemic stroke	rs373243633	8	143917940	T	C	PLEC	Missense	1.22 (1.01, 1.47)	0.04	1	1.22	0.04	1.16	NA	NA	NA
Ventricular tachycardia	rs7191330	16	11598802	T	C	LITAF	Intergenic	1.07 (1.00, 1.15)	0.041	0.29	1.11	0.028	44.8	1.03	0.51	46.1
Congenital malformations of cardiac septa	rs9909004	17	66310015	C	T	PRKCA	Intronic	1.08 (1.00, 1.17)	0.041	0.63	1.1	0.063	38.6	1.06	0.33	41.9
Complete AV block	rs1126225	18	44844629	T	C	SETBP1	Intronic	1.08 (1.00, 1.16)	0.041	0.98	1.08	0.1	39.8	1.08	0.22	40.4
Tetralogy of fallot	rs113394178	19	7516358	C	A	ZNF358	Intronic	1.74 (1.02, 2.95)	0.041	1	1.74	0.041	38.2	NA	NA	NA
Ischemic stroke	rs7543039	1	99584092	C	T	PALMD	Intergenic	0.97 (0.94, 1.00)	0.041	0.064	0.99	0.79	48.8	0.93	0.006	50.3
Congenital malformations of cardiac septa	rs17362588	2	178856319	A	G	CCDC141	Missense	1.13 (1.01, 1.28)	0.041	0.29	1.19	0.023	11.7	1.04	0.73	8.53
Sudden cardiac death	rs133885	22	25763322	A	G	MYO18B	Missense	1.05 (1.00, 1.10)	0.041	0.025	1.08	0.0037	42.5	0.96	0.38	45.9
Mitral valve disease	rs55824920	3	38618461	T	C	SCN5A	Intronic	1.10 (1.00, 1.20)	0.041	0.78	1.09	0.12	31.4	1.12	0.18	32.9
Myocardial infarction	rs1490384	6	126530014	T	C	MIR588	Intergenic	0.98 (0.96, 1.00)	0.041	0.67	0.99	0.3	49.5	0.98	0.07	50.1
Heart failure	rs529718437	7	128830259	C	CG	FLNC	Upstream	0.94 (0.88, 1.00)	0.041	1	0.94	0.041	6.4	NA	NA	NA
Sick sinus syndrome	rs10823057	10	67526603	C	T	CTNNA3	Intronic	0.92 (0.86, 1.00)	0.042	0.094	0.9	0.013	12.5	1.1	0.39	11.4
Dilated cardiomyopathy	rs78194372	10	89515693	A	C	SLC16A12	Intronic	0.78 (0.62, 0.99)	0.042	0.039	0.53	0.0045	4.75	0.92	0.56	4.1
Hypertrophic cardiomyopathy	rs2896590	11	19986122	T	A	NAV2	Intronic	1.18 (1.01, 1.39)	0.042	0.25	1.25	0.02	24.5	1.02	0.9	23.4
Sick sinus syndrome	rs397516082	11	47346372	C	T	MYBPC3	Splice acceptor	1.77 (1.02, 3.08)	0.042	1	1.77	0.042	0.175	NA	NA	NA
Complete AV block	rs4284441	12	114924167	T	C	TBX3	Intergenic	1.08 (1.00, 1.16)	0.042	0.62	1.06	0.2	36.5	1.1	0.099	39
Pacemaker insertion	rs242557	17	45942346	A	G	MAPT	Intronic	0.96 (0.92, 1.00)	0.042	0.76	0.96	0.18	38.6	0.95	0.12	38.1
Hypertension	rs74830207	1	3292398	A	G	PRDM16	Intronic	1.02 (1.00, 1.04)	0.043	0.51	1.01	0.66	9.32	1.02	0.038	9.26
Hypertrophic cardiomyopathy	rs62250968	3	69762749	T	C	MITF	Upstream	0.86 (0.75, 1.00)	0.043	0.27	0.91	0.29	43.1	0.77	0.04	42.2
Hypertrophic cardiomyopathy	rs184018403	7	128851336	G	A	FLNC	Missense	2.32 (1.03, 5.23)	0.043	0.33	2.4	0.036	0.55	0.018	0.42	0.143
Pacemaker insertion	rs11764098	7	35466100	G	C	LOC401324	Intergenic	1.17 (1.00, 1.36)	0.043	0.43	1.07	0.61	0.986	1.22	0.035	2.3
Complete AV block	rs397516082	11	47346372	C	T	MYBPC3	Splice acceptor	2.38 (1.02, 5.52)	0.044	1	2.38	0.044	0.175	NA	NA	NA
Heart failure	rs1061657	12	114670331	C	T	TBX3	3' UTR	1.03 (1.00, 1.06)	0.044	0.68	1.03	0.068	23.4	1.02	0.34	25.4
Ischemic stroke	rs72692220	1	50974791	A	G	CDKN2C	Downstream	0.90 (0.81, 1.00)	0.044	0.34	0.87	0.027	3.15	0.97	0.76	1.57
Dilated cardiomyopathy	rs11098193	4	113508251	T	C	CAMK2D	Synonymous	1.11 (1.00, 1.22)	0.044	0.84	1.12	0.18	27	1.1	0.13	24.7
Hypertension	rs2234962	10	119670121	C	T	BAG3	Missense	0.99 (0.97, 1.00)	0.045	0.59	0.98	0.14	24.2	0.99	0.14	21
Complete AV block	rs41306688	13	113424243	C	A	ADPRHL1	Missense	1.19 (1.00, 1.41)	0.045	0.73	1.16	0.15	4.42	1.24	0.15	3.35
WPW syndrome	rs11678272	2	41922426	C	G	LOC101929723	Intergenic	1.15 (1.00, 1.32)	0.045	0.24	1.06	0.56	34	1.25	0.025	29.1
Hypertrophic cardiomyopathy	rs1461990	8	107075400	G	C	ANGPT1	Intergenic	0.86 (0.75, 1.00)	0.045	0.94	0.86	0.092	47.5	0.87	0.27	50.4
Hypertension	rs1126225	18	44844629	T	C	SETBP1	Intronic	0.99 (0.98, 1.00)	0.046	1	0.99	0.34	39.8	0.99	0.079	40.4
Hypertrophic cardiomyopathy	rs848504	2	36428251	T	C	CRIM1	Intronic	0.86 (0.75, 1.00)	0.046	0.75	0.85	0.069	42.3	0.89	0.38	40.7
Ventricular tachycardia	rs117202424	6	118500543	A	G	CEP85L	Intronic	1.17 (1.00, 1.36)	0.046	0.34	1.26	0.037	4.37	1.08	0.47	5.07
Dilated cardiomyopathy	rs60619384	10	110814109	GT	G	RBM20	Intronic	1.23 (1.00, 1.50)	0.047	1	1.23	0.047	16.3	NA	NA	NA
Aortic valve stenosis	rs116904997	12	120230731	A	G	PXN	Intronic	0.83 (0.69, 1.00)	0.047	0.16	0.68	0.023	1.28	0.91	0.39	2.25
Perimyocarditis	rs34967813	1	237678090	G	A	RYR2	Missense	1.11 (1.00, 1.24)	0.047	1	1.12	0.047	30.3	NA	NA	NA
Aortic valve stenosis	rs12869776	13	21529155	G	A	MICU2	Intronic	0.95 (0.91, 1.00)	0.047	0.52	0.94	0.062	41.5	0.97	0.36	39.5
Coronary artery disease	rs7191330	16	11598802	T	C	LITAF	Intergenic	1.02 (1.00, 1.04)	0.047	0.081	1.03	0.0082	44.8	1	0.95	46.1
Pacemaker insertion	rs848504	2	36428251	T	C	CRIM1	Intronic	0.96 (0.92, 1.00)	0.047	0.63	0.95	0.068	42.3	0.97	0.36	40.7
Heart failure	rs7373102	3	38639137	T	C	SCN5A	Intronic	1.02 (1.00, 1.05)	0.047	0.2	1.01	0.42	47	1.04	0.027	47
WPW syndrome	rs4918582	10	110737705	C	T	RBM20	Intronic	1.15 (1.00, 1.32)	0.048	0.43	1.08	0.42	33.6	1.21	0.048	32.8
Myocardial infarction	rs11067264	12	114726219	A	G	TBX3	Intergenic	0.98 (0.96, 1.00)	0.048	0.47	0.99	0.45	37.3	0.98	0.049	37.3
Dilated cardiomyopathy	rs2848901	18	36652647	T	C	FHOD3	Missense	0.90 (0.82, 1.00)	0.048	0.098	0.8	0.013	30.1	0.96	0.51	28.6
Complete AV block	rs769151285	2	178712376	C	G	TTN	Stop gained	0.02 (0.00, 0.96)	0.048	1	0.017	0.048	0.197	NA	NA	NA
Hypertension	rs55824920	3	38618461	T	C	SCN5A	Intronic	1.01 (1.00, 1.02)	0.048	0.47	1.02	0.12	31.4	1.01	0.16	32.9
Aortic valve stenosis	rs17226667	6	118400465	A	G	CEP85L	Intergenic	1.05 (1.00, 1.10)	0.048	0.82	1.05	0.11	45.8	1.04	0.23	55.3
Congenital malformations of cardiac septa	rs10838681	11	47253513	A	G	ACP2,NR1H3	Upstream	1.09 (1.00, 1.18)	0.049	0.1	1.02	0.65	31.8	1.18	0.012	27.4
Hypertrophic cardiomyopathy	rs9573330	13	73944073	A	G	KLF12	Splice region	0.86 (0.74, 1.00)	0.049	0.23	0.8	0.022	31.4	0.97	0.83	36.8
Coronary artery disease	rs387906656	14	23396970	A	G	MYH6	Missense	1.22 (1.00, 1.48)	0.049	1	1.22	0.049	0.34	NA	NA	NA
Tetralogy of fallot	rs6441111	3	157104019	T	C	LINC00880	Intergenic	1.65 (1.00, 2.71)	0.049	1	1.65	0.049	46.6	NA	NA	NA
Patent ductus arteriosus	rs200516164	7	128856555	T	C	FLNC	Missense	3.87 (1.00, 14.89)	0.049	1	3.87	0.049	0.134	NA	NA	NA
