# Supplementary material for: Sequence variants with large effects on cardiac electrophysiology and disease
Source: Nat Commun. 2019 Oct 22;10:4803. doi: 10.1038/s41467-019-12682-9 (PMC6805929; doi:10.1038/s41467-019-12682-9)
Supplement: Supplementary file 14 — Supplementary Data 10 [file 41467_2019_12682_MOESM14_ESM.xlsx]

## Sheet: Sheet1
MeSH term	Name	MeSH first level term	MeSH second level term	Nominal P value	False discovery rate	Tissue-specific expression Z score gene 1	Tissue-specific expression Z score gene 2	Tissue-specific expression Z score gene 3	Tissue-specific expression Z score gene 4	Tissue-specific expression Z score gene 5	Tissue-specific expression Z score gene 6	Tissue-specific expression Z score gene 7	Tissue-specific expression Z score gene 8	Tissue-specific expression Z score gene 9	Tissue-specific expression Z score gene 10
A07.541.358.100	Atrial Appendage	Cardiovascular System	Heart	1.68e-11	<0.01	TBX5 (7.1)	MYBPC3 (6.5)	ANKRD1 (6.3)	RBM20 (5.6)	SYNPO2L (5.5)	ENSG00000253426 (5.5)	CASQ2 (5.5)	SCN5A (5.3)	CCDC141 (5.2)	RYR2 (5.1)
A07.541.358	Heart Atria	Cardiovascular System	Heart	1.84e-11	<0.01	TBX5 (7.1)	MYBPC3 (6.6)	ANKRD1 (6.2)	RBM20 (5.5)	SYNPO2L (5.5)	SCN5A (5.5)	CASQ2 (5.4)	NKX2-5 (5.3)	RYR2 (5.1)	ENSG00000253426 (5.1)
A07.541	Heart	Cardiovascular System	Heart	2.57e-11	<0.01	NKX2-5 (6.6)	SCN5A (6.6)	SLC8A1 (6.2)	MYBPC3 (5.9)	HAND1 (5.6)	ADPRHL1 (5.5)	CASQ2 (5.2)	RBM20 (5.1)	ENSG00000234452 (5.1)	TBX5 (5.0)
A07.541.560	Heart Ventricles	Cardiovascular System	Heart	1.75e-10	<0.01	SCN5A (7.3)	NKX2-5 (7.3)	SLC8A1 (7.0)	MYBPC3 (6.3)	HAND1 (6.3)	ADPRHL1 (6.1)	ENSG00000234452 (5.7)	CASQ2 (5.6)	RBM20 (5.5)	MYO18B (5.4)
A05.360.319.679.690	Myometrium	Urogenital System	Genitalia	1.63e-05	<0.01	HSD17B6 (4.3)	VCL (4.1)	STON1 (3.8)	SMTN (3.3)	ENSG00000248603 (3.3)	PLN (3.1)	EDNRA (2.8)	SVIL (2.5)	ENSG00000198832 (2.3)	ANKRD29 (2.3)
A10.690	Muscles	Tissues	Muscles	3e-05	<0.01	VGLL2 (5.0)	MYOZ1 (4.9)	ABRA (4.4)	TTN (4.4)	NRAP (4.1)	MYO18B (4.0)	MYH7B (4.0)	SPEG (3.7)	PPAPDC3 (3.6)	TRIM63 (3.5)
A07.231.114	Arteries	Cardiovascular System	Blood Vessels	6.34e-05	<0.01	PRDM6 (5.2)	PRDM16 (2.5)	BMP2 (2.1)	CDH13 (1.9)	PROCR (1.8)	NAV2 (1.7)	SVIL (1.6)	CASQ2 (1.6)	GATA6 (1.6)	PLN (1.5)
A02.835.583	Joints	Musculoskeletal System	Skeleton	8.21e-05	<0.05	NMB (3.5)	PRRX1 (2.5)	ANKRD29 (2.5)	PI16 (2.3)	ADAMTS7 (2.2)	WTAP (2.0)	RSRC1 (2.0)	FKBP7 (2.0)	SFRP1 (2.0)	CTSB (1.9)
A02.835.583.443	Joint Capsule	Musculoskeletal System	Skeleton	8.21e-05	<0.05	NMB (3.5)	PRRX1 (2.5)	ANKRD29 (2.5)	PI16 (2.3)	ADAMTS7 (2.2)	WTAP (2.0)	RSRC1 (2.0)	FKBP7 (2.0)	SFRP1 (2.0)	CTSB (1.9)
A02.835.583.443.800	Synovial Membrane	Musculoskeletal System	Skeleton	8.21e-05	<0.05	NMB (3.5)	PRRX1 (2.5)	ANKRD29 (2.5)	PI16 (2.3)	ADAMTS7 (2.2)	WTAP (2.0)	RSRC1 (2.0)	FKBP7 (2.0)	SFRP1 (2.0)	CTSB (1.9)
A10.690.467	Muscle Smooth	Tissues	Muscles	0.000117	<0.05	VCL (2.5)	SMTN (2.4)	PRRX1 (2.3)	FKBP7 (2.1)	EDNRA (2.1)	RBMS2 (2.1)	PDZRN3 (2.1)	ADAMTS7 (2.1)	INPP5A (2.0)	ENSG00000198832 (2.0)
A10.690.552.500	Muscle Skeletal	Tissues	Muscles	0.000141	<0.05	VGLL2 (7.1)	MYOZ1 (7.0)	TTN (6.3)	ABRA (6.3)	NRAP (5.9)	MYH7B (5.9)	MYO18B (5.8)	TRIM63 (5.0)	ADPRHL1 (4.9)	SPEG (4.8)
A10.690.552	Muscle Striated	Tissues	Muscles	0.000141	<0.05	VGLL2 (7.1)	MYOZ1 (7.0)	TTN (6.3)	ABRA (6.3)	NRAP (5.9)	MYH7B (5.9)	MYO18B (5.8)	TRIM63 (5.0)	ADPRHL1 (4.9)	SPEG (4.8)
A11.329.171	Chondrocytes	Cells	Connective Tissue Cells	0.000233	<0.05	SCRG1 (3.3)	ENSG00000231131 (3.2)	FKBP7 (2.7)	FUT11 (2.5)	ADK (2.4)	ANGPT1 (2.4)	CDKN2C (2.4)	ENSG00000223796 (2.1)	ENSG00000198832 (2.1)	PLCE1 (2.0)
A02.633.567.850	Quadriceps Muscle	Musculoskeletal System	Muscles	0.000271	<0.05	VGLL2 (7.0)	MYOZ1 (7.0)	ABRA (6.2)	TTN (6.2)	MYH7B (6.0)	NRAP (5.9)	MYO18B (5.8)	ADPRHL1 (5.1)	TRIM63 (5.0)	SPEG (4.9)
A03.556.875.500	Esophagus	Digestive System	Gastrointestinal Tract	0.00049	<0.05	ANXA13 (3.0)	ENSG00000231131 (2.8)	RNF207 (2.3)	ENSG00000248603 (2.0)	PRDM6 (1.9)	MMP11 (1.8)	SMTN (1.6)	EIF2C2 (1.6)	ENSG00000237996 (1.6)	TMEM40 (1.5)
A03.556.875	Upper Gastrointestinal Tract	Digestive System	Gastrointestinal Tract	0.00224	<0.05	ENSG00000248603 (2.6)	ENSG00000237996 (2.1)	SMTN (1.9)	PRDM6 (1.7)	RNF207 (1.7)	PLEKHA6 (1.5)	ANXA13 (1.5)	MIR548N (1.2)	EIF2C2 (1.2)	ENSG00000231236 (1.2)
A11.329.114	Adipocytes	Cells	Connective Tissue Cells	0.00277	<0.05	CDKN2C (3.8)	NMB (3.7)	NR1H3 (3.0)	ENSG00000238018 (2.7)	ANGPT1 (2.5)	PALMD (2.3)	DFNB59 (2.1)	STON1 (2.0)	SFRP1 (2.0)	ENSG00000243150 (2.0)
A10.165.114	Adipose Tissue	Tissues	Connective Tissue	0.00332	<0.05	PALMD (3.3)	CDKN2C (3.1)	CILP (2.9)	NMB (2.9)	NR1H3 (2.9)	ENSG00000237887 (2.7)	ANKRD29 (2.6)	ENSG00000237996 (2.4)	SPTBN1 (2.4)	C1orf213 (2.4)
A11.329.228	Fibroblasts	Cells	Connective Tissue Cells	0.00478	<0.05	TBX5 (2.6)	SH3PXD2A (2.4)	FKBP7 (2.4)	CDH13 (2.1)	RBMS2 (2.0)	PRRX1 (2.0)	ANGPT1 (1.9)	TBX3 (1.7)	GOSR2 (1.7)	CRIM1 (1.7)
A10.165.114.830	Adipose Tissue White	Tissues	Connective Tissue	0.00537	<0.05	PALMD (3.6)	CDKN2C (3.4)	CILP (3.2)	NMB (3.1)	NR1H3 (3.0)	ANKRD29 (2.9)	ENSG00000237887 (2.9)	C1orf213 (2.7)	SPTBN1 (2.7)	DFNB59 (2.5)
A10.165.114.830.750	Subcutaneous Fat	Tissues	Connective Tissue	0.00537	<0.05	PALMD (3.6)	CDKN2C (3.4)	CILP (3.2)	NMB (3.1)	NR1H3 (3.0)	ANKRD29 (2.9)	ENSG00000237887 (2.9)	C1orf213 (2.7)	SPTBN1 (2.7)	DFNB59 (2.5)
A07.231	Blood Vessels	Cardiovascular System	Blood Vessels	0.00638	<0.05	PROCR (2.8)	PXN (2.5)	RBMS2 (2.2)	ANKRD1 (2.1)	BMP2 (2.0)	ADAMTS7 (1.9)	CDH13 (1.9)	SMTN (1.7)	GOSR2 (1.7)	DPY19L1 (1.7)
A10.615.550.599	Mouth Mucosa	Tissues	Membranes	0.0065	<0.05	TMEM40 (4.6)	OBFC1 (3.7)	STRN (3.1)	NRAP (2.5)	MYOZ1 (2.5)	PALMD (2.3)	TTN (2.3)	RBM20 (2.3)	RNF11 (2.1)	MAP2K4 (2.1)
A15.145.846	Serum	Hemic and Immune Systems	Blood	0.0088	<0.05	VCL (2.9)	PXN (2.7)	C10orf93 (2.3)	PROCR (2.0)	SMTN (2.0)	GOSR2 (1.9)	ANKRD1 (1.8)	INPP5A (1.7)	CDH13 (1.7)	FKBP7 (1.7)
A11.620	Muscle Cells	Cells	Muscle Cells	0.00903	<0.05	ESPNL (2.7)	RBMS2 (2.7)	ADAMTS7 (2.7)	PRRX1 (2.5)	XYLT1 (2.5)	FKBP7 (2.4)	INPP5A (2.3)	PRDM16 (2.3)	PDZRN3 (2.2)	PRKCA (2.2)
A11.620.520	Myocytes Smooth Muscle	Cells	Muscle Cells	0.00903	<0.05	ESPNL (2.7)	RBMS2 (2.7)	ADAMTS7 (2.7)	PRRX1 (2.5)	XYLT1 (2.5)	FKBP7 (2.4)	INPP5A (2.3)	PRDM16 (2.3)	PDZRN3 (2.2)	PRKCA (2.2)
A10.615.789	Serous Membrane	Tissues	Membranes	0.0099	<0.05	MMP11 (2.0)	PRDM6 (1.7)	ENSG00000237887 (1.6)	ENSG00000237996 (1.6)	HSD17B6 (1.5)	CILP (1.5)	PTGES3 (1.2)	ALDH1A2 (1.1)	GCN1L1 (1.1)	GATA6 (1.0)
A10.165.114.830.500.750	Subcutaneous Fat Abdominal	Tissues	Connective Tissue	0.00991	<0.05	PALMD (3.7)	CDKN2C (3.6)	NMB (3.5)	NR1H3 (3.4)	C1orf213 (3.3)	CILP (3.2)	DFNB59 (2.9)	ENSG00000237887 (2.9)	ANKRD29 (2.9)	SPTBN1 (2.9)
A10.165.114.830.500	Abdominal Fat	Tissues	Connective Tissue	0.00991	<0.05	PALMD (3.7)	CDKN2C (3.6)	NMB (3.5)	NR1H3 (3.4)	C1orf213 (3.3)	CILP (3.2)	DFNB59 (2.9)	ENSG00000237887 (2.9)	ANKRD29 (2.9)	SPTBN1 (2.9)
