# Supplementary material for: Sequence variants with large effects on cardiac electrophysiology and disease
Source: Nat Commun. 2019 Oct 22;10:4803. doi: 10.1038/s41467-019-12682-9 (PMC6805929; doi:10.1038/s41467-019-12682-9)
Supplement: Supplementary file 15 — Supplementary Data 11 [file 41467_2019_12682_MOESM15_ESM.xlsx]

## Sheet: Sheet1
Original gene set ID	Original gene set description	Cluster ID	Cluster center (boolean)	Cluster minimum P value (boolean)	Nominal P value	False discovery rate	Reconstituted gene set Z score gene 1	Reconstituted gene set Z score gene 2	Reconstituted gene set Z score gene 3	Reconstituted gene set Z score gene 4	Reconstituted gene set Z score gene 5	Reconstituted gene set Z score gene 6	Reconstituted gene set Z score gene 7	Reconstituted gene set Z score gene 8	Reconstituted gene set Z score gene 9	Reconstituted gene set Z score gene 10
ENSG00000182533	CAV3 PPI subnetwork	1	FALSE	TRUE	2.9e-17	<0.01	MYBPC3 (4.8)	HSPB7 (4.7)	MYO18B (4.3)	ALPK3 (4.0)	CASQ2 (4.0)	SCN5A (3.8)	TRIM63 (3.8)	SYNPO2L (3.7)	PPP1R3B (3.7)	PLN (3.7)
ENSG00000073756	PTGS2 PPI subnetwork	1	TRUE	FALSE	8.42e-14	<0.01	MYO18B (4.4)	HSPB7 (4.2)	MYBPC3 (4.2)	TRIM63 (4.2)	ANKRD1 (4.1)	CASQ2 (4.1)	SYNPO2L (4.0)	ALPK3 (3.7)	NKX2-5 (3.7)	PLN (3.6)
ENSG00000118194	TNNT2 PPI subnetwork	1	FALSE	FALSE	8.51e-14	<0.01	MYBPC3 (6.2)	CASQ2 (5.9)	SYNPO2L (5.8)	ANKRD1 (5.6)	TTN (5.3)	TRIM63 (5.2)	HSPB7 (5.0)	PLN (4.9)	ALPK3 (4.5)	MYO18B (4.3)
ENSG00000111245	MYL2 PPI subnetwork	1	FALSE	FALSE	1.42e-13	<0.01	CASQ2 (5.3)	HSPB7 (4.9)	ANKRD1 (4.8)	SYNPO2L (4.7)	ALPK3 (4.6)	MYBPC3 (4.6)	PLN (4.3)	TTN (4.2)	MYO18B (4.0)	TRIM63 (3.9)
ENSG00000100644	HIF1A PPI subnetwork	1	FALSE	FALSE	2.13e-13	<0.01	CDKN1A (3.7)	MYO18B (3.5)	TRIM63 (3.3)	MEF2D (3.3)	BAZ2A (3.1)	ADPRHL1 (3.1)	PPP1R3B (2.9)	MYBPC3 (2.9)	CAND2 (2.9)	C6orf204 (2.8)
ENSG00000007171	NOS2 PPI subnetwork	1	FALSE	FALSE	2.73e-13	<0.01	ANKRD1 (5.1)	CASQ2 (5.0)	SYNPO2L (4.6)	MYBPC3 (4.5)	HSPB7 (4.4)	MYO18B (4.2)	TRIM63 (4.1)	PLN (4.1)	TTN (4.0)	PPP1R3B (4.0)
ENSG00000100292	HMOX1 PPI subnetwork	1	FALSE	FALSE	1.91e-12	<0.01	CASQ2 (5.3)	SYNPO2L (5.0)	HSPB7 (4.9)	ANKRD1 (4.9)	MYBPC3 (4.8)	MYO18B (4.6)	TRIM63 (4.6)	PLN (4.4)	TTN (4.4)	PPP1R3B (3.9)
ENSG00000175084	DES PPI subnetwork	1	FALSE	FALSE	4.04e-12	<0.01	HSPB7 (6.2)	CASQ2 (5.4)	TTN (5.4)	MYO18B (5.3)	SYNPO2L (5.2)	ABRA (4.8)	MYOZ1 (4.7)	NRAP (4.5)	ALPK3 (4.4)	ADPRHL1 (4.2)
ENSG00000109846	CRYAB PPI subnetwork	1	FALSE	FALSE	5.18e-11	<0.01	TRIM63 (5.1)	HSPB7 (4.7)	ALPK3 (4.6)	SYNPO2L (4.2)	ABRA (4.2)	CASQ2 (4.1)	ANKRD1 (4.1)	PROCR (3.9)	MYBPC3 (3.9)	NRAP (3.8)
ENSG00000164867	NOS3 PPI subnetwork	1	FALSE	FALSE	7.23e-11	<0.01	SYNPO2L (4.0)	HSPB7 (3.9)	PLN (3.8)	CASQ2 (3.7)	TRIM63 (3.6)	MYBPC3 (3.4)	ANKRD1 (3.4)	NKX2-5 (3.2)	MYO18B (3.2)	TTN (2.9)
ENSG00000162889	MAPKAPK2 PPI subnetwork	1	FALSE	FALSE	1.03e-10	<0.01	PLN (4.2)	ALPK3 (4.2)	ADPRHL1 (4.2)	HSPB7 (4.0)	SPEG (3.9)	MYO18B (3.8)	TRIM63 (3.8)	SYNPO2L (3.8)	MYBPC3 (3.7)	ANKRD1 (3.5)
ENSG00000167110	GOLGA2 PPI subnetwork	1	FALSE	FALSE	1.4e-10	<0.01	ALPK3 (3.9)	HSPB7 (3.8)	CASQ2 (3.8)	TRIM63 (3.8)	PLN (3.7)	MYO18B (3.7)	SYNPO2L (3.6)	PROCR (3.6)	MYBPC3 (3.6)	ANKRD1 (3.6)
ENSG00000102010	BMX PPI subnetwork	1	FALSE	FALSE	4.09e-10	<0.01	GRRP1 (3.8)	MYO18B (3.7)	TRIM63 (3.5)	SYNPO2L (3.3)	CASQ2 (3.2)	MYBPC3 (3.0)	PLN (3.0)	MAP2K4 (2.8)	PPAP2B (2.7)	PALMD (2.7)
ENSG00000085662	AKR1B1 PPI subnetwork	1	FALSE	FALSE	4.16e-10	<0.01	MYBPC3 (5.3)	HSPB7 (4.8)	SYNPO2L (4.7)	ANKRD1 (4.6)	PLN (4.4)	NKX2-5 (4.4)	CASQ2 (4.2)	TRIM63 (4.1)	ADPRHL1 (3.6)	VGLL2 (3.6)
ENSG00000011405	PIK3C2A PPI subnetwork	1	FALSE	FALSE	6.16e-10	<0.01	MYBPC3 (4.7)	SYNPO2L (4.7)	CASQ2 (4.5)	BAG3 (4.0)	ANKRD1 (3.6)	HSPB7 (3.5)	NKX2-5 (3.3)	ADPRHL1 (3.1)	TTN (3.1)	RNF207 (2.9)
ENSG00000152661	GJA1 PPI subnetwork	1	FALSE	FALSE	6.11e-09	<0.01	MYBPC3 (4.2)	CAMK2D (3.9)	ANKRD1 (3.5)	CASQ2 (3.4)	ADPRHL1 (3.2)	TBX5 (3.2)	TRIM63 (3.1)	NKX2-5 (3.1)	SMTN (3.1)	MYO18B (3.0)
MP:0005329	abnormal myocardium layer morphology	2	FALSE	TRUE	1.55e-14	<0.01	MYBPC3 (8.5)	ANKRD1 (6.7)	SCN5A (6.3)	ADPRHL1 (5.8)	RYR2 (5.6)	NRAP (5.4)	SYNPO2L (5.2)	NKX2-5 (5.1)	TBX5 (4.9)	HSPB7 (4.8)
MP:0000274	enlarged heart	2	FALSE	FALSE	1.3e-13	<0.01	MYBPC3 (7.5)	NKX2-5 (6.3)	SLC8A1 (5.4)	SCN5A (5.3)	ADPRHL1 (5.3)	TBX20 (5.2)	RYR2 (5.2)	PLN (5.2)	ANKRD1 (5.2)	CASQ2 (4.7)
MP:0001544	abnormal cardiovascular system physiology	2	FALSE	FALSE	4.44e-13	<0.01	MYBPC3 (7.7)	HSPB7 (7.3)	PLN (7.1)	ADPRHL1 (6.7)	SLC8A1 (6.7)	NKX2-5 (6.5)	TBX5 (6.2)	RYR2 (6.0)	CASQ2 (5.4)	TRIM63 (5.3)
MP:0001625	cardiac hypertrophy	2	FALSE	FALSE	3.56e-12	<0.01	PLN (8.1)	HSPB7 (8.1)	ADPRHL1 (7.5)	SYNPO2L (7.2)	ABRA (6.9)	NRAP (6.9)	TRIM63 (6.7)	MYBPC3 (6.7)	CASQ2 (6.4)	TTN (6.3)
MP:0005140	decreased cardiac muscle contractility	2	FALSE	FALSE	5.23e-12	<0.01	MYBPC3 (8.1)	ANKRD1 (7.3)	PLN (6.8)	SYNPO2L (6.8)	HSPB7 (6.8)	NKX2-5 (6.8)	ADPRHL1 (6.7)	CASQ2 (6.7)	TRIM63 (6.5)	NRAP (6.4)
MP:0005598	decreased ventricle muscle contractility	2	FALSE	FALSE	1.03e-11	<0.01	MYBPC3 (8.7)	PLN (7.6)	ANKRD1 (7.5)	SYNPO2L (7.4)	HSPB7 (6.8)	ADPRHL1 (6.7)	SCN5A (6.5)	TRIM63 (6.5)	CASQ2 (6.4)	RYR2 (6.1)
MP:0003921	abnormal heart left ventricle morphology	2	FALSE	FALSE	1.42e-11	<0.01	MYBPC3 (6.6)	TBX20 (6.6)	NKX2-5 (6.6)	RYR2 (5.1)	ANKRD1 (5.1)	SCN5A (4.9)	PLN (4.8)	TBX5 (4.7)	SLC8A1 (4.3)	SYNPO2L (4.2)
MP:0003141	cardiac fibrosis	2	FALSE	FALSE	2e-11	<0.01	PLN (7.0)	ADPRHL1 (6.9)	CASQ2 (6.7)	HSPB7 (6.5)	SYNPO2L (6.4)	ANKRD1 (6.2)	ABRA (5.7)	MYBPC3 (5.6)	TRIM63 (5.2)	TTN (5.2)
MP:0000278	abnormal myocardial fiber morphology	2	FALSE	FALSE	2.85e-11	<0.01	MYBPC3 (9.1)	SYNPO2L (8.4)	ANKRD1 (8.2)	CASQ2 (8.1)	ADPRHL1 (8.0)	PLN (7.6)	NKX2-5 (6.9)	RYR2 (6.9)	HSPB7 (6.9)	SCN5A (6.6)
MP:0002753	dilated heart left ventricle	2	TRUE	FALSE	8.49e-11	<0.01	PLN (8.4)	CASQ2 (7.4)	MYBPC3 (7.4)	HSPB7 (6.8)	SYNPO2L (6.7)	ANKRD1 (6.4)	TRIM63 (6.3)	ADPRHL1 (6.0)	NRAP (5.9)	TBX20 (5.6)
MP:0002625	heart left ventricle hypertrophy	2	FALSE	FALSE	2.32e-10	<0.01	MYBPC3 (10.2)	ADPRHL1 (8.2)	PLN (8.0)	SYNPO2L (7.2)	NKX2-5 (7.0)	HSPB7 (6.5)	SCN5A (6.1)	TRIM63 (6.1)	RBM20 (6.1)	NRAP (6.0)
MP:0002833	increased heart weight	2	FALSE	FALSE	2.51e-10	<0.01	MYBPC3 (8.5)	PLN (8.4)	HSPB7 (7.6)	ADPRHL1 (7.1)	SLC8A1 (6.3)	NKX2-5 (6.2)	RYR2 (6.1)	SYNPO2L (5.9)	CASQ2 (5.9)	ABRA (5.8)
MP:0004084	abnormal cardiac muscle relaxation	2	FALSE	FALSE	3.87e-10	<0.01	PLN (7.8)	HSPB7 (6.7)	SLC8A1 (6.6)	MYBPC3 (6.5)	NKX2-5 (6.1)	TBX20 (6.0)	RYR2 (6.0)	TBX5 (6.0)	ADPRHL1 (5.8)	SCN5A (5.6)
MP:0002795	dilated cardiomyopathy	2	FALSE	FALSE	4.82e-10	<0.01	PLN (8.2)	CASQ2 (7.2)	SYNPO2L (7.2)	TRIM63 (6.8)	HSPB7 (6.6)	ABRA (6.2)	MYBPC3 (6.2)	NRAP (6.1)	ADPRHL1 (5.9)	RYR2 (5.8)
MP:0000280	thin ventricular wall	2	FALSE	FALSE	2.47e-09	<0.01	GATA6 (5.9)	MYBPC3 (5.4)	PLN (4.8)	TBX20 (4.5)	HAND2 (4.4)	RBM20 (4.3)	PROCR (4.0)	PPP1R3B (3.9)	HSPB7 (3.9)	NKX2-5 (3.8)
MP:0002754	dilated heart right ventricle	2	FALSE	FALSE	4.18e-09	<0.01	ANKRD1 (5.2)	HSPB7 (4.4)	CASQ2 (4.1)	RBM20 (4.1)	MYBPC3 (4.1)	NFIA (4.0)	CRIM1 (3.9)	PLN (3.8)	SCN5A (3.6)	NRAP (3.5)
MP:0003222	increased cardiomyocyte apoptosis	2	FALSE	FALSE	4.25e-09	<0.01	ADPRHL1 (4.5)	NKX2-5 (3.7)	SCN5A (3.7)	TRIM63 (3.7)	SYNPO2L (3.7)	MYBPC3 (3.6)	ANKRD1 (3.5)	HSPB7 (3.4)	RYR2 (3.4)	TTN (3.3)
MP:0005608	cardiac interstitial fibrosis	2	FALSE	FALSE	4.33e-09	<0.01	MYBPC3 (9.4)	PLN (8.8)	NKX2-5 (7.3)	RYR2 (7.2)	ADPRHL1 (6.9)	SYNPO2L (6.8)	TBX20 (6.8)	CASQ2 (6.7)	HSPB7 (6.5)	NRAP (6.5)
MP:0004215	abnormal myocardial fiber physiology	2	FALSE	FALSE	5.1e-09	<0.01	MYBPC3 (8.4)	RYR2 (7.7)	PLN (7.4)	SLC8A1 (7.2)	HSPB7 (7.0)	SCN5A (6.8)	ADPRHL1 (6.7)	NKX2-5 (6.7)	CASQ2 (6.5)	ANKRD1 (5.4)
MP:0010724	thick interventricular septum	2	FALSE	FALSE	1.86e-08	<0.01	MYBPC3 (6.8)	ADPRHL1 (4.6)	NKX2-5 (4.0)	PLN (3.9)	TBX20 (3.8)	TRIM63 (3.7)	RYR2 (3.5)	ANKRD1 (3.4)	TBX5 (3.1)	SLC8A1 (3.0)
MP:0002953	thick ventricular wall	2	FALSE	FALSE	2.47e-08	<0.01	PLN (7.0)	ADPRHL1 (6.8)	MYBPC3 (6.5)	MYH7B (5.5)	RYR2 (5.4)	TBX5 (5.3)	SYNPO2L (5.3)	SLC8A1 (5.3)	ANKRD1 (5.2)	CASQ2 (5.1)
MP:0006138	congestive heart failure	2	FALSE	FALSE	9.62e-08	<0.01	PLN (6.0)	MYBPC3 (5.8)	SLC8A1 (5.4)	NKX2-5 (5.0)	RYR2 (5.0)	ANKRD1 (4.2)	GATA6 (4.1)	HSPB7 (4.1)	DLC1 (4.0)	HAND1 (4.0)
MP:0000276	heart right ventricle hypertrophy	2	FALSE	FALSE	2.48e-07	<0.01	MYBPC3 (5.6)	TBX5 (5.3)	NKX2-5 (5.2)	EDNRA (5.1)	PLN (5.0)	RYR2 (4.4)	SLC8A1 (4.4)	TBX20 (3.4)	HAND2 (3.2)	FHOD3 (3.1)
MP:0005202	lethargy	2	FALSE	FALSE	1.09e-06	<0.01	ANK2 (3.1)	PLN (2.9)	ANXA13 (2.9)	LIMCH1 (2.7)	MMP11 (2.7)	EDNRA (2.3)	ENSG00000253426 (2.1)	FUT11 (2.0)	MYBPC3 (2.0)	KBTBD11 (1.9)
MP:0008725	enlarged heart atrium	2	FALSE	FALSE	2.89e-05	<0.01	NKX2-5 (5.7)	MYBPC3 (5.6)	TBX5 (5.3)	GATA6 (4.4)	RYR2 (4.2)	CAND2 (3.6)	ANKRD1 (3.6)	ALDH1A2 (3.5)	TBX20 (3.4)	PRDM6 (3.4)
MP:0005312	pericardial effusion	3	FALSE	TRUE	1.64e-14	<0.01	MYBPC3 (6.9)	RYR2 (5.9)	SLC8A1 (5.0)	ANKRD1 (4.8)	NKX2-5 (4.8)	TBX20 (4.4)	PLN (4.3)	TBX5 (4.2)	SCN5A (4.0)	CCDC141 (4.0)
MP:0003984	embryonic growth retardation	3	FALSE	FALSE	1.66e-12	<0.01	HAND1 (5.1)	GATA6 (4.7)	NRP1 (4.6)	NKX2-5 (4.0)	MYBPC3 (3.7)	TBX3 (3.5)	SPEN (3.5)	BMP2 (3.5)	EIF2C2 (3.4)	DLC1 (3.4)
MP:0000295	trabecula carnea hypoplasia	3	FALSE	FALSE	2.72e-11	<0.01	TBX20 (5.2)	MYBPC3 (5.2)	NKX2-5 (5.0)	TBX5 (4.6)	NRAP (4.1)	ANKRD1 (4.0)	HSPB7 (3.5)	ALPK3 (3.4)	SCN5A (3.4)	SLC8A1 (3.2)
MP:0004076	abnormal vitelline vascular remodeling	3	FALSE	FALSE	2.6e-10	<0.01	NRP1 (4.4)	TBX5 (4.2)	ANKRD1 (3.8)	MYBPC3 (3.8)	GATA6 (3.5)	HAND2 (3.3)	TBX20 (3.1)	EIF2C2 (2.9)	ALPK3 (2.7)	FUT11 (2.6)
MP:0011098	complete embryonic lethality during organogenesis	3	TRUE	FALSE	5.36e-10	<0.01	GATA6 (5.0)	HAND1 (5.0)	NRP1 (4.3)	TBX5 (4.1)	SPEN (3.9)	NKX2-5 (3.7)	TBX3 (3.7)	PRDM6 (3.7)	MYBPC3 (3.4)	DLC1 (3.3)
MP:0001914	hemorrhage	3	FALSE	FALSE	2.9e-09	<0.01	NRP1 (3.4)	DLC1 (3.3)	VCL (3.2)	CAV1 (2.9)	PPAP2B (2.8)	ANGPT1 (2.8)	FKBP7 (2.7)	PRRX1 (2.6)	EDNRA (2.5)	SVIL (2.5)
MP:0001698	decreased embryo size	3	FALSE	FALSE	1.49e-08	<0.01	GATA6 (4.8)	HAND1 (3.7)	SPEN (3.5)	EIF2C2 (3.4)	SFRP1 (3.1)	CDC27 (2.8)	LARP1 (2.8)	MTMR3 (2.7)	PRDM6 (2.7)	SVIL (2.6)
MP:0001718	abnormal visceral yolk sac morphology	3	FALSE	FALSE	6.51e-08	<0.01	GATA6 (5.5)	TBX5 (5.0)	HAND2 (4.7)	TBX20 (4.5)	PRDM6 (4.2)	MYBPC3 (4.1)	BMP2 (3.8)	HAND1 (3.8)	NRP1 (3.8)	APOH (3.6)
MP:0011100	complete preweaning lethality	3	FALSE	FALSE	2.62e-07	<0.01	EIF2C2 (3.4)	TBX5 (2.8)	HAND1 (2.7)	NRP1 (2.7)	SPTBN1 (2.6)	LITAF (2.6)	STRN (2.5)	PLCE1 (2.5)	PTK2 (2.4)	LMF1 (2.4)
MP:0001730	embryonic growth arrest	3	FALSE	FALSE	3.76e-07	<0.01	HAND1 (4.3)	SPEN (3.5)	GCN1L1 (3.4)	PRDM6 (3.4)	NRP1 (3.3)	TKT (2.9)	HEATR5B (2.9)	HAND2 (2.8)	TBX5 (2.8)	GATA6 (2.8)
MP:0003229	abnormal vitelline vasculature morphology	3	FALSE	FALSE	4.54e-07	<0.01	NRP1 (4.5)	DLC1 (3.7)	FUT11 (3.0)	CAV1 (3.0)	EDNRA (3.0)	GATA6 (2.9)	PLCE1 (2.8)	SPEN (2.8)	TBX5 (2.7)	GRRP1 (2.6)
MP:0001719	absent vitelline blood vessels	3	FALSE	FALSE	4.94e-07	<0.01	TBX5 (5.6)	NRP1 (5.2)	GRRP1 (4.4)	GATA6 (4.3)	HAND2 (4.2)	EDNRA (4.0)	TBX3 (3.9)	ANGPT1 (3.8)	PRDM6 (3.7)	MYBPC3 (3.7)
MP:0011108	partial embryonic lethality during organogenesis	3	FALSE	FALSE	2.94e-06	<0.01	HAND1 (5.1)	GATA6 (4.9)	HAND2 (4.8)	TBX3 (3.7)	DLC1 (3.6)	NRP1 (3.2)	DCP1A (3.0)	VCL (2.7)	EIF2C2 (2.7)	PRDM6 (2.7)
ENSG00000082701	GSK3B PPI subnetwork	3	FALSE	FALSE	3.08e-06	<0.01	SENP2 (2.9)	MAP2K4 (2.9)	NFIA (2.5)	HSPA4 (2.5)	INPP5A (2.5)	TRPC4AP (2.4)	LITAF (2.4)	KIAA0913 (2.3)	SMTN (2.3)	STRN (2.3)
MP:0001787	pericardial edema	3	FALSE	FALSE	3.52e-06	<0.01	TBX5 (5.0)	MYBPC3 (4.8)	GATA6 (4.8)	NKX2-5 (4.0)	HAND2 (4.0)	RYR2 (3.4)	SIPA1L1 (3.2)	HAND1 (3.0)	PRDM6 (3.0)	ANKRD1 (2.7)
MP:0011101	partial prenatal lethality	3	FALSE	FALSE	7.66e-06	<0.01	ANGPT1 (3.1)	EIF2C2 (2.8)	BPTF (2.7)	CDKN1A (2.5)	EDNRA (2.4)	HAND1 (2.3)	PTPRJ (2.3)	MIR548N (2.3)	SH3PXD2A (2.2)	PRDM6 (2.1)
GO:0001701	in utero embryonic development	3	FALSE	FALSE	9e-06	<0.01	HAND1 (3.1)	ZNF592 (2.5)	ZNF358 (2.4)	GATA6 (2.3)	MMP11 (2.1)	PRDM6 (2.0)	TBX20 (2.0)	ADAMTS7 (1.9)	SPEN (1.9)	FBXO32 (1.9)
MP:0001622	abnormal vasculogenesis	3	FALSE	FALSE	6.21e-05	<0.01	TBX5 (3.6)	NRP1 (3.4)	CAV1 (3.2)	SVIL (3.0)	PPAP2B (2.9)	EDNRA (2.8)	GRRP1 (2.8)	TBX3 (2.8)	MYBPC3 (2.8)	SPEN (2.7)
MP:0011092	complete embryonic lethality	3	FALSE	FALSE	6.31e-05	<0.01	GATA6 (3.8)	HEATR5B (3.3)	SVIL (3.2)	LARP1 (3.1)	TCF7L2 (3.0)	CDC27 (3.0)	PRDM6 (2.8)	TRPC4AP (2.7)	SPEN (2.5)	ZNF592 (2.4)
MP:0011091	complete prenatal lethality	3	FALSE	FALSE	6.36e-05	<0.01	HAND1 (3.8)	PRDM6 (3.7)	SPEN (3.6)	NRP1 (3.5)	TCF7L2 (3.5)	TLE4 (3.4)	BMP2 (3.3)	GATA6 (3.0)	TBX3 (3.0)	HEATR5B (2.7)
MP:0003717	pallor	3	FALSE	FALSE	8.02e-05	<0.01	EIF2C2 (3.4)	MTMR3 (3.4)	ANGPT1 (3.2)	GATA6 (3.0)	NRP1 (2.9)	PRDM6 (2.8)	SPEN (2.6)	CRIM1 (2.6)	SVIL (2.5)	DLC1 (2.3)
MP:0011099	complete lethality throughout fetal growth and development	3	FALSE	FALSE	0.000102	<0.01	HAND2 (4.4)	ANGPT1 (3.4)	HAND1 (3.3)	VCL (3.2)	BAZ2A (3.1)	EIF2C2 (3.1)	SPEN (3.1)	NRP1 (3.1)	MTMR3 (2.9)	GATA6 (2.8)
MP:0000352	decreased cell proliferation	3	FALSE	FALSE	0.000123	<0.01	PRIM1 (2.7)	CENPW (2.7)	LARP1 (2.6)	LARP7 (2.2)	SMARCB1 (2.1)	PTGES3 (2.0)	HNRNPR (1.9)	SPEN (1.9)	RPP30 (1.9)	DCP1A (1.8)
MP:0011109	partial lethality throughout fetal growth and development	3	FALSE	FALSE	0.000132	<0.01	TCF7L2 (3.9)	HAND1 (3.5)	EIF2C2 (2.9)	SPEN (2.9)	PPAP2B (2.8)	TBX3 (2.8)	GRRP1 (2.7)	VCL (2.7)	BPTF (2.6)	NRP1 (2.5)
MP:0001651	necrosis	3	FALSE	FALSE	0.000203	<0.01	NRP1 (3.5)	LRCH1 (3.1)	ALDH1A2 (3.0)	HAND1 (2.7)	HAND2 (2.4)	EDNRA (2.4)	ENSG00000237996 (2.4)	ANGPT1 (2.4)	LINC00208 (2.2)	EPS15 (2.1)
ENSG00000120693	SMAD9 PPI subnetwork	3	FALSE	FALSE	0.000205	<0.01	KIAA0913 (2.5)	TBX3 (2.4)	ZSCAN2 (2.4)	BAG3 (2.4)	HSPA4 (2.1)	SPEN (2.1)	ZNF592 (2.0)	CDC27 (1.9)	PI16 (1.9)	BAZ2A (1.9)
MP:0001711	abnormal placenta morphology	3	FALSE	FALSE	0.000205	<0.01	PPP1R3B (4.4)	MTMR3 (3.6)	TBX5 (3.1)	VCL (2.9)	PXN (2.7)	ZNF592 (2.6)	FUT11 (2.6)	BAZ2A (2.6)	HAND1 (2.4)	APOH (2.4)
MP:0000266	abnormal heart morphology	4	FALSE	TRUE	5.36e-12	<0.01	MYBPC3 (5.8)	TBX20 (5.4)	TBX5 (4.9)	GATA6 (4.7)	NKX2-5 (4.7)	SCN5A (4.6)	PLN (4.5)	ANKRD1 (4.4)	HSPB7 (4.1)	ADPRHL1 (4.0)
MP:0002652	thin myocardium	4	FALSE	FALSE	1.4e-10	<0.01	NKX2-5 (4.3)	MYBPC3 (3.5)	PLN (3.3)	GATA6 (3.3)	NRAP (3.1)	SLC8A1 (3.0)	TBX20 (3.0)	RYR2 (2.9)	SYNPO2L (2.9)	HSPB7 (2.9)
MP:0005294	abnormal heart ventricle morphology	4	FALSE	FALSE	4.87e-10	<0.01	MYBPC3 (8.2)	SLC8A1 (6.5)	RYR2 (6.4)	ANKRD1 (6.4)	GATA6 (6.3)	NKX2-5 (5.9)	HSPB7 (5.5)	TBX20 (5.4)	ADPRHL1 (5.3)	TBX5 (5.2)
MP:0001785	edema	4	FALSE	FALSE	6.4e-09	<0.01	BMP2 (3.7)	NRP1 (3.5)	TBX5 (3.4)	GRRP1 (3.4)	GATA6 (3.3)	HAND2 (3.2)	NKX2-5 (3.2)	PLCE1 (2.9)	SCN5A (2.8)	HSPB7 (2.7)
MP:0000267	abnormal heart development	4	TRUE	FALSE	1.29e-08	<0.01	GATA6 (7.3)	HAND1 (5.9)	TBX20 (5.1)	HAND2 (4.8)	PRDM6 (4.7)	NRP1 (4.3)	NKX2-5 (4.2)	MYBPC3 (4.0)	BMP2 (3.7)	TBX3 (3.7)
MP:0004251	failure of heart looping	4	FALSE	FALSE	1.52e-08	<0.01	HAND2 (4.9)	MYBPC3 (4.8)	PRDM6 (4.6)	TBX20 (4.2)	HAND1 (3.8)	SCN5A (3.6)	GATA6 (3.6)	ANKRD1 (3.4)	SLC8A1 (3.4)	NKX2-5 (3.0)
MP:0008788	abnormal fetal cardiomyocyte morphology	4	FALSE	FALSE	3.63e-08	<0.01	MYBPC3 (5.7)	TBX5 (5.3)	NKX2-5 (4.8)	TBX20 (4.7)	HAND1 (4.4)	GATA6 (4.0)	HAND2 (3.9)	NRP1 (3.8)	PLN (3.7)	SCN5A (3.6)
MP:0000269	abnormal heart looping	4	FALSE	FALSE	4.12e-08	<0.01	HAND1 (6.2)	GATA6 (5.1)	TBX5 (4.8)	MYBPC3 (4.7)	HAND2 (4.3)	PRDM6 (4.3)	TBX20 (4.3)	RBM20 (4.3)	RYR2 (3.8)	NKX2-5 (3.6)
MP:0000270	abnormal heart tube morphology	4	FALSE	FALSE	1.9e-07	<0.01	MYBPC3 (7.1)	GATA6 (7.0)	SCN5A (5.9)	RYR2 (5.7)	TBX20 (5.4)	NKX2-5 (5.2)	PRDM6 (5.0)	TBX5 (4.7)	ANKRD1 (4.5)	HAND2 (4.3)
MP:0003105	abnormal heart atrium morphology	4	FALSE	FALSE	2.73e-07	<0.01	TBX20 (7.3)	SCN5A (6.9)	HAND1 (6.8)	MYBPC3 (6.4)	GATA6 (6.4)	RYR2 (5.6)	HAND2 (4.9)	ANKRD1 (4.7)	TBX5 (4.7)	SLC8A1 (4.2)
MP:0004787	abnormal dorsal aorta morphology	4	FALSE	FALSE	2.89e-07	<0.01	GRRP1 (4.7)	NRP1 (3.5)	TBX3 (3.5)	GATA6 (3.1)	PRDM6 (3.0)	CAV1 (2.9)	HAND1 (2.7)	ALPK3 (2.7)	DLC1 (2.6)	BMP2 (2.6)
ENSG00000183072	NKX2-5 PPI subnetwork	4	FALSE	FALSE	1.7e-06	<0.01	TBX20 (5.2)	MYBPC3 (4.3)	GATA6 (4.2)	SLC8A1 (4.0)	NKX2-5 (4.0)	PRDM6 (3.8)	HAND2 (3.7)	RYR2 (3.6)	TBX3 (3.1)	ADPRHL1 (2.8)
MP:0006126	abnormal outflow tract development	4	FALSE	FALSE	2.31e-06	<0.01	HAND1 (6.3)	PRDM6 (4.8)	ALPK3 (4.4)	GATA6 (4.0)	RBM20 (3.9)	TBX20 (3.9)	ANKRD1 (3.8)	NRP1 (3.7)	MYBPC3 (3.3)	SCN5A (3.2)
MP:0002672	abnormal branchial arch artery morphology	4	FALSE	FALSE	2.65e-06	<0.01	GATA6 (4.0)	PPP1R3B (3.8)	HAND1 (3.2)	CDH13 (3.1)	GRRP1 (2.9)	BMP2 (2.9)	MEF2D (2.8)	PRDM6 (2.8)	ZNF358 (2.7)	ALPK3 (2.7)
ENSG00000136574	GATA4 PPI subnetwork	4	FALSE	FALSE	6.45e-06	<0.01	SLC8A1 (4.5)	GATA6 (4.4)	MYBPC3 (4.2)	HAND2 (4.1)	RYR2 (3.8)	TBX20 (3.7)	MEF2D (3.2)	HAND1 (3.0)	SPEN (2.9)	TBX5 (2.8)
MP:0010403	atrial septal defect	4	FALSE	FALSE	2.66e-05	<0.01	GATA6 (5.2)	PRDM6 (4.8)	MYBPC3 (3.9)	SLC8A1 (3.8)	RBM20 (3.8)	RYR2 (3.7)	PLN (3.6)	TBX20 (3.5)	HAND2 (3.3)	HAND1 (3.3)
MP:0001633	poor circulation	4	FALSE	FALSE	5.05e-05	<0.01	MYBPC3 (6.6)	TBX20 (5.9)	SCN5A (5.5)	TBX5 (5.1)	HAND1 (4.9)	NKX2-5 (4.9)	RYR2 (4.8)	CTNNA3 (3.7)	GATA6 (3.5)	ANKRD1 (3.2)
MP:0010402	ventricular septal defect	4	FALSE	FALSE	0.000112	<0.01	GATA6 (5.1)	PRDM6 (4.6)	BMP2 (3.2)	NKX2-5 (3.2)	ANKRD1 (3.1)	DLC1 (3.0)	SFRP1 (2.8)	C10orf93 (2.7)	ZNF358 (2.6)	HAND1 (2.6)
MP:0003567	abnormal fetal cardiomyocyte proliferation	4	FALSE	FALSE	0.000135	<0.01	HAND2 (4.3)	FUT11 (4.0)	ALDH1A2 (4.0)	SFRP1 (3.1)	MYBPC3 (3.0)	PPP1R3B (3.0)	SLC8A1 (3.0)	PLN (2.7)	GATA6 (2.6)	NKX2-5 (2.6)
GO:0005924	cell-substrate adherens junction	5	FALSE	TRUE	3.73e-11	<0.01	VCL (6.6)	SMTN (5.7)	PXN (4.8)	FHL2 (4.7)	CAV1 (4.3)	SVIL (4.1)	PLN (3.9)	ANKRD1 (3.7)	SPEG (3.6)	FHOD3 (3.1)
GO:0030055	cell-substrate junction	5	TRUE	FALSE	1.14e-10	<0.01	VCL (6.4)	SMTN (5.7)	PXN (5.0)	FHL2 (4.7)	CAV1 (4.4)	SVIL (3.9)	PLN (3.8)	SPEG (3.6)	ANKRD1 (3.4)	DSP (3.4)
GO:0005925	focal adhesion	5	FALSE	FALSE	3.07e-09	<0.01	VCL (6.5)	SMTN (5.6)	PXN (5.0)	FHL2 (4.4)	CAV1 (4.3)	SVIL (3.8)	SPEG (3.3)	PLN (3.0)	ANKRD1 (3.0)	DSP (2.9)
GO:0005912	adherens junction	5	FALSE	FALSE	1.72e-08	<0.01	VCL (5.6)	DSP (5.4)	SMTN (4.6)	PXN (4.6)	FHL2 (4.4)	ANKRD1 (4.1)	CAV1 (3.9)	FHOD3 (3.7)	LAMA3 (3.5)	SPTBN1 (3.4)
GO:0070161	anchoring junction	5	FALSE	FALSE	3.34e-07	<0.01	DSP (6.8)	VCL (5.0)	PXN (4.3)	FHL2 (4.1)	LAMA3 (4.0)	SMTN (4.0)	ANKRD1 (3.8)	CAV1 (3.7)	SPTBN1 (3.5)	FHOD3 (3.4)
ENSG00000137076	TLN1 PPI subnetwork	5	FALSE	FALSE	4.83e-07	<0.01	VCL (3.5)	CAMK2G (3.0)	PRKCA (2.6)	PXN (2.6)	SIPA1L1 (2.4)	NAV2 (2.4)	PPP1R3B (2.4)	ZSCAN2 (2.4)	FHOD3 (2.1)	MEF2D (2.0)
GO:0016323	basolateral plasma membrane	5	FALSE	FALSE	7.64e-06	<0.01	PXN (4.3)	VCL (4.1)	DSP (3.6)	SMTN (3.5)	SLC8A1 (3.3)	FHL2 (3.1)	LAMA3 (2.9)	SPEG (2.9)	CNKSR1 (2.8)	CAV1 (2.7)
MP:0003566	abnormal cell adhesion	5	FALSE	FALSE	1.43e-05	<0.01	VCL (4.1)	EDNRA (3.6)	DSP (3.5)	SMTN (3.2)	SPEG (3.0)	PXN (2.8)	PTK2 (2.6)	NRP1 (2.4)	CAV1 (2.3)	PPAP2B (2.2)
GO:0007507	heart development	6	FALSE	TRUE	5.27e-11	<0.01	TBX20 (6.4)	MYH7B (5.2)	RBM20 (5.0)	NKX2-5 (4.8)	HAND2 (4.2)	MYBPC3 (4.2)	ADPRHL1 (4.1)	SCN5A (4.0)	HAND1 (4.0)	TBX5 (3.9)
GO:0003205	cardiac chamber development	6	TRUE	FALSE	4.48e-09	<0.01	TBX20 (7.0)	RBM20 (5.3)	NKX2-5 (4.9)	MYH7B (4.6)	HAND1 (4.6)	TBX5 (4.6)	CTNNA3 (4.5)	RYR2 (4.5)	SCN5A (4.5)	MYBPC3 (4.4)
GO:0003206	cardiac chamber morphogenesis	6	FALSE	FALSE	8.81e-09	<0.01	TBX20 (6.8)	RBM20 (5.2)	NKX2-5 (5.1)	RYR2 (4.6)	ADPRHL1 (4.6)	CTNNA3 (4.6)	MYBPC3 (4.5)	SCN5A (4.5)	TBX5 (4.4)	HAND1 (4.4)
GO:0003231	cardiac ventricle development	6	FALSE	FALSE	9.08e-09	<0.01	TBX20 (6.8)	NKX2-5 (5.2)	RBM20 (5.2)	MYH7B (4.7)	CTNNA3 (4.7)	RYR2 (4.6)	MYBPC3 (4.6)	SCN5A (4.4)	ADPRHL1 (4.3)	TBX5 (4.3)
GO:0003007	heart morphogenesis	6	FALSE	FALSE	4.04e-08	<0.01	TBX20 (5.9)	RBM20 (4.4)	NKX2-5 (4.2)	HAND1 (4.1)	GATA6 (4.0)	PRDM6 (3.9)	SCN5A (3.8)	MYH7B (3.7)	CTNNA3 (3.7)	MYBPC3 (3.6)
MP:0003140	dilated heart atrium	6	FALSE	FALSE	2.17e-07	<0.01	MYBPC3 (8.4)	SLC8A1 (7.1)	PLN (6.0)	GATA6 (5.9)	TBX20 (5.7)	RYR2 (5.7)	NKX2-5 (5.6)	ADPRHL1 (5.3)	SCN5A (5.3)	PRDM6 (4.8)
ENSG00000116809	ZBTB17 PPI subnetwork	6	FALSE	FALSE	1.97e-06	<0.01	TBX3 (4.2)	MYBPC3 (4.1)	RBM20 (3.6)	ENSG00000238018 (3.0)	ADPRHL1 (3.0)	CAND2 (3.0)	HSPB7 (2.8)	SYNPO2L (2.8)	BMP2 (2.8)	HEATR5B (2.3)
GO:0003279	cardiac septum development	6	FALSE	FALSE	6.81e-05	<0.01	HAND2 (5.6)	TBX20 (4.2)	HAND1 (3.9)	SCN5A (3.4)	PRDM6 (3.3)	RBM20 (3.2)	MYH7B (3.1)	GATA6 (3.1)	C1orf213 (2.8)	ZNF358 (2.7)
ENSG00000163806	SPDYA PPI subnetwork	7	TRUE	TRUE	5.52e-11	<0.01	HSPB7 (4.0)	SMTN (3.7)	SYNPO2L (3.7)	TTN (3.5)	TRIM63 (3.4)	CASQ2 (3.4)	SPEG (3.3)	NRAP (3.3)	PLN (3.2)	MYOZ1 (3.2)
ENSG00000213639	PPP1CB PPI subnetwork	7	FALSE	FALSE	3.34e-06	<0.01	SMTN (3.0)	VCL (2.7)	PLN (2.7)	INPP5A (2.3)	CASQ2 (2.3)	RBMS2 (2.3)	HSPB7 (2.3)	HAND1 (2.3)	EFHA1 (2.2)	SPEG (2.0)
ENSG00000067900	ROCK1 PPI subnetwork	7	FALSE	FALSE	3.86e-05	<0.01	RAB35 (2.9)	VCL (2.7)	SMTN (2.6)	SETBP1 (2.6)	PLN (2.5)	SVIL (2.5)	NEDD4L (2.5)	CAV1 (2.4)	FHL2 (2.4)	HAND2 (2.1)
ENSG00000172531	PPP1CA PPI subnetwork	7	FALSE	FALSE	7.38e-05	<0.01	STRN (3.5)	TRIM63 (3.1)	SYNPO2L (2.8)	TTN (2.8)	HSPB7 (2.7)	NRAP (2.7)	MYBPC3 (2.5)	NKX2-5 (2.5)	SLC8A1 (2.2)	ENSG00000238018 (2.2)
ENSG00000181856	SLC2A4 PPI subnetwork	7	FALSE	FALSE	0.00016	<0.01	CAMK2G (3.5)	PXN (2.5)	VTI1A (2.3)	RBMS2 (2.3)	CAV1 (2.2)	TBX5 (2.2)	RNF207 (2.1)	MTHFR (2.0)	DNPEP (2.0)	MIR548N (1.9)
MP:0004485	increased response of heart to induced stress	8	FALSE	TRUE	6.58e-11	<0.01	MYBPC3 (7.0)	PLN (6.4)	ANKRD1 (6.3)	TRIM63 (6.2)	SYNPO2L (6.1)	TTN (5.9)	ABRA (5.7)	ADPRHL1 (5.4)	SCN5A (5.3)	HSPB7 (5.1)
MP:0005330	cardiomyopathy	8	FALSE	FALSE	7.75e-11	<0.01	MYBPC3 (8.4)	ADPRHL1 (7.7)	CASQ2 (7.7)	PLN (7.7)	SYNPO2L (7.2)	SCN5A (7.0)	NKX2-5 (6.8)	HSPB7 (6.6)	NRAP (6.2)	ANKRD1 (6.1)
ENSG00000115641	FHL2 PPI subnetwork	8	FALSE	FALSE	9.03e-11	<0.01	NRAP (5.6)	ABRA (5.0)	FBXO32 (4.1)	MYOZ1 (3.9)	HSPB7 (3.8)	SYNPO2L (3.7)	PLN (3.5)	BAG3 (3.3)	NKX2-5 (3.2)	ANKRD1 (3.2)
MP:0002972	abnormal cardiac muscle contractility	8	FALSE	FALSE	1.85e-10	<0.01	TRIM63 (8.1)	SYNPO2L (8.0)	ADPRHL1 (7.6)	NRAP (7.5)	ABRA (7.2)	ANKRD1 (7.0)	RYR2 (6.4)	MYBPC3 (6.4)	HSPB7 (6.2)	CASQ2 (6.2)
ENSG00000172399	MYOZ2 PPI subnetwork	8	FALSE	FALSE	2.66e-09	<0.01	TTN (9.0)	SYNPO2L (8.4)	ABRA (7.9)	HSPB7 (7.8)	TRIM63 (7.7)	MYBPC3 (7.5)	NRAP (7.5)	ADPRHL1 (7.4)	CASQ2 (7.3)	ANKRD1 (6.7)
ENSG00000182809	CRIP2 PPI subnetwork	8	FALSE	FALSE	3.71e-09	<0.01	MYBPC3 (8.9)	ADPRHL1 (8.5)	SYNPO2L (8.5)	TTN (7.9)	HSPB7 (7.6)	ABRA (7.5)	PLN (7.4)	CASQ2 (7.3)	NRAP (7.2)	TRIM63 (7.0)
ENSG00000104325	DECR1 PPI subnetwork	8	FALSE	FALSE	1.29e-08	<0.01	MYBPC3 (7.7)	SYNPO2L (7.2)	TTN (7.2)	ADPRHL1 (7.0)	TRIM63 (6.9)	CASQ2 (6.9)	ABRA (6.6)	PLN (6.2)	ANKRD1 (6.2)	HSPB7 (6.2)
ENSG00000117118	SDHB PPI subnetwork	8	FALSE	FALSE	2.39e-08	<0.01	MYBPC3 (8.6)	TTN (7.8)	SYNPO2L (7.4)	TRIM63 (7.0)	ADPRHL1 (6.7)	CASQ2 (6.6)	NRAP (6.4)	ANKRD1 (6.0)	ABRA (5.7)	HSPB7 (5.5)
ENSG00000113555	PCDH12 PPI subnetwork	8	FALSE	FALSE	3.17e-08	<0.01	MYBPC3 (7.6)	SYNPO2L (7.1)	TTN (7.1)	TRIM63 (6.8)	ADPRHL1 (6.8)	CASQ2 (6.7)	ABRA (6.6)	PLN (6.2)	ANKRD1 (6.2)	HSPB7 (6.1)
ENSG00000114854	TNNC1 PPI subnetwork	8	TRUE	FALSE	3.51e-08	<0.01	TTN (10.3)	SYNPO2L (9.8)	CASQ2 (8.7)	TRIM63 (8.4)	ABRA (8.1)	NRAP (7.6)	MYOZ1 (7.6)	ADPRHL1 (7.4)	HSPB7 (7.2)	MYBPC3 (7.2)
ENSG00000112304	ACOT13 PPI subnetwork	8	FALSE	FALSE	4.38e-08	<0.01	MYBPC3 (7.7)	TTN (7.5)	SYNPO2L (7.3)	TRIM63 (6.8)	CASQ2 (6.7)	ADPRHL1 (6.1)	ABRA (6.1)	PLN (5.9)	NRAP (5.9)	HSPB7 (5.8)
ENSG00000084754	HADHA PPI subnetwork	8	FALSE	FALSE	6.24e-08	<0.01	TTN (7.4)	MYBPC3 (7.3)	SYNPO2L (7.0)	TRIM63 (6.5)	CASQ2 (6.4)	ABRA (6.3)	ADPRHL1 (6.1)	HSPB7 (5.6)	NRAP (5.5)	ANKRD1 (5.4)
ENSG00000152795	HNRPDL PPI subnetwork	8	FALSE	FALSE	1.25e-07	<0.01	MYBPC3 (6.7)	TTN (5.8)	SYNPO2L (5.7)	TRIM63 (5.7)	ADPRHL1 (5.5)	CASQ2 (5.4)	ANKRD1 (4.8)	HSPB7 (4.7)	NRAP (4.7)	PLN (4.6)
ENSG00000104879	CKM PPI subnetwork	8	FALSE	FALSE	1.62e-07	<0.01	MYBPC3 (8.3)	TTN (8.0)	ADPRHL1 (7.7)	TRIM63 (7.3)	SYNPO2L (7.2)	CASQ2 (7.1)	HSPB7 (6.7)	ABRA (6.6)	PLN (6.5)	NRAP (6.3)
ENSG00000197616	MYH6 PPI subnetwork	8	FALSE	FALSE	1.72e-07	<0.01	MYBPC3 (8.5)	TTN (7.4)	SYNPO2L (7.1)	TRIM63 (7.1)	NRAP (6.9)	ADPRHL1 (6.6)	CASQ2 (6.4)	RYR2 (6.2)	HSPB7 (6.2)	ABRA (6.0)
ENSG00000129991	TNNI3 PPI subnetwork	8	FALSE	FALSE	2.55e-07	<0.01	TTN (9.1)	SYNPO2L (8.1)	MYBPC3 (7.6)	TRIM63 (7.5)	CASQ2 (7.4)	NRAP (7.1)	ABRA (7.0)	ANKRD1 (6.8)	ADPRHL1 (6.7)	HSPB7 (6.5)
ENSG00000124575	HIST1H1D PPI subnetwork	8	FALSE	FALSE	3.04e-07	<0.01	MYBPC3 (7.8)	TTN (7.5)	SYNPO2L (6.9)	CASQ2 (6.8)	ADPRHL1 (6.8)	TRIM63 (6.6)	NRAP (6.5)	ANKRD1 (6.4)	ABRA (6.1)	PLN (5.8)
ENSG00000129170	CSRP3 PPI subnetwork	8	FALSE	FALSE	3.18e-07	<0.01	TTN (9.3)	SYNPO2L (9.1)	CASQ2 (8.0)	TRIM63 (7.9)	ABRA (7.6)	MYOZ1 (7.1)	ADPRHL1 (7.0)	NRAP (6.9)	VGLL2 (6.7)	HSPB7 (6.7)
ENSG00000173372	C1QA PPI subnetwork	8	FALSE	FALSE	4.39e-07	<0.01	MYBPC3 (5.6)	ADPRHL1 (5.5)	SYNPO2L (5.1)	TRIM63 (5.0)	TTN (5.0)	CASQ2 (4.8)	NRAP (4.4)	TBX5 (4.2)	RYR2 (4.1)	ABRA (3.9)
ENSG00000136842	TMOD1 PPI subnetwork	8	FALSE	FALSE	5.53e-07	<0.01	TTN (9.5)	SYNPO2L (8.6)	ABRA (8.2)	CASQ2 (7.7)	TRIM63 (7.6)	MYOZ1 (7.4)	ADPRHL1 (7.4)	NRAP (7.1)	HSPB7 (6.9)	MYBPC3 (6.8)
ENSG00000197451	HNRNPAB PPI subnetwork	8	FALSE	FALSE	5.79e-07	<0.01	TTN (7.2)	MYBPC3 (6.9)	ADPRHL1 (6.6)	SYNPO2L (6.5)	CASQ2 (6.2)	ABRA (6.2)	TRIM63 (6.2)	NRAP (6.0)	HSPB7 (5.6)	ANKRD1 (5.6)
ENSG00000151923	TIAL1 PPI subnetwork	8	FALSE	FALSE	8.09e-07	<0.01	MYBPC3 (7.2)	TTN (6.6)	SYNPO2L (6.4)	TRIM63 (6.3)	ADPRHL1 (6.1)	ANKRD1 (6.0)	CASQ2 (5.9)	NRAP (5.8)	ABRA (5.4)	HSPB7 (5.1)
MP:0005599	increased cardiac muscle contractility	8	FALSE	FALSE	1.32e-06	<0.01	CASQ2 (7.3)	SYNPO2L (7.0)	ADPRHL1 (6.9)	NRAP (6.7)	PLN (6.7)	HSPB7 (6.6)	MYBPC3 (6.5)	TTN (6.2)	TRIM63 (6.0)	RYR2 (5.8)
ENSG00000106554	CHCHD3 PPI subnetwork	8	FALSE	FALSE	1.42e-06	<0.01	MYBPC3 (7.6)	TTN (6.9)	SYNPO2L (6.7)	ADPRHL1 (6.5)	CASQ2 (6.4)	TRIM63 (6.4)	HSPB7 (5.8)	NRAP (5.7)	ANKRD1 (5.6)	ABRA (5.6)
KEGG_CARDIAC_MUSCLE_CONTRACTION	KEGG_CARDIAC_MUSCLE_CONTRACTION	8	FALSE	FALSE	1.43e-05	<0.01	SYNPO2L (7.1)	CASQ2 (6.9)	TTN (6.9)	ABRA (6.4)	MYBPC3 (6.3)	ADPRHL1 (6.3)	TRIM63 (6.1)	HSPB7 (6.0)	NRAP (6.0)	MYOZ1 (5.2)
ENSG00000092054	MYH7 PPI subnetwork	8	FALSE	FALSE	0.000113	<0.01	TTN (6.5)	NRAP (6.3)	ABRA (6.0)	CASQ2 (6.0)	SYNPO2L (5.9)	TRIM63 (5.4)	MYOZ1 (5.2)	ADPRHL1 (4.9)	MYBPC3 (4.9)	HSPB7 (4.7)
ENSG00000189043	NDUFA4 PPI subnetwork	8	FALSE	FALSE	0.000332	<0.01	CHCHD10 (5.8)	ATP5B (5.2)	CHCHD1 (4.8)	MYBPC3 (4.5)	MRPS28 (4.3)	TRIM63 (3.8)	RYR2 (3.7)	PLN (3.6)	CASQ2 (3.6)	TTN (3.6)
GO:0048738	cardiac muscle tissue development	9	FALSE	TRUE	1.04e-10	<0.01	MYH7B (7.1)	TBX20 (6.7)	RBM20 (6.3)	ADPRHL1 (6.3)	SCN5A (5.8)	NKX2-5 (5.7)	MYBPC3 (5.4)	NRAP (4.9)	MYO18B (4.9)	RYR2 (4.8)
MP:0006113	abnormal heart septum morphology	9	FALSE	FALSE	2.2e-08	<0.01	MYBPC3 (6.4)	HAND2 (5.8)	RYR2 (5.6)	ANKRD1 (5.4)	SCN5A (5.4)	RBM20 (4.9)	PRDM6 (4.9)	ADPRHL1 (4.7)	TBX20 (4.7)	SYNPO2L (4.5)
GO:0003208	cardiac ventricle morphogenesis	9	FALSE	FALSE	7.61e-08	<0.01	TBX20 (6.9)	NKX2-5 (5.7)	ADPRHL1 (5.3)	RBM20 (5.3)	MYBPC3 (5.3)	RYR2 (5.1)	SCN5A (4.8)	RNF207 (4.6)	MYH7B (4.5)	CTNNA3 (4.4)
GO:0055008	cardiac muscle tissue morphogenesis	9	TRUE	FALSE	1.19e-07	<0.01	TBX20 (6.3)	ADPRHL1 (5.7)	RBM20 (5.6)	CTNNA3 (5.1)	NKX2-5 (5.0)	MYBPC3 (5.0)	MYH7B (4.8)	MYO18B (4.6)	NRAP (4.5)	SCN5A (4.4)
GO:0003229	ventricular cardiac muscle tissue development	9	FALSE	FALSE	1.78e-07	<0.01	TBX20 (6.6)	NKX2-5 (6.3)	ADPRHL1 (6.1)	MYBPC3 (6.0)	RBM20 (5.8)	CTNNA3 (5.4)	RYR2 (5.4)	SCN5A (5.4)	MYH7B (5.3)	RNF207 (5.3)
GO:0055010	ventricular cardiac muscle tissue morphogenesis	9	FALSE	FALSE	2.08e-07	<0.01	TBX20 (6.0)	ADPRHL1 (5.9)	RBM20 (5.6)	MYBPC3 (5.5)	NKX2-5 (5.4)	MYH7B (5.4)	CTNNA3 (5.3)	RNF207 (4.8)	RYR2 (4.8)	SCN5A (4.8)
GO:0048644	muscle organ morphogenesis	9	FALSE	FALSE	5.06e-07	<0.01	RBM20 (5.4)	MYO18B (5.3)	ADPRHL1 (5.1)	VGLL2 (5.1)	NRAP (4.8)	TBX20 (4.8)	ABRA (4.6)	ALPK3 (4.5)	ENSG00000253426 (4.5)	MYH7B (4.4)
GO:0060415	muscle tissue morphogenesis	9	FALSE	FALSE	5.26e-07	<0.01	RBM20 (5.8)	MYO18B (5.2)	ADPRHL1 (5.1)	TBX20 (4.9)	NRAP (4.7)	VGLL2 (4.6)	ALPK3 (4.5)	MYH7B (4.4)	ABRA (4.3)	ENSG00000253426 (4.3)
KEGG_DILATED_CARDIOMYOPATHY	KEGG_DILATED_CARDIOMYOPATHY	10	FALSE	TRUE	1.77e-10	<0.01	CASQ2 (8.4)	SYNPO2L (7.8)	HSPB7 (7.2)	ADPRHL1 (7.0)	NRAP (6.7)	ABRA (6.5)	PLN (6.5)	MYBPC3 (6.3)	TTN (6.0)	ANKRD1 (6.0)
KEGG_HYPERTROPHIC_CARDIOMYOPATHY_HCM	KEGG_HYPERTROPHIC_CARDIOMYOPATHY_HCM	10	FALSE	FALSE	3.94e-10	<0.01	CASQ2 (8.3)	SYNPO2L (8.1)	ABRA (7.7)	HSPB7 (7.5)	ADPRHL1 (7.0)	NRAP (6.8)	PLN (6.8)	ANKRD1 (6.7)	TTN (6.5)	TRIM63 (6.3)
ENSG00000152137	HSPB8 PPI subnetwork	10	FALSE	FALSE	1.69e-09	<0.01	HSPB7 (5.7)	TRIM63 (5.7)	NRAP (5.3)	ALPK3 (5.2)	ABRA (4.8)	TTN (4.6)	BAG3 (4.2)	ADPRHL1 (4.2)	SYNPO2L (4.1)	CASQ2 (4.1)
MP:0004566	myocardial fiber degeneration	10	FALSE	FALSE	3.08e-09	<0.01	HSPB7 (5.1)	CASQ2 (4.9)	PLN (4.2)	NRAP (4.0)	ABRA (3.9)	TRIM63 (3.9)	SYNPO2L (3.8)	MYO18B (3.7)	TTN (3.5)	PPP1R3B (3.5)
ENSG00000014216	CAPN1 PPI subnetwork	10	FALSE	FALSE	7.48e-09	<0.01	ANKRD1 (5.3)	PLN (5.1)	CASQ2 (4.8)	SYNPO2L (4.2)	ADPRHL1 (4.2)	ABRA (4.1)	HSPB7 (4.0)	RYR2 (4.0)	SCN5A (4.0)	TRIM63 (3.9)
ENSG00000198692	EIF1AY PPI subnetwork	10	FALSE	FALSE	1.8e-08	<0.01	MYOZ1 (4.5)	TTN (4.0)	SYNPO2L (3.7)	ABRA (3.5)	HSPB7 (3.1)	TRIM63 (3.1)	NRAP (3.0)	VGLL2 (2.9)	ANKRD1 (2.8)	CASQ2 (2.6)
GO:0030018	Z disc	10	FALSE	FALSE	2.28e-08	<0.01	TTN (9.3)	SYNPO2L (9.1)	ABRA (8.5)	CASQ2 (8.4)	NRAP (8.3)	TRIM63 (8.2)	HSPB7 (8.1)	MYOZ1 (8.1)	PLN (7.6)	ADPRHL1 (7.1)
ENSG00000108854	SMURF2 PPI subnetwork	10	FALSE	FALSE	2.97e-08	<0.01	TTN (5.5)	ABRA (5.3)	TRIM63 (5.3)	ANKRD1 (5.3)	SYNPO2L (5.3)	MYOZ1 (4.9)	VGLL2 (4.3)	ALPK3 (4.2)	HSPB7 (4.0)	NRAP (3.9)
GO:0000146	microfilament motor activity	10	FALSE	FALSE	9.04e-08	<0.01	TTN (8.6)	SYNPO2L (7.5)	MYOZ1 (7.1)	ABRA (6.6)	TRIM63 (6.6)	VGLL2 (6.0)	CASQ2 (5.8)	ANKRD1 (5.6)	HSPB7 (5.5)	ALPK3 (5.2)
GO:0031672	A band	10	FALSE	FALSE	1.15e-07	<0.01	TTN (10.0)	TRIM63 (9.5)	MYOZ1 (8.8)	SYNPO2L (8.7)	ABRA (8.1)	NRAP (7.8)	CASQ2 (7.3)	HSPB7 (6.9)	ANKRD1 (6.7)	MYO18B (5.9)
GO:0043034	costamere	10	FALSE	FALSE	1.43e-07	<0.01	PLN (5.7)	SMTN (5.7)	SPEG (5.0)	VCL (4.9)	CASQ2 (4.9)	SLC8A1 (4.1)	CAMK2G (3.7)	NAV2 (3.6)	DFNB59 (3.5)	HSPB7 (3.5)
ENSG00000168530	MYL1 PPI subnetwork	10	FALSE	FALSE	1.63e-07	<0.01	CASQ2 (5.6)	PLN (5.4)	SPEG (5.4)	MYOZ1 (5.2)	FHL2 (4.7)	VCL (4.4)	NRAP (4.4)	ABRA (4.4)	HSPB7 (4.3)	SMTN (4.2)
GO:0031674	I band	10	FALSE	FALSE	2.25e-07	<0.01	TTN (10.5)	MYOZ1 (9.8)	ABRA (9.7)	SYNPO2L (9.5)	TRIM63 (9.0)	NRAP (8.5)	HSPB7 (8.3)	CASQ2 (8.1)	VGLL2 (7.2)	ADPRHL1 (6.6)
MP:0004090	abnormal sarcomere morphology	10	FALSE	FALSE	3.1e-07	<0.01	TTN (8.3)	MYOZ1 (8.1)	TRIM63 (8.1)	SYNPO2L (8.0)	ABRA (7.8)	CASQ2 (7.4)	HSPB7 (7.0)	NRAP (7.0)	VGLL2 (6.9)	MYO18B (6.6)
GO:0044449	contractile fiber part	10	FALSE	FALSE	3.49e-07	<0.01	TTN (11.6)	MYOZ1 (11.0)	SYNPO2L (9.4)	ABRA (9.1)	TRIM63 (8.7)	CASQ2 (8.6)	NRAP (8.0)	VGLL2 (7.6)	HSPB7 (7.5)	MYO18B (6.5)
GO:0030017	sarcomere	10	FALSE	FALSE	3.76e-07	<0.01	TTN (11.8)	MYOZ1 (11.0)	SYNPO2L (9.7)	ABRA (9.5)	TRIM63 (9.2)	NRAP (8.4)	CASQ2 (8.3)	HSPB7 (7.7)	VGLL2 (7.6)	MYO18B (6.5)
MP:0006267	abnormal intercalated disc morphology	10	FALSE	FALSE	4.24e-07	<0.01	CASQ2 (6.6)	ADPRHL1 (6.5)	NRAP (6.1)	SYNPO2L (5.9)	PLN (5.6)	ABRA (5.5)	TTN (5.5)	TRIM63 (5.3)	HSPB7 (5.3)	MYO18B (5.0)
GO:0030016	myofibril	10	FALSE	FALSE	6.37e-07	<0.01	TTN (11.6)	MYOZ1 (11.0)	SYNPO2L (9.6)	ABRA (9.1)	TRIM63 (8.8)	CASQ2 (8.5)	VGLL2 (8.0)	NRAP (8.0)	HSPB7 (7.4)	MYO18B (6.5)
ENSG00000158022	TRIM63 PPI subnetwork	10	FALSE	FALSE	8.25e-07	<0.01	TTN (10.3)	SYNPO2L (9.2)	ABRA (9.0)	TRIM63 (8.5)	MYOZ1 (7.8)	CASQ2 (7.6)	NRAP (7.6)	ANKRD1 (7.2)	HSPB7 (6.9)	MYO18B (6.7)
GO:0043292	contractile fiber	10	TRUE	FALSE	8.62e-07	<0.01	TTN (11.5)	MYOZ1 (11.0)	SYNPO2L (9.4)	ABRA (8.9)	CASQ2 (8.6)	TRIM63 (8.5)	VGLL2 (8.1)	NRAP (7.9)	HSPB7 (7.4)	MYO18B (6.4)
MP:0000749	muscle degeneration	10	FALSE	FALSE	9.52e-07	<0.01	SYNPO2L (6.8)	CASQ2 (6.8)	ABRA (6.6)	VGLL2 (6.5)	TTN (6.0)	TRIM63 (5.9)	HSPB7 (5.7)	MYO18B (5.5)	MYOZ1 (5.3)	NRAP (5.2)
GO:0042805	actinin binding	10	FALSE	FALSE	1.24e-06	<0.01	ABRA (5.9)	MYOZ1 (5.6)	TTN (4.8)	NRAP (4.3)	SPEG (4.2)	SYNPO2L (4.1)	FHL2 (4.1)	TRIM63 (4.0)	PLN (4.0)	CNKSR1 (3.6)
REACTOME_MUSCLE_CONTRACTION	REACTOME_MUSCLE_CONTRACTION	10	FALSE	FALSE	1.95e-06	<0.01	MYOZ1 (10.4)	TTN (10.1)	CASQ2 (9.3)	SYNPO2L (8.5)	VGLL2 (7.6)	TRIM63 (7.2)	ABRA (7.2)	PLN (6.9)	HSPB7 (6.8)	NRAP (6.7)
ENSG00000155657	TTN PPI subnetwork	10	FALSE	FALSE	2.06e-06	<0.01	TTN (10.0)	MYOZ1 (9.8)	ABRA (9.4)	NRAP (8.1)	SYNPO2L (8.0)	TRIM63 (7.9)	HSPB7 (6.7)	VGLL2 (6.7)	CASQ2 (6.6)	ANKRD1 (6.0)
GO:0003785	actin monomer binding	10	FALSE	FALSE	2.6e-06	<0.01	TTN (5.6)	SYNPO2L (5.3)	VGLL2 (5.0)	MYBPC3 (4.8)	CASQ2 (4.8)	TRIM63 (4.7)	ADPRHL1 (4.3)	MYOZ1 (4.3)	NRAP (4.1)	ANKRD1 (3.9)
GO:0005859	muscle myosin complex	10	FALSE	FALSE	8.07e-06	<0.01	TTN (11.2)	MYOZ1 (10.8)	SYNPO2L (8.7)	CASQ2 (8.3)	TRIM63 (7.7)	ABRA (7.5)	HSPB7 (6.5)	VGLL2 (6.4)	PLN (6.3)	MYO18B (5.8)
ENSG00000140416	TPM1 PPI subnetwork	10	FALSE	FALSE	9.35e-06	<0.01	CASQ2 (6.9)	MYOZ1 (6.5)	VGLL2 (6.5)	TTN (6.2)	SYNPO2L (6.1)	PLN (5.5)	HSPB7 (4.7)	TRIM63 (4.6)	SPEG (4.6)	ABRA (3.8)
GO:0016528	sarcoplasm	10	FALSE	FALSE	1.26e-05	<0.01	MYOZ1 (9.4)	NRAP (8.3)	TTN (8.3)	ABRA (7.7)	TRIM63 (6.6)	HSPB7 (6.2)	CAND2 (6.2)	SYNPO2L (5.9)	CASQ2 (5.5)	VGLL2 (5.5)
GO:0016459	myosin complex	10	FALSE	FALSE	1.28e-05	<0.01	TTN (10.6)	MYOZ1 (9.9)	SYNPO2L (8.1)	CASQ2 (7.7)	TRIM63 (7.5)	VGLL2 (7.4)	ABRA (6.7)	HSPB7 (6.0)	ANKRD1 (5.9)	MYO18B (5.8)
GO:0016460	myosin II complex	10	FALSE	FALSE	1.47e-05	<0.01	TTN (10.9)	MYOZ1 (10.6)	SYNPO2L (8.5)	CASQ2 (7.8)	TRIM63 (7.3)	ABRA (7.2)	VGLL2 (6.3)	HSPB7 (5.9)	MYO18B (5.8)	PLN (5.8)
GO:0008307	structural constituent of muscle	10	FALSE	FALSE	1.63e-05	<0.01	MYOZ1 (11.8)	TTN (11.7)	ABRA (9.2)	SYNPO2L (9.1)	TRIM63 (8.2)	CASQ2 (8.1)	VGLL2 (7.9)	NRAP (7.6)	HSPB7 (7.2)	MYO18B (5.9)
ENSG00000152818	UTRN PPI subnetwork	10	FALSE	FALSE	2.04e-05	<0.01	CASQ2 (3.6)	TRIM63 (3.2)	NRAP (3.1)	TTN (3.1)	ABRA (3.0)	LRIG1 (2.9)	PLN (2.8)	ADK (2.7)	SYNPO2L (2.6)	VCL (2.6)
ENSG00000177791	MYOZ1 PPI subnetwork	10	FALSE	FALSE	2.07e-05	<0.01	ABRA (7.3)	TTN (7.0)	MYOZ1 (6.4)	ANKRD1 (6.4)	HSPB7 (6.3)	SYNPO2L (6.1)	NRAP (5.5)	TRIM63 (5.3)	MYO18B (5.0)	ALPK3 (4.8)
ENSG00000198523	PLN PPI subnetwork	10	FALSE	FALSE	3.83e-05	<0.01	NRAP (7.6)	CASQ2 (7.1)	TTN (6.3)	MYOZ1 (5.9)	PLN (5.8)	SYNPO2L (5.7)	HSPB7 (5.2)	ABRA (5.0)	SMTN (4.5)	SPEG (4.2)
ENSG00000198947	DMD PPI subnetwork	10	FALSE	FALSE	4.09e-05	<0.01	CASQ2 (6.0)	SYNPO2L (5.4)	NRAP (4.6)	HSPB7 (4.4)	TRIM63 (4.3)	PLN (4.2)	MYO18B (4.2)	TTN (4.1)	VGLL2 (4.1)	CTNNA3 (3.9)
GO:0016529	sarcoplasmic reticulum	10	FALSE	FALSE	4.11e-05	<0.01	MYOZ1 (9.6)	TTN (8.5)	NRAP (8.2)	ABRA (7.7)	TRIM63 (6.5)	HSPB7 (6.0)	SYNPO2L (5.9)	CAND2 (5.8)	CASQ2 (5.6)	VGLL2 (5.4)
REACTOME_STRIATED_MUSCLE_CONTRACTION	REACTOME_STRIATED_MUSCLE_CONTRACTION	10	FALSE	FALSE	4.58e-05	<0.01	TTN (12.3)	MYOZ1 (11.6)	SYNPO2L (9.9)	CASQ2 (8.5)	TRIM63 (8.5)	VGLL2 (8.4)	ABRA (8.4)	NRAP (7.6)	MYO18B (6.5)	HSPB7 (6.4)
GO:0031432	titin binding	10	FALSE	FALSE	6.01e-05	<0.01	ABRA (9.9)	TTN (9.5)	TRIM63 (8.8)	MYOZ1 (8.6)	NRAP (8.3)	SYNPO2L (7.8)	HSPB7 (7.4)	ADPRHL1 (7.3)	ANKRD1 (5.6)	MYO18B (5.3)
ENSG00000183091	NEB PPI subnetwork	10	FALSE	FALSE	6.3e-05	<0.01	MYOZ1 (7.6)	ABRA (6.7)	TRIM63 (6.5)	HSPB7 (5.7)	NRAP (5.5)	SYNPO2L (5.2)	VGLL2 (5.2)	TTN (5.1)	CASQ2 (5.0)	ANKRD1 (4.9)
GO:0032982	myosin filament	10	FALSE	FALSE	7.23e-05	<0.01	TTN (11.3)	MYOZ1 (11.0)	SYNPO2L (9.2)	CASQ2 (8.2)	ABRA (8.0)	TRIM63 (7.9)	VGLL2 (7.6)	HSPB7 (6.4)	MYO18B (5.7)	NRAP (5.2)
GO:0017022	myosin binding	10	FALSE	FALSE	0.000146	<0.01	TTN (7.1)	SYNPO2L (7.0)	TRIM63 (6.8)	CASQ2 (6.4)	MYOZ1 (6.2)	ABRA (5.4)	ADPRHL1 (5.0)	ANKRD1 (4.9)	NRAP (4.9)	MYO18B (4.4)
GO:0005865	striated muscle thin filament	10	FALSE	FALSE	0.000168	<0.01	TTN (11.5)	MYOZ1 (11.1)	SYNPO2L (8.9)	VGLL2 (8.2)	CASQ2 (7.9)	ABRA (7.5)	TRIM63 (7.4)	NRAP (7.1)	MYO18B (5.9)	HSPB7 (5.3)
GO:0033017	sarcoplasmic reticulum membrane	10	FALSE	FALSE	0.000172	<0.01	MYOZ1 (8.8)	TTN (7.8)	NRAP (7.0)	ABRA (7.0)	VGLL2 (6.5)	TRIM63 (5.8)	CAND2 (5.4)	HSPB7 (5.1)	SYNPO2L (4.9)	ALPK3 (4.7)
ENSG00000010818	HIVEP2 PPI subnetwork	10	FALSE	FALSE	0.000219	<0.01	CASQ2 (4.8)	VGLL2 (4.3)	TTN (3.9)	SYNPO2L (3.4)	PLN (3.1)	TRIM63 (3.0)	CAV1 (3.0)	FHL2 (3.0)	MYOZ1 (2.9)	NRAP (2.9)
ENSG00000160678	S100A1 PPI subnetwork	10	FALSE	FALSE	0.00022	<0.01	MYOZ1 (6.2)	TTN (6.2)	CASQ2 (5.6)	HSPB7 (5.2)	ABRA (5.1)	TRIM63 (5.1)	NRAP (4.9)	SPEG (4.9)	SCRG1 (4.7)	SYNPO2L (4.3)
MP:0002106	abnormal muscle physiology	10	FALSE	FALSE	0.000328	<0.01	MYOZ1 (8.4)	TTN (7.3)	VGLL2 (7.1)	ABRA (6.9)	TRIM63 (6.6)	SYNPO2L (6.2)	NRAP (6.0)	ALPK3 (5.8)	HSPB7 (5.0)	MYO18B (4.8)
GO:0014706	striated muscle tissue development	11	FALSE	TRUE	5.77e-10	<0.01	RBM20 (5.2)	MYH7B (5.2)	VGLL2 (5.1)	MYO18B (5.0)	ADPRHL1 (4.8)	SCN5A (4.5)	NRAP (4.4)	ALPK3 (4.3)	PPAPDC3 (4.2)	CCDC141 (4.1)
GO:0061061	muscle structure development	11	TRUE	FALSE	1.25e-09	<0.01	VGLL2 (6.4)	MYO18B (5.5)	NRAP (4.8)	MYH7B (4.7)	PPAPDC3 (4.7)	RBM20 (4.6)	ADPRHL1 (4.5)	ABRA (4.2)	ALPK3 (4.2)	TRIM63 (4.1)
GO:0060537	muscle tissue development	11	FALSE	FALSE	1.88e-09	<0.01	MYH7B (5.2)	RBM20 (5.1)	VGLL2 (5.1)	MYO18B (4.8)	ADPRHL1 (4.5)	SCN5A (4.4)	NRAP (4.3)	ALPK3 (4.2)	PPAPDC3 (4.0)	CCDC141 (3.8)
GO:0007517	muscle organ development	11	FALSE	FALSE	8.53e-09	<0.01	VGLL2 (6.7)	MYO18B (5.6)	RBM20 (4.7)	MYH7B (4.6)	NRAP (4.5)	ADPRHL1 (4.4)	PPAPDC3 (4.3)	ALPK3 (4.3)	ABRA (4.2)	TRIM63 (4.1)
GO:0055001	muscle cell development	11	FALSE	FALSE	4.96e-08	<0.01	MYO18B (5.8)	ADPRHL1 (5.6)	SCN5A (5.3)	CCDC141 (5.3)	VGLL2 (4.8)	PPAPDC3 (4.6)	TRIM63 (4.5)	CAND2 (4.4)	MYH7B (4.3)	SYNPO2L (4.2)
GO:0042692	muscle cell differentiation	11	FALSE	FALSE	5.33e-08	<0.01	VGLL2 (4.5)	RBM20 (4.2)	MYO18B (4.2)	TBX20 (4.0)	PPAPDC3 (4.0)	CCDC141 (3.9)	ADPRHL1 (3.9)	SCN5A (3.8)	NRAP (3.7)	TRIM63 (3.7)
GO:0035051	cardiac cell differentiation	11	FALSE	FALSE	5.95e-08	<0.01	TBX20 (5.9)	ADPRHL1 (5.0)	RBM20 (4.7)	NKX2-5 (4.7)	SCN5A (4.4)	MYH7B (4.1)	MYO18B (4.0)	CCDC141 (3.9)	HAND2 (3.9)	ANKRD1 (3.8)
GO:0051146	striated muscle cell differentiation	11	FALSE	FALSE	8.09e-08	<0.01	ADPRHL1 (5.2)	SCN5A (5.1)	CCDC141 (4.5)	MYO18B (4.5)	TBX20 (4.5)	RBM20 (4.3)	TRIM63 (4.1)	PPAPDC3 (4.0)	SPEG (4.0)	NRAP (4.0)
GO:0055002	striated muscle cell development	11	FALSE	FALSE	1.64e-07	<0.01	MYO18B (5.9)	ADPRHL1 (5.5)	SCN5A (5.4)	CCDC141 (5.1)	VGLL2 (5.0)	TRIM63 (4.6)	PPAPDC3 (4.6)	CAND2 (4.4)	NRAP (4.3)	SYNPO2L (4.2)
ENSG00000187079	TEAD1 PPI subnetwork	11	FALSE	FALSE	3.93e-06	<0.01	SYNPO2L (4.6)	ABRA (4.4)	HSPB7 (3.6)	NRAP (3.6)	TTN (3.4)	PPAPDC3 (3.3)	ADPRHL1 (3.2)	MYOZ1 (3.2)	TRIM63 (3.2)	MYH7B (3.1)
GO:0048747	muscle fiber development	11	FALSE	FALSE	2.89e-05	<0.01	VGLL2 (4.2)	SCN5A (4.0)	MYO18B (3.9)	CCDC141 (3.8)	SPEG (3.6)	PPAPDC3 (3.3)	TCEA3 (3.2)	CAND2 (3.2)	ADPRHL1 (3.1)	SVIL (3.1)
GO:0031594	neuromuscular junction	11	FALSE	FALSE	8.66e-05	<0.01	VGLL2 (7.5)	SYNPO2L (4.7)	MYO18B (4.3)	CASQ2 (4.2)	ALPK3 (3.5)	TTN (3.4)	LRIG1 (3.2)	PPAPDC3 (3.1)	TRIM63 (3.1)	RBM20 (3.0)
MP:0000750	abnormal muscle regeneration	11	FALSE	FALSE	0.000225	<0.01	VGLL2 (6.6)	CAV1 (4.7)	ALPK3 (4.5)	MYO18B (4.1)	ABRA (3.7)	SYNPO2L (3.7)	TTN (3.6)	NRAP (3.1)	CASQ2 (3.1)	RBM20 (2.8)
ENSG00000122180	MYOG PPI subnetwork	11	FALSE	FALSE	0.000302	<0.01	SYNPO2L (4.0)	VGLL2 (3.9)	TBX3 (3.8)	BMP2 (3.4)	ANKRD1 (3.1)	TTN (3.0)	HAND2 (3.0)	TBX5 (2.9)	CCDC141 (2.9)	CAND2 (2.8)
ENSG00000050748	MAPK9 PPI subnetwork	12	FALSE	TRUE	1.76e-09	<0.01	MEF2D (3.3)	CASP7 (3.1)	CDKN1A (2.9)	CAMK2D (2.9)	BAG3 (2.8)	SETBP1 (2.7)	HAND1 (2.1)	SYNPO2L (2.1)	RBMS2 (2.1)	PLEKHA3 (2.1)
ENSG00000112062	MAPK14 PPI subnetwork	12	FALSE	FALSE	4.94e-09	<0.01	CDKN1A (3.8)	MEF2D (3.3)	CAMK2D (2.9)	TRIM63 (2.8)	PROCR (2.6)	SYNPO2L (2.3)	MYO18B (2.3)	HSPA4 (2.3)	HSPB7 (2.3)	SMTN (2.2)
ENSG00000107643	MAPK8 PPI subnetwork	12	TRUE	FALSE	1.02e-06	<0.01	CDKN1A (3.9)	CASP7 (2.9)	MEF2D (2.8)	CAMK2D (2.7)	BAG3 (2.2)	PI16 (2.1)	MAP2K4 (2.1)	ANKRD1 (2.0)	SENP2 (2.0)	ANKRD29 (2.0)
KEGG_MAPK_SIGNALING_PATHWAY	KEGG_MAPK_SIGNALING_PATHWAY	12	FALSE	FALSE	5.6e-05	<0.01	MEF2D (3.4)	INPP5A (3.1)	RAB35 (3.0)	DLC1 (2.6)	CDKN1A (2.5)	SMTN (2.4)	CAMK2D (2.3)	SPEG (2.3)	MYH7B (2.2)	DGKB (2.1)
GO:0042383	sarcolemma	13	FALSE	TRUE	2.22e-09	<0.01	NRAP (5.4)	SVIL (5.2)	HSPB7 (5.2)	SPEG (4.8)	PPAPDC3 (4.8)	CASQ2 (4.6)	ADPRHL1 (4.5)	SLC8A1 (4.3)	ABRA (4.2)	MYO18B (4.0)
MP:0009404	centrally nucleated skeletal muscle fibers	13	TRUE	FALSE	1.63e-07	<0.01	VGLL2 (6.7)	HSPB7 (5.9)	TRIM63 (5.7)	MYO18B (5.6)	SYNPO2L (5.6)	CASQ2 (5.5)	NRAP (5.3)	ABRA (5.2)	ALPK3 (5.0)	TTN (4.9)
MP:0003084	abnormal skeletal muscle fiber morphology	13	FALSE	FALSE	2.2e-07	<0.01	MYOZ1 (7.4)	TTN (6.8)	SYNPO2L (6.2)	ABRA (6.1)	TRIM63 (5.9)	VGLL2 (5.9)	MYO18B (5.8)	ALPK3 (5.7)	CASQ2 (5.3)	HSPB7 (5.1)
MP:0009414	skeletal muscle fiber necrosis	13	FALSE	FALSE	3e-07	<0.01	ABRA (6.0)	NRAP (5.8)	TRIM63 (5.5)	CASQ2 (5.4)	HSPB7 (5.4)	MYOZ1 (5.1)	SYNPO2L (5.0)	VGLL2 (4.9)	MYO18B (4.9)	PPAPDC3 (4.5)
MP:0000752	dystrophic muscle	13	FALSE	FALSE	5.83e-07	<0.01	CASQ2 (6.0)	HSPB7 (5.8)	SYNPO2L (5.1)	PPAPDC3 (4.7)	VGLL2 (4.7)	MYO18B (4.4)	TRIM63 (4.4)	CCDC141 (4.3)	ABRA (4.3)	ADPRHL1 (3.8)
MP:0000751	myopathy	13	FALSE	FALSE	1.01e-06	<0.01	NRAP (6.3)	HSPB7 (6.1)	TTN (6.0)	CILP (5.8)	ABRA (5.8)	MYOZ1 (5.6)	TRIM63 (5.6)	SYNPO2L (5.4)	MYO18B (5.3)	VGLL2 (4.9)
MP:0009399	increased skeletal muscle fiber size	13	FALSE	FALSE	1.7e-06	<0.01	HSPB7 (4.9)	SYNPO2L (4.8)	ENSG00000253426 (4.7)	CAV1 (4.4)	ABRA (4.3)	ALPK3 (4.2)	SPEG (4.2)	MYO18B (4.2)	TTN (4.1)	CASQ2 (4.0)
MP:0000759	abnormal skeletal muscle morphology	13	FALSE	FALSE	5.25e-06	<0.01	VGLL2 (7.2)	MYOZ1 (6.4)	SYNPO2L (5.9)	ABRA (5.9)	TTN (5.7)	TRIM63 (5.6)	ALPK3 (5.5)	MYO18B (5.4)	NRAP (5.0)	PPAPDC3 (4.9)
MP:0009403	increased variability of skeletal muscle fiber size	13	FALSE	FALSE	5.81e-05	<0.01	VGLL2 (7.7)	SYNPO2L (7.0)	CASQ2 (6.7)	NRAP (5.7)	TTN (5.6)	MYO18B (5.6)	HSPB7 (5.5)	MYOZ1 (5.3)	TRIM63 (5.2)	ALPK3 (5.2)
MP:0010090	increased circulating creatine kinase level	13	FALSE	FALSE	0.000149	<0.01	HSPB7 (5.2)	CASQ2 (4.9)	SYNPO2L (4.3)	ALPK3 (4.2)	PALMD (4.1)	VGLL2 (3.9)	SPEG (3.8)	MYO18B (3.8)	PPAPDC3 (3.6)	SMTN (3.5)
ENSG00000173402	DAG1 PPI subnetwork	13	FALSE	FALSE	0.000341	<0.01	VGLL2 (3.6)	ANK2 (3.5)	MYO18B (3.1)	ENSG00000237887 (2.9)	SPTBN1 (2.9)	SCN10A (2.6)	SYNPO2L (2.6)	PPAPDC3 (2.6)	CAMK2G (2.5)	LIMCH1 (2.5)
GO:0005916	fascia adherens	14	FALSE	TRUE	2.8e-09	<0.01	ANKRD1 (4.9)	HSPB7 (4.7)	MYBPC3 (4.6)	RYR2 (4.6)	ADPRHL1 (4.5)	SCN5A (4.4)	CASQ2 (4.3)	SPTBN1 (4.3)	HAND1 (4.2)	ABRA (4.2)
GO:0044291	cell-cell contact zone	14	FALSE	FALSE	1.13e-08	<0.01	ANKRD1 (4.8)	RYR2 (4.6)	ADPRHL1 (4.5)	HSPB7 (4.4)	SVIL (4.3)	NKX2-5 (4.3)	MYBPC3 (4.3)	SLC8A1 (4.3)	CASQ2 (4.2)	PLN (4.2)
KEGG_ARRHYTHMOGENIC_RIGHT_VENTRICULAR_CARDIOMYOPATHY_ARVC	KEGG_ARRHYTHMOGENIC_RIGHT_VENTRICULAR_CARDIOMYOPATHY_ARVC	14	FALSE	FALSE	3.21e-08	<0.01	DSP (4.9)	SPEG (4.9)	HSPB7 (4.8)	SVIL (4.5)	CASQ2 (4.5)	VCL (4.2)	PLN (4.2)	NRAP (4.1)	SCN5A (4.0)	ADPRHL1 (3.9)
MP:0004567	decreased myocardial fiber number	14	FALSE	FALSE	1.47e-07	<0.01	SPEG (5.1)	NKX2-5 (4.9)	MYBPC3 (4.7)	TBX20 (4.5)	PLN (4.5)	HSPB7 (4.4)	RYR2 (4.0)	RNF207 (3.8)	TBX5 (3.7)	FBXO32 (3.6)
GO:0014704	intercalated disc	14	TRUE	FALSE	2.22e-07	<0.01	ANKRD1 (5.3)	ADPRHL1 (4.8)	HSPB7 (4.8)	RYR2 (4.8)	SLC8A1 (4.6)	MYBPC3 (4.5)	NRAP (4.4)	SVIL (4.4)	SYNPO2L (4.3)	SPEG (4.3)
ENSG00000100345	MYH9 PPI subnetwork	15	FALSE	TRUE	3.09e-09	<0.01	VCL (5.5)	PLN (4.7)	SMTN (4.5)	CASQ2 (4.0)	INPP5A (3.8)	HSPB7 (3.7)	SPEG (3.5)	SVIL (3.4)	FHL2 (3.4)	BAG3 (3.0)
ENSG00000035403	VCL PPI subnetwork	15	FALSE	FALSE	8.49e-09	<0.01	ANKRD1 (4.4)	CASQ2 (3.8)	VCL (3.7)	TTN (3.5)	HSPA4 (3.4)	HSPB7 (3.2)	MYBPC3 (3.2)	SYNPO2L (3.2)	ABRA (3.2)	FHL2 (2.9)
ENSG00000058272	PPP1R12A PPI subnetwork	15	TRUE	FALSE	2.64e-08	<0.01	VCL (4.9)	CASQ2 (4.5)	SMTN (4.3)	SPTBN1 (3.5)	PLN (3.5)	SYNPO2L (3.5)	SPEG (3.2)	TTN (3.2)	HSPB7 (3.0)	ADPRHL1 (3.0)
ENSG00000133026	MYH10 PPI subnetwork	15	FALSE	FALSE	3.79e-08	<0.01	VCL (5.4)	SMTN (4.0)	SVIL (3.1)	SPTBN1 (2.9)	TKT (2.8)	PRKCA (2.7)	PXN (2.7)	SPEG (2.7)	PTPRJ (2.6)	PLN (2.6)
ENSG00000159251	ACTC1 PPI subnetwork	15	FALSE	FALSE	2.54e-07	<0.01	SPEG (4.1)	SMTN (3.7)	CASQ2 (3.7)	PLN (3.5)	CAV1 (3.5)	FHL2 (3.4)	PXN (3.4)	VCL (3.4)	BAG3 (3.2)	SPTBN1 (3.0)
ENSG00000092841	MYL6 PPI subnetwork	15	FALSE	FALSE	2.31e-06	<0.01	VCL (5.0)	FHL2 (3.5)	SMTN (3.4)	SPEG (3.4)	CAV1 (3.1)	CCDC141 (3.1)	HNRNPR (2.8)	SVIL (2.8)	NEDD4L (2.6)	ATP5B (2.4)
ENSG00000138594	TMOD3 PPI subnetwork	15	FALSE	FALSE	2.75e-05	<0.01	VCL (5.7)	SMTN (3.9)	BAG3 (3.7)	SPTBN1 (3.7)	SPEG (3.4)	CAV1 (3.3)	PLN (2.8)	SVIL (2.8)	CASQ2 (2.6)	HSPB7 (2.4)
ENSG00000026025	VIM PPI subnetwork	15	FALSE	FALSE	4.95e-05	<0.01	PXN (2.8)	CAV1 (2.8)	NACA (2.6)	PTGES3 (2.6)	LARP1 (2.6)	VCL (2.5)	FHL2 (2.5)	SVIL (2.3)	HNRNPR (2.3)	MAPRE2 (2.2)
ENSG00000149187	CELF1 PPI subnetwork	15	FALSE	FALSE	5.64e-05	<0.01	HAND2 (3.7)	MAPT (3.6)	TMEM40 (3.5)	VCL (2.4)	SCN5A (2.3)	CASQ2 (2.2)	PLN (2.2)	ALPK3 (2.2)	NFIA (2.2)	RNF11 (2.1)
ENSG00000197879	MYO1C PPI subnetwork	15	FALSE	FALSE	5.65e-05	<0.01	VCL (5.4)	SMTN (3.3)	SPTBN1 (3.2)	PXN (3.1)	SPEG (2.9)	PLN (2.8)	FHL2 (2.8)	CASQ2 (2.6)	CAV1 (2.5)	CRIM1 (2.5)
ENSG00000130176	CNN1 PPI subnetwork	15	FALSE	FALSE	9.55e-05	<0.01	MYOZ1 (4.7)	CASQ2 (4.5)	TTN (4.4)	SYNPO2L (4.0)	ABRA (3.6)	HSPB7 (3.2)	NRAP (3.1)	TRIM63 (2.8)	VCL (2.5)	ADPRHL1 (2.4)
ENSG00000050405	LIMA1 PPI subnetwork	15	FALSE	FALSE	0.00012	<0.01	VCL (5.5)	SPTBN1 (3.3)	SMTN (3.0)	BAG3 (3.0)	DSP (2.8)	PTK2 (2.8)	CAV1 (2.8)	SPEG (2.6)	PLN (2.6)	ENSG00000237887 (2.4)
ENSG00000113758	DBN1 PPI subnetwork	15	FALSE	FALSE	0.000156	<0.01	VCL (5.5)	SMTN (3.8)	FHL2 (3.4)	SPTBN1 (3.1)	CAV1 (2.6)	SVIL (2.5)	SPEG (2.5)	PTPRJ (2.4)	INPP5A (2.4)	ENSG00000248603 (2.2)
MP:0005438	abnormal glycogen homeostasis	16	FALSE	TRUE	8.25e-09	<0.01	NRAP (5.5)	TBX20 (4.7)	PPP1R3B (4.6)	CTNNA3 (4.2)	HAND2 (3.5)	FBXO32 (3.4)	ENSG00000237298 (3.3)	HAND1 (3.2)	TTN (2.9)	PPAPDC3 (2.9)
MP:0005439	decreased glycogen level	16	FALSE	FALSE	1.56e-05	<0.01	NRAP (4.7)	ABRA (4.4)	PPP1R3B (4.1)	HSPB7 (4.0)	TTN (3.7)	TRIM63 (3.4)	PALMD (3.1)	MYOZ1 (3.1)	ALPK3 (3.0)	SCN5A (3.0)
MP:0002891	increased insulin sensitivity	16	FALSE	FALSE	9.9e-05	<0.01	LIMCH1 (3.4)	CAMK2D (2.6)	PDZRN3 (2.5)	MITF (2.5)	CDKN1A (2.4)	ALPK3 (2.2)	XYLT1 (2.1)	NRP1 (2.1)	MYO18B (2.1)	TRPC4AP (2.1)
MP:0004130	abnormal muscle cell glucose uptake	16	TRUE	FALSE	0.000195	<0.01	NRAP (5.5)	ABRA (4.1)	CTNNA3 (3.5)	PPAPDC3 (3.3)	PPP1R3B (3.2)	ALPK3 (3.0)	MYOZ1 (3.0)	TTN (2.9)	TRIM63 (2.8)	NFIA (2.7)
MP:0005331	insulin resistance	16	FALSE	FALSE	0.000245	<0.01	PALMD (3.6)	CAV1 (2.6)	STRN (2.5)	SPTBN1 (2.4)	ALPK3 (2.4)	SVIL (2.3)	ZNF358 (2.1)	SH3PXD2A (2.1)	CDKN2C (2.1)	CLCN6 (2.1)
KEGG_INSULIN_SIGNALING_PATHWAY	KEGG_INSULIN_SIGNALING_PATHWAY	16	FALSE	FALSE	0.000299	<0.01	PPP1R3B (4.9)	MTMR3 (3.0)	NRAP (3.0)	CAMK2G (2.8)	TKT (2.5)	RAB35 (2.5)	STON1 (2.4)	MEF2D (2.4)	INPP5A (2.4)	TRPC4AP (2.3)
ENSG00000112658	SRF PPI subnetwork	17	FALSE	TRUE	8.46e-09	<0.01	SVIL (3.6)	CASQ2 (3.6)	CTNNA3 (3.3)	MEF2D (3.3)	SMTN (3.1)	VGLL2 (2.9)	PXN (2.8)	PLN (2.8)	SOX8 (2.6)	VCL (2.6)
GO:0044212	transcription regulatory region DNA binding	17	TRUE	FALSE	6.01e-07	<0.01	TBX3 (4.7)	PRDM6 (4.5)	PRDM16 (3.9)	TCF7L2 (3.5)	HAND2 (3.4)	GATA6 (3.2)	TBX5 (3.2)	HAND1 (2.8)	BAZ2A (2.7)	BMP2 (2.7)
GO:0000975	regulatory region DNA binding	17	FALSE	FALSE	6.39e-07	<0.01	TBX3 (4.7)	PRDM6 (4.4)	PRDM16 (3.8)	TCF7L2 (3.4)	HAND2 (3.4)	GATA6 (3.3)	TBX5 (3.2)	BAZ2A (2.8)	HAND1 (2.8)	BMP2 (2.7)
GO:0001067	regulatory region nucleic acid binding	17	FALSE	FALSE	6.39e-07	<0.01	TBX3 (4.7)	PRDM6 (4.4)	PRDM16 (3.8)	TCF7L2 (3.4)	HAND2 (3.4)	GATA6 (3.3)	TBX5 (3.2)	BAZ2A (2.8)	HAND1 (2.8)	BMP2 (2.7)
ENSG00000129152	MYOD1 PPI subnetwork	17	FALSE	FALSE	8.75e-06	<0.01	TBX3 (4.3)	ZNF592 (3.7)	BMP2 (3.3)	FBXO32 (3.2)	SETBP1 (3.1)	HAND2 (3.0)	NMB (2.8)	XYLT1 (2.7)	CAMK2D (2.6)	PRRX1 (2.5)
GO:0005667	transcription factor complex	17	FALSE	FALSE	2.25e-05	<0.01	PRDM6 (4.6)	TBX3 (3.4)	PRDM16 (3.4)	PRRX1 (3.0)	BMP2 (3.0)	MEF2D (2.7)	GATA6 (2.6)	HAND2 (2.6)	SPEN (2.5)	ZNF592 (2.5)
GO:0045597	positive regulation of cell differentiation	17	FALSE	FALSE	6.62e-05	<0.01	PRDM16 (4.1)	NFIA (3.1)	PRDM6 (2.8)	C1orf64 (2.7)	LRCH1 (2.6)	GRRP1 (2.6)	CAMK2D (2.6)	ZNF358 (2.5)	PDZRN3 (2.4)	PRRX1 (2.4)
GO:0001085	RNA polymerase II transcription factor binding	17	FALSE	FALSE	0.000155	<0.01	BMP2 (3.9)	PRDM6 (3.7)	CRIM1 (2.7)	ZNF592 (2.3)	RBM20 (2.2)	CTNNA3 (2.2)	TCF7L2 (2.1)	RYR2 (2.1)	PRDM16 (2.1)	NFIA (2.0)
GO:0000976	transcription regulatory region sequence-specific DNA binding	17	FALSE	FALSE	0.00019	<0.01	HAND1 (6.5)	HAND2 (5.3)	TBX20 (4.8)	TBX3 (4.1)	RBM20 (3.8)	PRDM6 (3.5)	PRDM16 (3.1)	SFRP1 (2.7)	TBX5 (2.6)	MAPT (2.5)
GO:0000981	sequence-specific DNA binding RNA polymerase II transcription factor activity	17	FALSE	FALSE	0.000313	<0.01	TBX3 (4.9)	GATA6 (4.1)	ZNF358 (3.8)	PRDM6 (3.6)	TCF7L2 (3.5)	PRDM16 (3.4)	BMP2 (3.2)	NFIA (3.0)	RBM20 (2.8)	MMP11 (2.5)
GO:0008285	negative regulation of cell proliferation	18	FALSE	TRUE	9.4e-09	<0.01	C17orf58 (3.0)	ZNF436 (2.5)	SFRP1 (2.5)	C1orf64 (2.4)	TBX3 (2.4)	BMP2 (2.3)	ENSG00000256746 (2.3)	SETBP1 (2.2)	LRIG1 (2.2)	PDZRN3 (2.2)
MP:0005592	abnormal vascular smooth muscle morphology	18	FALSE	FALSE	4.79e-08	<0.01	SMTN (4.2)	EDNRA (3.9)	SPEG (3.7)	SLC8A1 (3.6)	GRRP1 (3.6)	PLN (3.4)	VCL (3.3)	PROCR (3.1)	FUT11 (3.1)	HSPB7 (3.1)
MP:0002128	abnormal blood circulation	18	FALSE	FALSE	1.37e-07	<0.01	GATA6 (5.1)	TBX5 (4.8)	BMP2 (4.0)	PROCR (3.8)	NRP1 (3.6)	TBX3 (3.4)	PRDM6 (3.4)	CCDC141 (3.3)	SLC8A1 (3.3)	MYBPC3 (3.2)
GO:0001568	blood vessel development	18	FALSE	FALSE	1.03e-05	<0.01	NRP1 (4.2)	GRRP1 (3.7)	PROCR (3.4)	DLC1 (3.3)	ENSG00000248603 (3.3)	CAV1 (2.9)	EDNRA (2.8)	ADAMTS7 (2.8)	ENSG00000249816 (2.8)	SH3PXD2A (2.7)
GO:0001944	vasculature development	18	TRUE	FALSE	1.51e-05	<0.01	NRP1 (4.2)	GRRP1 (3.8)	PROCR (3.4)	DLC1 (3.2)	ENSG00000249816 (3.2)	EDNRA (3.1)	ADAMTS7 (3.1)	ENSG00000248603 (3.0)	CAV1 (2.9)	SH3PXD2A (2.8)
GO:0048514	blood vessel morphogenesis	18	FALSE	FALSE	2.08e-05	<0.01	NRP1 (3.9)	GRRP1 (3.7)	PROCR (3.5)	DLC1 (3.3)	CAV1 (3.1)	CDH13 (3.1)	ADAMTS7 (3.0)	ENSG00000249816 (2.9)	ENSG00000248603 (2.9)	EDNRA (2.7)
MP:0001614	abnormal blood vessel morphology	18	FALSE	FALSE	3.49e-05	<0.01	NRP1 (4.1)	GRRP1 (3.7)	PRRX1 (3.6)	CAV1 (3.5)	EDNRA (3.5)	VCL (2.9)	PPAP2B (2.6)	DLC1 (2.6)	PALMD (2.5)	BMP2 (2.2)
GO:0008201	heparin binding	18	FALSE	FALSE	4.49e-05	<0.01	CILP (5.0)	PPAP2B (4.3)	DLC1 (3.4)	PRRX1 (3.1)	SCRG1 (3.0)	PDZRN3 (2.8)	FKBP7 (2.8)	LIMCH1 (2.6)	ANK2 (2.6)	TBX5 (2.6)
GO:0022603	regulation of anatomical structure morphogenesis	18	FALSE	FALSE	6.42e-05	<0.01	ENSG00000231437 (3.4)	DLC1 (3.1)	GRRP1 (2.7)	NAV2 (2.6)	NRP1 (2.6)	TBX3 (2.6)	ENSG00000238018 (2.3)	MIR548N (2.3)	SH3PXD2A (2.2)	ENSG00000231131 (2.2)
MP:0002747	abnormal aortic valve morphology	18	FALSE	FALSE	0.00011	<0.01	GATA6 (4.2)	PROCR (3.7)	RYR2 (3.6)	PRDM6 (3.5)	MYBPC3 (3.2)	ZNF358 (3.0)	ENSG00000256746 (2.9)	BMP2 (2.9)	SLC8A1 (2.8)	LRIG1 (2.7)
MP:0003658	abnormal capillary morphology	18	FALSE	FALSE	0.000132	<0.01	ADAMTS7 (3.6)	PPAP2B (3.4)	NRP1 (3.3)	ANGPT1 (3.1)	NMB (3.0)	FUT11 (3.0)	DLC1 (2.8)	EDNRA (2.3)	PRRX1 (2.2)	TBX3 (2.1)
MP:0003974	abnormal endocardium morphology	18	FALSE	FALSE	0.00015	<0.01	NRP1 (4.1)	PROCR (3.3)	LIMCH1 (3.1)	SLC8A1 (3.0)	BMP2 (3.0)	GRRP1 (2.9)	EDNRA (2.9)	TBX20 (2.8)	ALPK3 (2.7)	GATA6 (2.7)
MP:0004007	abnormal lung vasculature morphology	18	FALSE	FALSE	0.000284	<0.01	TBX5 (7.1)	PRDM6 (5.8)	EDNRA (5.1)	LIMCH1 (4.4)	HSD17B6 (3.6)	PDZRN3 (3.4)	MYBPC3 (3.1)	CAV1 (3.0)	MMP11 (2.9)	GATA6 (2.8)
GO:0033002	muscle cell proliferation	19	FALSE	TRUE	9.99e-09	<0.01	ENSG00000237996 (3.4)	NKX2-5 (2.9)	PRDM6 (2.8)	PROCR (2.7)	TBX5 (2.7)	GATA6 (2.6)	PALMD (2.6)	RNF207 (2.6)	ENSG00000256746 (2.6)	SLC8A1 (2.5)
GO:0048659	smooth muscle cell proliferation	19	TRUE	FALSE	7.39e-06	<0.01	ENSG00000224406 (3.2)	ENSG00000237996 (2.9)	ENSG00000231437 (2.8)	ENSG00000248603 (2.7)	EXOG (2.3)	KBTBD11 (2.2)	PROCR (2.1)	PALMD (2.0)	LRCH1 (2.0)	PPAP2B (2.0)
GO:0048660	regulation of smooth muscle cell proliferation	19	FALSE	FALSE	8.71e-05	<0.01	ENSG00000224406 (3.4)	ENSG00000237996 (3.0)	ENSG00000231437 (2.7)	ENSG00000248603 (2.6)	EXOG (2.5)	PROCR (2.4)	KBTBD11 (2.2)	PALMD (2.1)	LRCH1 (2.0)	PPAP2B (1.9)
ENSG00000142208	AKT1 PPI subnetwork	20	FALSE	TRUE	1.25e-08	<0.01	DCP1A (3.3)	STRN (3.2)	EIF2C2 (3.1)	SVIL (2.7)	INPP5A (2.7)	NEDD4L (2.6)	MTMR3 (2.5)	ADPRHL1 (2.4)	NFIA (2.3)	MEF2D (2.3)
GO:0019901	protein kinase binding	20	FALSE	FALSE	1.23e-05	<0.01	MEF2D (3.6)	CAMK2D (3.1)	C6orf204 (3.0)	PRKCA (2.9)	CDKN2C (2.8)	SPTBN1 (2.7)	TRPC4AP (2.7)	BAZ2A (2.6)	NKX2-5 (2.5)	RAB35 (2.5)
GO:0019900	kinase binding	20	TRUE	FALSE	2e-05	<0.01	MEF2D (3.5)	CAMK2D (3.2)	TRPC4AP (2.9)	PRKCA (2.9)	RAB35 (2.9)	SPTBN1 (2.7)	CDKN2C (2.7)	C6orf204 (2.5)	PXN (2.3)	NKX2-5 (2.2)
GO:0009894	regulation of catabolic process	20	FALSE	FALSE	0.000193	<0.01	STRN (3.2)	PTK2 (3.2)	LRCH1 (3.0)	EPS15 (2.9)	MTMR3 (2.4)	ZNF592 (2.3)	MAP2K4 (2.2)	INPP5A (2.1)	TRPC4AP (2.0)	MADD (1.8)
GO:0048634	regulation of muscle organ development	21	FALSE	TRUE	1.31e-08	<0.01	MYH7B (4.1)	SCN5A (3.8)	ENSG00000231131 (3.5)	RBM20 (3.5)	PRDM6 (3.3)	TBX20 (3.1)	CCDC141 (3.1)	TBX5 (2.8)	HAND2 (2.7)	NFIA (2.7)
GO:0016202	regulation of striated muscle tissue development	21	FALSE	FALSE	1.3e-07	<0.01	MYH7B (4.1)	ENSG00000231131 (3.7)	RBM20 (3.6)	SCN5A (3.5)	PRDM6 (3.5)	CCDC141 (3.2)	TBX20 (3.2)	TBX5 (2.9)	NFIA (2.9)	HAND2 (2.7)
GO:0051153	regulation of striated muscle cell differentiation	21	FALSE	FALSE	1.72e-06	<0.01	SCN5A (3.6)	RBM20 (3.5)	NFIA (3.5)	ADPRHL1 (3.2)	TBX5 (2.9)	TBX20 (2.8)	NAV2 (2.7)	TCEA3 (2.6)	C1orf64 (2.6)	CCDC141 (2.5)
GO:0048641	regulation of skeletal muscle tissue development	21	TRUE	FALSE	6.01e-06	<0.01	ENSG00000231131 (3.2)	NFIA (2.8)	ENSG00000253426 (2.8)	VGLL2 (2.7)	ENSG00000237996 (2.7)	CCDC141 (2.6)	PLEKHA6 (2.6)	RBM20 (2.4)	ENSG00000223796 (2.4)	PPAPDC3 (2.2)
GO:0048742	regulation of skeletal muscle fiber development	21	FALSE	FALSE	2.55e-05	<0.01	ENSG00000223796 (3.3)	SCN5A (3.3)	RBM20 (3.0)	NFIA (2.8)	PLEKHA6 (2.7)	CCDC141 (2.7)	TCEA3 (2.7)	SPEG (2.7)	NAV2 (2.4)	CAND2 (2.2)
GO:0045445	myoblast differentiation	21	FALSE	FALSE	6.66e-05	<0.01	ENSG00000237996 (4.3)	SVIL (2.2)	VGLL2 (2.1)	ENSG00000223796 (2.1)	NFIA (2.0)	ESPNL (2.0)	LRCH1 (1.8)	CAMK2D (1.8)	SOX8 (1.8)	FHOD3 (1.8)
GO:0003013	circulatory system process	22	FALSE	TRUE	1.45e-08	<0.01	SLC8A1 (5.3)	ADPRHL1 (5.2)	SCN5A (4.7)	TBX20 (4.6)	MYBPC3 (4.6)	NKX2-5 (4.1)	PLN (4.0)	TBX5 (3.9)	EPS15P1 (3.7)	RYR2 (3.7)
MP:0004486	decreased response of heart to induced stress	22	FALSE	FALSE	1.71e-08	<0.01	CAMK2D (4.8)	SLC8A1 (3.9)	MYBPC3 (3.7)	ANKRD1 (3.6)	HSPB7 (3.5)	ABRA (3.4)	SYNPO2L (3.3)	GATA6 (3.3)	SCN5A (3.2)	INPP5A (3.0)
GO:0008015	blood circulation	22	FALSE	FALSE	1.74e-08	<0.01	SLC8A1 (5.3)	ADPRHL1 (5.2)	SCN5A (4.6)	MYBPC3 (4.5)	TBX20 (4.5)	NKX2-5 (4.1)	PLN (4.0)	TBX5 (3.9)	EPS15P1 (3.8)	ALPK3 (3.7)
GO:0060047	heart contraction	22	FALSE	FALSE	2.49e-08	<0.01	SCN5A (7.1)	ADPRHL1 (6.7)	SLC8A1 (5.6)	MYBPC3 (5.5)	MYH7B (5.4)	RYR2 (5.2)	MYO18B (5.0)	NKX2-5 (4.9)	RNF207 (4.8)	ANKRD1 (4.7)
GO:0003015	heart process	22	TRUE	FALSE	3.18e-08	<0.01	SCN5A (7.1)	ADPRHL1 (6.7)	SLC8A1 (5.7)	MYBPC3 (5.6)	MYH7B (5.5)	RYR2 (5.2)	MYO18B (5.0)	NKX2-5 (4.9)	RNF207 (4.8)	ANKRD1 (4.8)
GO:0008016	regulation of heart contraction	22	FALSE	FALSE	4.89e-07	<0.01	SCN5A (6.8)	ADPRHL1 (6.0)	SLC8A1 (5.7)	RYR2 (5.2)	RNF207 (5.1)	MYBPC3 (5.1)	MYH7B (5.0)	NKX2-5 (4.3)	TBX5 (4.2)	ANKRD1 (4.1)
GO:0060048	cardiac muscle contraction	22	FALSE	FALSE	5.37e-07	<0.01	ADPRHL1 (5.8)	MYO18B (5.8)	SCN5A (5.3)	MYBPC3 (4.7)	ANKRD1 (4.6)	NKX2-5 (4.6)	RBM20 (4.5)	SLC8A1 (4.3)	NRAP (4.3)	ENSG00000253426 (4.3)
GO:0044057	regulation of system process	22	FALSE	FALSE	1.88e-05	<0.01	ADPRHL1 (3.5)	SLC8A1 (3.1)	MYH7B (2.9)	SPEG (2.9)	RNF207 (2.7)	HTR7 (2.7)	KCND3 (2.7)	MYO18B (2.6)	PLN (2.6)	SCN5A (2.5)
GO:0055006	cardiac cell development	23	FALSE	TRUE	1.86e-08	<0.01	ADPRHL1 (6.3)	MYH7B (5.8)	TBX20 (5.3)	NRAP (5.0)	MYO18B (5.0)	MYBPC3 (4.9)	CTNNA3 (4.7)	SCN5A (4.6)	NKX2-5 (4.6)	CCDC141 (4.6)
GO:0055013	cardiac muscle cell development	23	FALSE	FALSE	1.86e-08	<0.01	ADPRHL1 (6.3)	MYH7B (5.8)	TBX20 (5.3)	NRAP (5.0)	MYO18B (5.0)	MYBPC3 (4.9)	CTNNA3 (4.7)	SCN5A (4.6)	NKX2-5 (4.6)	CCDC141 (4.6)
GO:0055007	cardiac muscle cell differentiation	23	FALSE	FALSE	5.45e-08	<0.01	TBX20 (5.8)	ADPRHL1 (5.7)	RBM20 (5.3)	MYH7B (4.9)	SCN5A (4.8)	NKX2-5 (4.7)	CCDC141 (4.5)	MYO18B (4.4)	MYBPC3 (4.2)	NRAP (4.2)
GO:0030239	myofibril assembly	23	TRUE	FALSE	5.82e-08	<0.01	ADPRHL1 (6.5)	MYO18B (6.2)	NRAP (5.9)	PLN (5.3)	TRIM63 (5.3)	TBX20 (5.3)	ABRA (5.1)	MYH7B (4.9)	ANKRD1 (4.9)	CAND2 (4.9)
GO:0055003	cardiac myofibril assembly	23	FALSE	FALSE	2.9e-07	<0.01	ADPRHL1 (6.0)	MYO18B (5.4)	MYH7B (5.3)	NRAP (5.2)	CAND2 (5.0)	PPAPDC3 (4.9)	CCDC141 (4.8)	MYBPC3 (4.8)	ALPK3 (4.3)	SCN5A (4.2)
GO:0031032	actomyosin structure organization	23	FALSE	FALSE	3.08e-07	<0.01	MYO18B (5.8)	ADPRHL1 (5.8)	PLN (5.4)	NRAP (5.4)	ANKRD1 (4.8)	TRIM63 (4.8)	TBX20 (4.7)	CASQ2 (4.7)	CCDC141 (4.6)	ABRA (4.6)
GO:0045214	sarcomere organization	23	FALSE	FALSE	9.9e-07	<0.01	ADPRHL1 (6.7)	TBX20 (5.9)	SCN5A (5.5)	MYBPC3 (5.3)	MYO18B (5.2)	NKX2-5 (4.9)	MYH7B (4.9)	NRAP (4.9)	ANKRD1 (4.7)	RYR2 (4.6)
ENSG00000100697	DICER1 PPI subnetwork	23	FALSE	FALSE	2.89e-05	<0.01	MYBPC3 (4.1)	CCDC141 (3.5)	NKX2-5 (3.1)	HDGFL1 (3.0)	TRIM63 (3.0)	ALPK3 (2.8)	TBX5 (2.7)	SYNPO2L (2.6)	MYO18B (2.5)	RYR2 (2.3)
GO:0010927	cellular component assembly involved in morphogenesis	23	FALSE	FALSE	3.04e-05	<0.01	MYO18B (4.1)	ADPRHL1 (3.7)	CAND2 (3.4)	NRAP (3.3)	NKX2-5 (3.2)	C10orf93 (3.2)	ANKRD1 (3.0)	TRIM63 (2.9)	MYBPC3 (2.8)	ABRA (2.7)
GO:0032386	regulation of intracellular transport	24	FALSE	TRUE	2.04e-08	<0.01	ENSG00000237996 (4.0)	CAGE1 (3.4)	ENSG00000243150 (2.9)	ZNF436 (2.7)	TCEA3 (2.5)	CILP (2.5)	PDZRN3 (2.4)	MYH7B (2.4)	ESPNL (2.4)	INPP5J (2.3)
GO:0006606	protein import into nucleus	24	FALSE	FALSE	4.57e-08	<0.01	ENSG00000237996 (3.3)	ZNF436 (3.0)	EIF2C2 (2.5)	TCF7L2 (2.2)	NFIA (2.0)	LRCH1 (2.0)	CAND2 (1.9)	LARP1 (1.9)	SIPA1L1 (1.9)	TCEA3 (1.8)
GO:0051170	nuclear import	24	TRUE	FALSE	8.26e-08	<0.01	ENSG00000237996 (3.1)	ZNF436 (2.9)	EIF2C2 (2.6)	TCF7L2 (2.2)	NFIA (2.0)	LRCH1 (2.0)	CAND2 (1.9)	SIPA1L1 (1.9)	BAG3 (1.9)	LARP1 (1.9)
GO:0034504	protein localization to nucleus	24	FALSE	FALSE	7.16e-07	<0.01	ZNF436 (3.1)	ENSG00000237996 (2.8)	ENSG00000238018 (2.3)	BRD7P3 (2.1)	PLEKHA3 (2.1)	TCF7L2 (2.0)	XPC (2.0)	TCEA3 (2.0)	EIF2C2 (2.0)	LRCH1 (1.9)
GO:0017038	protein import	24	FALSE	FALSE	1.73e-06	<0.01	ZNF436 (3.0)	BRD7P3 (2.8)	ENSG00000237996 (2.7)	ENSG00000259359 (2.4)	SLC25A26 (2.3)	LARP1 (2.3)	HSPA4 (2.0)	MRPS28 (1.9)	MYH7B (1.9)	PDZRN3 (1.9)
GO:0006913	nucleocytoplasmic transport	24	FALSE	FALSE	0.000157	<0.01	ENSG00000237996 (2.9)	EIF2C2 (2.6)	RAB35 (2.4)	HSPA4 (2.1)	PTGES3 (2.1)	ENSG00000243150 (2.0)	WTAP (2.0)	EFHA1 (1.9)	TCF7L2 (1.8)	LRCH1 (1.8)
GO:0051169	nuclear transport	24	FALSE	FALSE	0.000296	<0.01	ENSG00000237996 (2.9)	EIF2C2 (2.5)	RAB35 (2.4)	HSPA4 (2.1)	PTGES3 (2.1)	EFHA1 (2.0)	WTAP (1.9)	ENSG00000243150 (1.9)	TCF7L2 (1.8)	LRCH1 (1.8)
ENSG00000107242	PIP5K1B PPI subnetwork	25	FALSE	TRUE	2.74e-08	<0.01	SPEG (4.3)	INPP5A (4.1)	VCL (3.7)	SMTN (3.2)	CASQ2 (3.1)	RYR2 (3.1)	HSPB7 (3.0)	SIPA1L1 (2.6)	CAMK2G (2.6)	PLN (2.5)
GO:0032432	actin filament bundle	25	FALSE	FALSE	4.77e-07	<0.01	VCL (7.5)	FHL2 (6.3)	SMTN (6.3)	PLN (4.9)	SPEG (4.8)	CASQ2 (4.2)	SVIL (3.8)	CAMK2G (3.8)	HSPB7 (3.5)	CAV1 (3.5)
GO:0001725	stress fiber	25	TRUE	FALSE	1.26e-06	<0.01	VCL (7.6)	SMTN (6.3)	FHL2 (6.1)	SPEG (5.0)	PLN (4.7)	CASQ2 (4.2)	SVIL (4.1)	CAMK2G (3.9)	MYOZ1 (3.5)	CAV1 (3.4)
GO:0042641	actomyosin	25	FALSE	FALSE	2.89e-06	<0.01	VCL (7.3)	SMTN (6.4)	FHL2 (6.1)	SPEG (5.0)	CASQ2 (4.8)	PLN (4.7)	SVIL (4.4)	CAMK2G (4.0)	HSPB7 (3.7)	SYNPO2L (3.7)
GO:0001666	response to hypoxia	26	TRUE	TRUE	6.22e-08	<0.01	FUT11 (3.3)	FBXO32 (3.1)	INPP5J (2.8)	SCAND2 (2.3)	ENSG00000249816 (2.3)	C1orf64 (2.1)	EPS15P1 (1.9)	CAV1 (1.9)	LIMCH1 (1.9)	CDKN1A (1.8)
GO:0070482	response to oxygen levels	26	FALSE	FALSE	2.72e-07	<0.01	FUT11 (3.3)	FBXO32 (2.9)	INPP5J (2.5)	LIMCH1 (2.4)	CAV1 (2.3)	C1orf64 (2.3)	ENSG00000249816 (2.2)	SCAND2 (2.2)	EPS15P1 (2.0)	ADAMTS7 (1.9)
GO:0042803	protein homodimerization activity	26	FALSE	FALSE	1.05e-06	<0.01	NRP1 (2.8)	TKT (2.7)	CAV1 (2.6)	ADK (2.6)	TCEA3 (2.5)	C17orf58 (2.5)	CTSB (2.4)	HLF (2.3)	PALMD (2.3)	ENSG00000238018 (2.2)
GO:0000988	protein binding transcription factor activity	27	FALSE	TRUE	6.25e-08	<0.01	SPEN (4.1)	KIAA0913 (3.8)	BAZ2A (3.7)	MEF2D (3.3)	SMARCB1 (3.3)	ZNF358 (3.3)	TCF7L2 (3.2)	BPTF (3.0)	NFIA (2.9)	TBX3 (2.9)
GO:0000989	transcription factor binding transcription factor activity	27	TRUE	FALSE	4.66e-07	<0.01	SPEN (4.1)	KIAA0913 (3.7)	BAZ2A (3.7)	SMARCB1 (3.4)	MEF2D (3.3)	ZNF358 (3.2)	TCF7L2 (3.1)	BPTF (3.1)	ZBTB17 (2.9)	NFIA (2.8)
GO:0003714	transcription corepressor activity	27	FALSE	FALSE	5.34e-07	<0.01	ZNF358 (4.0)	NFIA (3.8)	SPEN (3.3)	MEF2D (3.1)	BAZ2A (3.0)	KIAA0913 (3.0)	TCF7L2 (2.9)	GATA6 (2.6)	TCEA3 (2.5)	TBX3 (2.2)
GO:0008134	transcription factor binding	27	FALSE	FALSE	1.08e-06	<0.01	PRDM6 (5.1)	GATA6 (3.6)	SPEN (3.4)	ZNF592 (3.3)	BMP2 (3.2)	TCF7L2 (3.2)	BAZ2A (3.2)	TBX3 (3.1)	MEF2D (3.0)	MTMR3 (2.9)
GO:0003712	transcription cofactor activity	27	FALSE	FALSE	1.75e-06	<0.01	SPEN (4.0)	KIAA0913 (3.8)	BAZ2A (3.7)	SMARCB1 (3.5)	BPTF (3.3)	MEF2D (3.3)	ZNF358 (3.1)	TCF7L2 (3.1)	NFIA (2.8)	ZBTB17 (2.7)
ENSG00000078328	RBFOX1 PPI subnetwork	27	FALSE	FALSE	3.44e-06	<0.01	KIAA0913 (3.2)	ZNF358 (2.6)	RNF11 (2.6)	SH3PXD2A (2.5)	PDZRN3 (2.4)	DCP1A (2.3)	CLCN6 (2.3)	NEDD4L (2.2)	CAND2 (2.2)	BAZ2A (2.2)
GO:0001076	RNA polymerase II transcription factor binding transcription factor activity	27	FALSE	FALSE	7.82e-06	<0.01	RBM20 (3.7)	GATA6 (3.5)	BPTF (3.1)	SLC8A1 (2.9)	ZBTB17 (2.8)	CTNNA3 (2.8)	TCF7L2 (2.7)	HAND2 (2.6)	NFIA (2.4)	TBX5 (2.3)
ENSG00000100393	EP300 PPI subnetwork	27	FALSE	FALSE	9.86e-06	<0.01	MEF2D (3.4)	CDKN1A (3.2)	BAZ2A (2.9)	SPEN (2.8)	TBX3 (2.8)	KLF12 (2.7)	CAMK2D (2.6)	ZNF592 (2.5)	NFIA (2.5)	MTMR3 (2.4)
GO:0051427	hormone receptor binding	27	FALSE	FALSE	2.75e-05	<0.01	MTMR3 (3.7)	TCF7L2 (3.2)	BPTF (3.0)	MYBPC3 (2.9)	GCN1L1 (2.8)	MADD (2.7)	FBXO32 (2.7)	ENSG00000237996 (2.5)	LARP1 (2.5)	HLF (2.5)
GO:0003713	transcription coactivator activity	27	FALSE	FALSE	6.53e-05	<0.01	BPTF (3.4)	SPEN (3.4)	KIAA0913 (3.4)	SMARCB1 (3.2)	BAZ2A (2.8)	TCF7L2 (2.6)	MEF2D (2.5)	ZNF592 (2.5)	SEC24C (2.4)	DCP1A (2.4)
ENSG00000001167	NFYA PPI subnetwork	27	FALSE	FALSE	0.00015	<0.01	MEF2D (2.6)	NFIA (2.5)	TLE4 (2.3)	NRP1 (2.3)	BPTF (2.3)	EPS15 (2.1)	CDKN2C (2.1)	CDC27 (2.1)	PTPRJ (2.0)	ENSG00000237298 (2.0)
ENSG00000124788	ATXN1 PPI subnetwork	27	FALSE	FALSE	0.000151	<0.01	KIAA0913 (3.9)	CLCN6 (3.8)	MEF2D (3.5)	SPEN (3.5)	CAMK2G (3.2)	BAZ2A (3.2)	DCP1A (3.2)	LARP1 (3.0)	SEC24C (3.0)	ZBTB17 (2.8)
ENSG00000182944	EWSR1 PPI subnetwork	27	FALSE	FALSE	0.000153	<0.01	SMTN (2.3)	WTAP (2.3)	CWC27 (2.3)	HNRNPR (2.2)	BAZ2A (2.1)	CLCN6 (2.0)	FAF1 (1.9)	ALDH1A2 (1.9)	SMARCB1 (1.9)	VCL (1.8)
ENSG00000157110	RBPMS PPI subnetwork	27	FALSE	FALSE	0.000192	<0.01	DMRTA2 (4.6)	KIAA0913 (3.7)	ZNF358 (3.6)	C10orf81 (3.1)	BAZ2A (3.0)	MMP11 (2.7)	SMTN (2.6)	C6orf204 (2.4)	SENP2 (2.3)	NKX2-5 (2.2)
ENSG00000005339	CREBBP PPI subnetwork	27	FALSE	FALSE	0.00022	<0.01	SPEN (4.3)	DCP1A (3.4)	ZNF592 (3.4)	MEF2D (2.9)	BAZ2A (2.9)	SMARCB1 (2.8)	LARP1 (2.6)	TBX3 (2.4)	CDKN1A (2.4)	EIF2C2 (2.4)
GO:0015629	actin cytoskeleton	28	FALSE	TRUE	6.61e-08	<0.01	TTN (8.2)	MYOZ1 (8.1)	SYNPO2L (6.7)	VGLL2 (6.4)	TRIM63 (6.3)	CASQ2 (6.1)	ABRA (5.8)	HSPB7 (5.4)	NRAP (5.3)	ANKRD1 (5.1)
GO:0030029	actin filament-based process	28	FALSE	FALSE	7.19e-08	<0.01	NRAP (4.2)	MYOZ1 (4.1)	VGLL2 (4.1)	ABRA (3.9)	TRIM63 (3.7)	MYO18B (3.7)	CAND2 (3.6)	CASQ2 (3.4)	ALPK3 (3.3)	TTN (3.3)
ENSG00000130402	ACTN4 PPI subnetwork	28	FALSE	FALSE	7.58e-08	<0.01	NRAP (3.6)	TTN (3.6)	ABRA (3.5)	VCL (3.3)	BAG3 (3.3)	CASQ2 (3.2)	HSPA4 (3.2)	ANKRD1 (3.1)	HSPB7 (3.1)	SYNPO2L (3.0)
GO:0030036	actin cytoskeleton organization	28	FALSE	FALSE	9.05e-08	<0.01	FHL2 (3.7)	SPEG (3.1)	VCL (2.9)	STRN (2.7)	NEDD4L (2.5)	PLN (2.4)	SPTBN1 (2.4)	INPP5A (2.3)	NRAP (2.3)	ENSG00000238018 (2.3)
KEGG_REGULATION_OF_ACTIN_CYTOSKELETON	KEGG_REGULATION_OF_ACTIN_CYTOSKELETON	28	FALSE	FALSE	1.32e-07	<0.01	VCL (4.1)	FHL2 (3.3)	PXN (3.1)	ANGPT1 (3.0)	SMTN (2.9)	PTPRJ (2.9)	LAMA3 (2.9)	STRN (2.7)	INPP5A (2.5)	DSP (2.5)
GO:0003779	actin binding	28	TRUE	FALSE	2.29e-07	<0.01	MYOZ1 (7.3)	TTN (6.5)	CASQ2 (5.5)	SYNPO2L (5.5)	VGLL2 (5.3)	HSPB7 (5.3)	ABRA (5.1)	TRIM63 (4.8)	VCL (4.2)	NRAP (4.1)
ENSG00000072110	ACTN1 PPI subnetwork	28	FALSE	FALSE	1.74e-06	<0.01	SYNPO2L (4.8)	CASQ2 (4.5)	ABRA (4.1)	VCL (4.1)	PLN (3.8)	NRAP (3.8)	ANKRD1 (3.8)	TTN (3.6)	CCDC141 (3.6)	FHL2 (3.4)
ENSG00000143549	TPM3 PPI subnetwork	28	FALSE	FALSE	6.2e-06	<0.01	VCL (3.5)	MYOZ1 (3.2)	SPEG (3.1)	BAG3 (2.8)	PLN (2.6)	TRIM63 (2.5)	HSPB7 (2.5)	TTN (2.5)	CASQ2 (2.4)	VGLL2 (2.4)
GO:0044087	regulation of cellular component biogenesis	28	FALSE	FALSE	7.52e-06	<0.01	ENSG00000179743 (4.3)	ENSG00000224406 (2.8)	ENSG00000237298 (2.6)	EPS15 (2.3)	ENSG00000198832 (2.2)	ENSG00000237887 (2.2)	ERC2 (2.1)	SPTBN1 (2.1)	RAB35 (2.0)	ANK2 (1.9)
ENSG00000107554	DNMBP PPI subnetwork	28	FALSE	FALSE	4.17e-05	<0.01	BAG3 (5.2)	CAND2 (3.4)	PI16 (3.1)	TTN (2.7)	VCL (2.5)	CILP (2.5)	VGLL2 (2.4)	PTK2 (2.4)	SYNPO2L (2.4)	ENSG00000237298 (2.3)
ENSG00000136153	LMO7 PPI subnetwork	28	FALSE	FALSE	0.000117	<0.01	INPP5A (4.5)	VCL (3.7)	LAMA3 (3.5)	CNKSR1 (3.3)	SPEG (3.1)	SPTBN1 (3.1)	FHL2 (3.0)	CAV1 (3.0)	SIPA1L1 (2.9)	TMEM40 (2.9)
GO:0005516	calmodulin binding	28	FALSE	FALSE	0.000257	<0.01	MYOZ1 (5.0)	DGKB (4.8)	TTN (4.0)	SPEG (3.7)	HSPB7 (3.7)	RPRML (3.5)	CASQ2 (3.2)	ABRA (3.2)	SIPA1L1 (3.1)	PLN (3.0)
ENSG00000143632	ACTA1 PPI subnetwork	28	FALSE	FALSE	0.000272	<0.01	VCL (4.8)	FHL2 (4.0)	INPP5A (4.0)	MYOZ1 (3.7)	CASQ2 (3.5)	HSPB7 (3.5)	ANKRD1 (3.4)	MYO18B (3.2)	NAV2 (3.2)	SPTBN1 (3.1)
GO:0005884	actin filament	28	FALSE	FALSE	0.000284	<0.01	TTN (4.2)	ANKRD1 (4.2)	CASQ2 (4.1)	FHL2 (4.1)	SYNPO2L (3.9)	MYOZ1 (3.9)	PLN (3.8)	TRIM63 (3.2)	VCL (3.2)	CAV1 (3.2)
MP:0001636	irregular heartbeat	29	FALSE	TRUE	6.82e-08	<0.01	TBX5 (7.5)	SLC8A1 (6.8)	MYBPC3 (6.5)	NKX2-5 (5.8)	HSPB7 (5.5)	RYR2 (5.4)	EDNRA (5.4)	RNF207 (5.3)	SCN5A (5.2)	PLN (5.2)
MP:0005333	decreased heart rate	29	FALSE	FALSE	1.89e-07	<0.01	TBX5 (5.3)	SLC8A1 (5.3)	MYBPC3 (4.9)	NKX2-5 (4.7)	RYR2 (4.6)	PLN (4.4)	RNF207 (4.1)	EDNRA (3.8)	TBX20 (3.4)	GATA6 (3.4)
MP:0003896	prolonged PR interval	29	FALSE	FALSE	2.27e-07	<0.01	SLC8A1 (8.4)	RNF207 (6.8)	RYR2 (6.7)	EDNRA (6.3)	MYBPC3 (5.6)	NKX2-5 (5.0)	TBX5 (4.9)	SCN5A (4.3)	ADPRHL1 (4.2)	PLN (4.0)
MP:0010392	prolonged QRS complex duration	29	TRUE	FALSE	3.19e-05	<0.01	SLC8A1 (7.7)	RYR2 (5.9)	MYBPC3 (5.5)	TBX20 (5.0)	RNF207 (4.8)	EDNRA (4.6)	CCDC141 (4.2)	TBX5 (4.2)	ANGPT1 (4.1)	NKX2-5 (4.0)
MP:0003233	prolonged QT interval	29	FALSE	FALSE	4.76e-05	<0.01	SLC8A1 (7.3)	MYBPC3 (6.8)	RYR2 (5.8)	TBX5 (5.1)	NKX2-5 (4.8)	MYH7B (4.7)	PLN (4.6)	EDNRA (4.5)	ADPRHL1 (4.3)	TBX20 (4.2)
MP:0003137	abnormal impulse conducting system conduction	29	FALSE	FALSE	6.67e-05	<0.01	SLC8A1 (7.6)	RYR2 (7.2)	MYBPC3 (7.1)	TBX5 (5.2)	NKX2-5 (5.0)	RNF207 (4.5)	TBX20 (4.2)	SCN5A (4.0)	ADPRHL1 (3.9)	ENSG00000223796 (3.9)
KEGG_FOCAL_ADHESION	KEGG_FOCAL_ADHESION	30	FALSE	TRUE	1.27e-07	<0.01	VCL (4.7)	CAV1 (4.6)	SMTN (4.3)	EDNRA (3.9)	LAMA3 (3.9)	PXN (3.8)	SVIL (3.6)	CILP (3.5)	INPP5A (3.4)	FHL2 (3.2)
ENSG00000150093	ITGB1 PPI subnetwork	30	TRUE	FALSE	2.93e-06	<0.01	CAV1 (5.3)	VCL (4.9)	NRP1 (4.0)	SVIL (3.7)	SMTN (3.5)	DLC1 (3.5)	CRIM1 (3.2)	EDNRA (3.0)	SPTBN1 (3.0)	PPAP2B (2.9)
MP:0003091	abnormal cell migration	30	FALSE	FALSE	1.84e-05	<0.01	PXN (3.8)	LITAF (3.1)	CRIM1 (3.1)	VCL (3.0)	PLCE1 (2.8)	PTPRJ (2.8)	SMTN (2.8)	SPTBN1 (2.8)	PRRX1 (2.7)	CAMK2D (2.7)
GO:0032403	protein complex binding	30	FALSE	FALSE	3.92e-05	<0.01	EDNRA (3.4)	SPTBN1 (3.0)	CAV1 (2.9)	ENSG00000238018 (2.9)	LAMA3 (2.9)	NRP1 (2.8)	SH3PXD2A (2.7)	ANGPT1 (2.6)	VCL (2.5)	FHOD3 (2.2)
GO:0005178	integrin binding	30	FALSE	FALSE	5.39e-05	<0.01	CAV1 (4.5)	CILP (3.9)	EDNRA (3.8)	ANGPT1 (3.5)	VCL (3.3)	FKBP7 (3.3)	PRRX1 (2.8)	SPTBN1 (2.8)	STON1 (2.7)	DLC1 (2.5)
ENSG00000135424	ITGA7 PPI subnetwork	30	FALSE	FALSE	0.000153	<0.01	VCL (4.5)	CILP (4.3)	CASQ2 (4.0)	SPEG (3.7)	NRAP (3.5)	MYO18B (3.3)	RBM20 (3.1)	ADPRHL1 (3.0)	SCN5A (3.0)	HSPB7 (3.0)
REACTOME_INTEGRIN_CELL_SURFACE_INTERACTIONS	REACTOME_INTEGRIN_CELL_SURFACE_INTERACTIONS	30	FALSE	FALSE	0.000229	<0.01	EDNRA (3.9)	ANGPT1 (3.6)	LAMA3 (3.2)	STON1 (3.2)	VCL (3.1)	NRP1 (2.9)	DSP (2.9)	APOH (2.8)	FKBP7 (2.6)	DLC1 (2.5)
MP:0000343	altered response to myocardial infarction	30	FALSE	FALSE	0.000277	<0.01	CTSB (3.6)	FHL2 (3.3)	MYBPC3 (3.1)	SFRP1 (2.6)	DPY19L1 (2.5)	PRRX1 (2.4)	CAV1 (2.4)	MIR548N (2.3)	NRP1 (2.2)	EDNRA (2.1)
GO:0043236	laminin binding	30	FALSE	FALSE	0.000299	<0.01	CAV1 (3.9)	ESPNL (3.7)	SPTBN1 (3.6)	CILP (3.2)	NRP1 (3.0)	VCL (2.9)	CRIM1 (2.7)	ANKRD1 (2.6)	ZNF436 (2.5)	PXN (2.5)
GO:0001934	positive regulation of protein phosphorylation	31	FALSE	TRUE	1.4e-07	<0.01	LINC00208 (2.4)	ENSG00000234452 (2.4)	ENSG00000231236 (2.2)	HTR7 (2.2)	ENSG00000214691 (2.2)	HLF (2.2)	PDIK1L (2.2)	LRCH1 (2.2)	XYLT1 (2.2)	ENSG00000231437 (2.1)
GO:0045937	positive regulation of phosphate metabolic process	31	TRUE	FALSE	1.65e-07	<0.01	ANGPT1 (2.5)	XYLT1 (2.5)	ENSG00000231437 (2.4)	CRIM1 (2.4)	LRCH1 (2.3)	LINC00208 (2.2)	ENSG00000234452 (2.1)	ENSG00000231236 (2.1)	LRIG1 (2.0)	ENSG00000214691 (1.9)
GO:0010562	positive regulation of phosphorus metabolic process	31	FALSE	FALSE	1.65e-07	<0.01	ANGPT1 (2.5)	XYLT1 (2.5)	ENSG00000231437 (2.4)	CRIM1 (2.4)	LRCH1 (2.3)	LINC00208 (2.2)	ENSG00000234452 (2.1)	ENSG00000231236 (2.1)	LRIG1 (2.0)	ENSG00000214691 (1.9)
GO:0042327	positive regulation of phosphorylation	31	FALSE	FALSE	2.3e-07	<0.01	LINC00208 (2.5)	CRIM1 (2.5)	ANGPT1 (2.5)	LRCH1 (2.4)	XYLT1 (2.4)	ENSG00000231437 (2.3)	ENSG00000214691 (2.2)	ENSG00000231236 (2.1)	ENSG00000234452 (2.1)	HTR7 (2.1)
GO:0003012	muscle system process	32	FALSE	TRUE	1.67e-07	<0.01	MYO18B (6.9)	VGLL2 (5.7)	MYOZ1 (5.5)	ABRA (5.4)	PLN (5.4)	TRIM63 (5.3)	NRAP (5.2)	CASQ2 (5.2)	ADPRHL1 (4.9)	ALPK3 (4.9)
GO:0006936	muscle contraction	32	TRUE	FALSE	3.46e-07	<0.01	MYO18B (6.8)	VGLL2 (5.7)	MYOZ1 (5.5)	PLN (5.5)	ABRA (5.4)	NRAP (5.4)	CASQ2 (5.3)	TRIM63 (5.2)	SPEG (5.0)	ADPRHL1 (4.9)
GO:0090257	regulation of muscle system process	32	FALSE	FALSE	3.49e-07	<0.01	MYO18B (5.2)	ADPRHL1 (4.6)	NRAP (4.3)	PLN (4.3)	CASQ2 (4.2)	SLC8A1 (3.9)	ALPK3 (3.9)	HSPB7 (3.7)	ABRA (3.7)	MYOZ1 (3.6)
GO:0006937	regulation of muscle contraction	32	FALSE	FALSE	1.1e-06	<0.01	MYO18B (5.0)	NRAP (4.5)	ADPRHL1 (4.4)	PLN (4.3)	CASQ2 (4.3)	ABRA (3.8)	HSPB7 (3.8)	MYOZ1 (3.7)	ANKRD1 (3.7)	CAND2 (3.7)
GO:0006941	striated muscle contraction	32	FALSE	FALSE	3.67e-05	<0.01	MYO18B (7.3)	VGLL2 (6.2)	ABRA (6.1)	TRIM63 (6.0)	NRAP (6.0)	MYOZ1 (5.9)	TTN (5.7)	ADPRHL1 (5.3)	ALPK3 (5.3)	SYNPO2L (5.3)
GO:0006942	regulation of striated muscle contraction	32	FALSE	FALSE	3.88e-05	<0.01	MYO18B (6.0)	NRAP (5.2)	ADPRHL1 (4.9)	ABRA (4.7)	PPAPDC3 (4.6)	TRIM63 (4.5)	ALPK3 (4.3)	MYOZ1 (4.2)	SYNPO2L (4.2)	VGLL2 (4.0)
GO:0030315	T-tubule	32	FALSE	FALSE	0.000227	<0.01	MYOZ1 (5.5)	RNF207 (5.4)	NRAP (5.2)	SLC8A1 (5.0)	ADPRHL1 (4.9)	TRIM63 (4.7)	PPAPDC3 (4.5)	SYNPO2L (4.5)	HSPB7 (4.5)	ABRA (4.4)
GO:0007178	transmembrane receptor protein serine/threonine kinase signaling pathway	33	TRUE	TRUE	1.84e-07	<0.01	TBX5 (3.3)	PRDM6 (2.9)	BMP2 (2.7)	FHOD3 (2.6)	PRDM16 (2.6)	NKX2-5 (2.6)	ALDH1A2 (2.5)	EDNRA (2.5)	GATA6 (2.5)	ENSG00000179743 (2.4)
GO:0090092	regulation of transmembrane receptor protein serine/threonine kinase signaling pathway	33	FALSE	FALSE	1.44e-05	<0.01	PRDM6 (3.2)	TBX5 (3.1)	BMP2 (2.8)	PROCR (2.7)	HERPUD2 (2.7)	CRIM1 (2.6)	FHOD3 (2.5)	SFRP1 (2.5)	CTNNA3 (2.4)	HAND1 (2.4)
GO:0030509	BMP signaling pathway	33	FALSE	FALSE	5.36e-05	<0.01	TBX5 (3.4)	FHOD3 (3.1)	LIMCH1 (3.0)	HAND2 (2.8)	PRDM6 (2.7)	HAND1 (2.7)	ENSG00000223796 (2.7)	TBX20 (2.6)	NKX2-5 (2.6)	BMP2 (2.6)
ENSG00000163513	TGFBR2 PPI subnetwork	33	FALSE	FALSE	0.000106	<0.01	PROCR (4.0)	CRIM1 (3.0)	RAB35 (2.9)	XYLT1 (2.6)	PXN (2.5)	RBMS2 (2.5)	TBX3 (2.4)	SMTN (2.4)	GATA6 (2.3)	SPTBN1 (2.3)
GO:0005160	transforming growth factor beta receptor binding	33	FALSE	FALSE	0.000116	<0.01	BMP2 (3.8)	GATA6 (3.7)	TBX20 (3.1)	ZNF592 (3.0)	LIMCH1 (2.8)	FBXO32 (2.8)	TBX3 (2.7)	ANKRD1 (2.6)	FKBP7 (2.5)	C1orf64 (2.4)
GO:0045926	negative regulation of growth	34	FALSE	TRUE	6.38e-07	<0.01	C1orf64 (4.2)	C17orf58 (3.2)	C1orf213 (2.9)	TCEA3 (2.9)	CRIM1 (2.6)	ZNF436 (2.5)	DCP1A (2.3)	EXOG (2.1)	PROCR (2.1)	NKX2-5 (1.9)
GO:0040008	regulation of growth	34	FALSE	FALSE	6.72e-07	<0.01	CRIM1 (2.9)	C1orf64 (2.6)	NFIA (2.3)	RBM20 (2.2)	NKX2-5 (2.1)	ZNF436 (2.1)	PPAP2B (2.1)	ALDH1A2 (2.0)	EIF2C2 (2.0)	DCP1A (1.9)
GO:0016049	cell growth	34	FALSE	FALSE	8.25e-07	<0.01	C1orf64 (3.9)	ENSG00000198832 (3.0)	CRIM1 (2.9)	TCEA3 (2.9)	ZNF436 (2.6)	PLEKHA3 (2.3)	GRRP1 (2.1)	FKBP7 (2.1)	NKX2-5 (1.9)	PLCE1 (1.8)
GO:0001558	regulation of cell growth	34	TRUE	FALSE	7.92e-06	<0.01	C1orf64 (3.9)	TCEA3 (3.1)	ENSG00000198832 (3.0)	CRIM1 (2.6)	CDH13 (2.5)	GRRP1 (2.2)	ZNF436 (2.0)	PLEKHA6 (2.0)	NKX2-5 (1.9)	FKBP7 (1.9)
ENSG00000154415	PPP1R3A PPI subnetwork	35	FALSE	TRUE	6.52e-07	<0.01	VCL (3.6)	NRAP (3.5)	HSPB7 (3.0)	INPP5A (2.7)	CASQ2 (2.5)	SMTN (2.4)	ABRA (2.4)	SPEG (2.2)	PTPRJ (2.2)	PXN (2.1)
ENSG00000197442	MAP3K5 PPI subnetwork	35	FALSE	FALSE	2.27e-06	<0.01	SCN5A (3.3)	NKX2-5 (3.2)	NRAP (2.9)	EIF2C2 (2.8)	ENSG00000179743 (2.6)	ANK2 (2.2)	DDB2 (2.2)	CDKN1A (2.2)	SPEN (2.2)	MYO18B (2.1)
ENSG00000136068	FLNB PPI subnetwork	35	FALSE	FALSE	9.48e-06	<0.01	VCL (4.4)	FHL2 (3.6)	INPP5A (3.4)	PXN (3.3)	SPTBN1 (3.2)	CAV1 (3.0)	CRIM1 (2.7)	SMTN (2.7)	ENSG00000238018 (2.5)	BRD7P3 (2.4)
ENSG00000013297	CLDN11 PPI subnetwork	35	FALSE	FALSE	1.01e-05	<0.01	VCL (3.6)	NRP1 (3.0)	CAV1 (2.8)	CRIM1 (2.8)	NRAP (2.6)	PTPRJ (2.6)	INPP5A (2.6)	RPRML (2.4)	CASQ2 (2.3)	RYR2 (2.2)
ENSG00000140575	IQGAP1 PPI subnetwork	35	FALSE	FALSE	5.81e-05	<0.01	SPTBN1 (3.7)	VCL (3.5)	PTPRJ (3.2)	PXN (3.0)	ANKRD1 (2.7)	PLCE1 (2.7)	ENSG00000243629 (2.7)	ENSG00000238018 (2.5)	NRAP (2.5)	MAPRE2 (2.5)
ENSG00000169220	RGS14 PPI subnetwork	35	FALSE	FALSE	6.04e-05	<0.01	PXN (2.7)	BRD7P3 (2.7)	CAV1 (2.6)	CASQ2 (2.6)	VCL (2.6)	MAPRE2 (2.6)	PLN (2.5)	NRAP (2.4)	LRCH1 (2.2)	CRIM1 (1.9)
ENSG00000106992	AK1 PPI subnetwork	35	FALSE	FALSE	6.7e-05	<0.01	VCL (4.2)	RPRML (3.2)	CRIM1 (3.1)	SVIL (2.9)	CAV1 (2.6)	RYR2 (2.6)	CASQ2 (2.6)	NRP1 (2.5)	MADD (2.4)	PLN (2.3)
ENSG00000136286	MYO1G PPI subnetwork	35	TRUE	FALSE	0.000196	<0.01	VCL (4.2)	CRIM1 (2.8)	RPRML (2.6)	PTPRJ (2.6)	FHL2 (2.5)	CAV1 (2.5)	SVIL (2.4)	PXN (2.4)	TKT (2.3)	INPP5A (2.2)
ENSG00000105376	ICAM5 PPI subnetwork	35	FALSE	FALSE	0.000218	<0.01	VCL (3.0)	PXN (2.5)	LRCH1 (2.4)	CASQ2 (2.4)	PTPRJ (2.3)	CTNNA3 (2.1)	CAV1 (2.1)	INPP5A (2.1)	NRAP (2.0)	BRD7P3 (2.0)
ENSG00000166866	MYO1A PPI subnetwork	35	FALSE	FALSE	0.000281	<0.01	VCL (5.2)	FHL2 (3.7)	PXN (3.6)	CAV1 (3.3)	CRIM1 (3.3)	CDKN1A (3.0)	SPTBN1 (2.9)	ANKRD1 (2.7)	PLN (2.7)	CDH13 (2.6)
GO:0031401	positive regulation of protein modification process	36	FALSE	TRUE	6.57e-07	<0.01	LINC00208 (3.6)	PDIK1L (2.3)	WTAP (2.1)	ANGPT1 (2.1)	DNPEP (2.0)	CDC27 (2.0)	PROCR (1.9)	EDNRA (1.9)	RPP30 (1.8)	LRCH1 (1.8)
GO:0032270	positive regulation of cellular protein metabolic process	36	TRUE	FALSE	3.01e-06	<0.01	LINC00208 (3.2)	NMB (2.3)	WTAP (2.2)	ANGPT1 (2.2)	EFHA1 (2.1)	DNPEP (2.1)	CDC27 (2.0)	ZBTB17 (1.9)	PDIK1L (1.9)	EDNRA (1.7)
GO:0051247	positive regulation of protein metabolic process	36	FALSE	FALSE	1.04e-05	<0.01	LINC00208 (2.7)	WTAP (2.5)	NMB (2.2)	DNPEP (2.1)	ANGPT1 (2.1)	ZBTB17 (2.1)	PDIK1L (2.0)	MTMR3 (1.8)	MAP2K4 (1.8)	CDC27 (1.8)
ENSG00000106211	HSPB1 PPI subnetwork	37	FALSE	TRUE	6.74e-07	<0.01	BAG3 (5.0)	PTGES3 (3.3)	VCL (3.1)	ATP5B (2.9)	TMEM40 (2.9)	DNPEP (2.7)	LRIG1 (2.6)	CASQ2 (2.6)	PLN (2.5)	FHL2 (2.4)
ENSG00000160789	LMNA PPI subnetwork	37	TRUE	FALSE	3.28e-05	<0.01	PTGES3 (4.0)	BAG3 (4.0)	VCL (3.6)	HSPA4 (3.1)	ATP5B (3.1)	CAV1 (3.0)	PLN (2.8)	EFHA1 (2.8)	SVIL (2.7)	SMTN (2.7)
ENSG00000167085	PHB PPI subnetwork	37	FALSE	FALSE	3.96e-05	<0.01	NKX2-5 (3.6)	MYO18B (3.0)	PTGES3 (2.9)	NACA (2.9)	SYNPO2L (2.9)	SEC24C (2.9)	MYBPC3 (2.8)	TRIM63 (2.7)	CASQ2 (2.7)	EDEM2 (2.6)
ENSG00000174437	ATP2A2 PPI subnetwork	37	FALSE	FALSE	9.74e-05	<0.01	BAG3 (4.3)	PTGES3 (3.3)	ENSG00000237298 (3.0)	ADPRHL1 (3.0)	HSPB7 (2.7)	CASQ2 (2.5)	NRAP (2.5)	VGLL2 (2.4)	TTN (2.2)	SYNPO2L (2.2)
ENSG00000080824	HSP90AA1 PPI subnetwork	37	FALSE	FALSE	0.000137	<0.01	PTGES3 (4.2)	LARP1 (3.5)	HSPA4 (3.3)	BAG3 (3.0)	PRKCA (2.5)	GSS (2.2)	VCL (2.2)	SVIL (2.1)	TPD52 (2.1)	ENSG00000237298 (2.1)
ENSG00000198898	CAPZA2 PPI subnetwork	38	FALSE	TRUE	7.91e-07	<0.01	ATP5B (3.2)	SPTBN1 (3.1)	NACA (3.0)	ADPRHL1 (2.9)	HNRNPR (2.8)	MAPRE2 (2.6)	HSPA4 (2.4)	PTGES3 (2.3)	FHL2 (2.3)	ABRA (2.2)
ENSG00000077549	CAPZB PPI subnetwork	38	TRUE	FALSE	1.18e-06	<0.01	VCL (3.5)	ATP5B (3.4)	EFHA1 (3.2)	PTGES3 (3.0)	FHL2 (2.8)	HNRNPR (2.7)	HSPA4 (2.5)	TTN (2.5)	MAPRE2 (2.4)	ABRA (2.3)
ENSG00000151729	SLC25A4 PPI subnetwork	38	FALSE	FALSE	1.7e-06	<0.01	MYBPC3 (3.3)	ATP5B (3.1)	BAG3 (3.0)	SPTBN1 (3.0)	RBM20 (2.9)	NKX2-5 (2.8)	MYH7B (2.7)	FHL2 (2.6)	TTN (2.6)	ENSG00000251582 (2.6)
ENSG00000075624	ACTB PPI subnetwork	38	FALSE	FALSE	3.06e-06	<0.01	VCL (3.6)	PTGES3 (3.4)	HSPA4 (2.8)	SVIL (2.8)	NACA (2.7)	CAMK2G (2.7)	TKT (2.6)	HNRNPR (2.5)	SPTBN1 (2.4)	FHL2 (2.4)
ENSG00000005022	SLC25A5 PPI subnetwork	38	FALSE	FALSE	1.03e-05	<0.01	ATP5B (5.1)	BAG3 (3.2)	PTGES3 (3.1)	MYBPC3 (3.1)	ADPRHL1 (3.1)	HSPA4 (2.7)	RBM20 (2.5)	RYR2 (2.5)	ABRA (2.4)	DNPEP (2.3)
ENSG00000111640	GAPDH PPI subnetwork	38	FALSE	FALSE	4.16e-05	<0.01	PTGES3 (4.3)	TKT (4.1)	NACA (4.0)	ATP5B (3.8)	HSPA4 (3.4)	BAG3 (3.2)	HNRNPR (2.7)	VCL (2.5)	CAV1 (2.4)	MAPRE2 (2.4)
ENSG00000143398	PIP5K1A PPI subnetwork	38	FALSE	FALSE	4.63e-05	<0.01	FHL2 (2.7)	GSS (2.7)	SPEG (2.6)	CAMK2G (2.4)	TMEM40 (2.3)	SVIL (2.1)	TBX3 (2.1)	ENSG00000238018 (2.0)	RNF11 (2.0)	EML6 (2.0)
ENSG00000213585	VDAC1 PPI subnetwork	38	FALSE	FALSE	0.000107	<0.01	ATP5B (3.5)	MYH7B (3.1)	TTN (3.0)	ABRA (2.8)	TKT (2.8)	RBM20 (2.8)	MYBPC3 (2.6)	RAB35 (2.6)	SYNPO2L (2.6)	ENSG00000251582 (2.3)
ENSG00000138071	ACTR2 PPI subnetwork	38	FALSE	FALSE	0.000109	<0.01	BAG3 (3.4)	HSPA4 (3.2)	RAB35 (3.0)	TKT (2.3)	RPP30 (2.2)	FAF1 (2.2)	PTGES3 (2.1)	ENSG00000236370 (2.1)	FHL2 (2.0)	EIF2C2 (1.9)
ENSG00000117450	PRDX1 PPI subnetwork	38	FALSE	FALSE	0.000196	<0.01	FHL2 (4.1)	BAG3 (3.8)	ATP5B (3.6)	TKT (3.5)	VCL (3.5)	DNPEP (2.9)	INPP5A (2.7)	GSS (2.7)	MAPRE2 (2.7)	RAB35 (2.6)
GO:0017124	SH3 domain binding	39	FALSE	TRUE	9.18e-07	<0.01	VCL (2.8)	PTK2 (2.6)	SPEG (2.6)	DERL3 (2.6)	PTPRJ (2.6)	C6orf204 (2.5)	SVIL (2.4)	EPS15 (2.3)	PLEKHA6 (2.3)	TPD52 (2.2)
ENSG00000145675	PIK3R1 PPI subnetwork	39	TRUE	FALSE	1.52e-05	<0.01	PRKCA (3.5)	BLK (2.9)	PXN (2.5)	ENSG00000238018 (2.5)	PTPRJ (2.4)	SPTBN1 (2.4)	LRCH1 (2.4)	MEF2D (2.0)	KLF12 (2.0)	CAMK2D (2.0)
ENSG00000146648	EGFR PPI subnetwork	39	FALSE	FALSE	2.94e-05	<0.01	PXN (3.4)	PRKCA (3.2)	LITAF (2.8)	LRCH1 (2.7)	CAMK2D (2.6)	SVIL (2.3)	MAP2K4 (2.2)	SPTBN1 (2.2)	ESPNL (2.2)	GRRP1 (2.2)
ENSG00000010671	BTK PPI subnetwork	39	FALSE	FALSE	9.31e-05	<0.01	BLK (4.3)	WIPF1 (3.1)	EPS15 (2.8)	NDST2 (2.7)	ZNF592 (2.7)	SEC24C (2.3)	C6orf204 (2.3)	PTPRJ (2.2)	BPTF (2.2)	ELMO1 (2.2)
ENSG00000197943	PLCG2 PPI subnetwork	39	FALSE	FALSE	0.000161	<0.01	WIPF1 (4.1)	BLK (3.7)	NDST2 (3.1)	ZNF592 (2.8)	NRP1 (2.7)	PRKCA (2.6)	KLF12 (2.5)	PRRX1 (2.4)	PPAP2B (2.4)	SPTBN1 (2.4)
REACTOME_DEVELOPMENTAL_BIOLOGY	REACTOME_DEVELOPMENTAL_BIOLOGY	39	FALSE	FALSE	0.000176	<0.01	NEDD4L (3.6)	NRP1 (3.5)	ADAMTS7 (3.1)	SVIL (2.7)	SOX8 (2.5)	VCL (2.5)	PXN (2.4)	PRKCA (2.3)	LRCH1 (2.3)	SMTN (2.2)
ENSG00000143537	ADAM15 PPI subnetwork	39	FALSE	FALSE	0.000188	<0.01	SMTN (2.8)	NR1H3 (2.7)	NAV2 (2.7)	PTK2 (2.6)	SPTBN1 (2.6)	ZNF436 (2.3)	SVIL (2.3)	ZBTB17 (2.3)	PXN (2.2)	NRAP (2.2)
ENSG00000109458	GAB1 PPI subnetwork	39	FALSE	FALSE	0.000224	<0.01	RAB35 (3.3)	SPTBN1 (2.8)	KLF12 (2.8)	ZNF592 (2.7)	BPTF (2.7)	SENP2 (2.6)	BAG3 (2.5)	SMTN (2.4)	MTMR3 (2.4)	LARP1 (2.3)
GO:0048729	tissue morphogenesis	40	TRUE	TRUE	1.83e-06	<0.01	TBX5 (3.2)	EDNRA (3.1)	PRDM6 (3.0)	ALDH1A2 (3.0)	TBX3 (2.9)	SFRP1 (2.8)	PDZRN3 (2.7)	RBM20 (2.7)	GRRP1 (2.5)	TBX20 (2.4)
GO:0060070	canonical Wnt receptor signaling pathway	40	FALSE	FALSE	2.68e-05	<0.01	HAND2 (3.5)	RBMS2 (3.2)	ZNF358 (3.0)	TBX20 (3.0)	SH3PXD2A (2.8)	KLF12 (2.7)	PRDM6 (2.6)	PDZRN3 (2.5)	SCN10A (2.5)	ALDH1A2 (2.4)
GO:0060284	regulation of cell development	40	FALSE	FALSE	4.19e-05	<0.01	DMRTA2 (3.2)	SOX8 (3.0)	SLC35F1 (3.0)	ENSG00000238018 (2.8)	PRDM16 (2.7)	ENSG00000223796 (2.4)	ZNF358 (2.4)	LIMCH1 (2.4)	NFIA (2.2)	ENSG00000231131 (2.2)
GO:0007369	gastrulation	40	FALSE	FALSE	5.32e-05	<0.01	BRD7P3 (3.6)	PRDM6 (2.9)	GRRP1 (2.5)	BMP2 (2.5)	GATA6 (2.3)	SCAND2 (2.1)	DLC1 (2.1)	CAMK2D (2.0)	SFRP1 (2.0)	TCEA3 (2.0)
GO:0048589	developmental growth	40	FALSE	FALSE	9.35e-05	<0.01	SOX8 (3.1)	MMP11 (2.9)	SH3PXD2A (2.8)	TBX5 (2.7)	PI16 (2.5)	TBX3 (2.5)	ALDH1A2 (2.2)	SCN5A (2.2)	ENSG00000231437 (2.2)	PRDM6 (2.1)
MP:0003641	small lung	40	FALSE	FALSE	0.000183	<0.01	PRDM6 (3.5)	SFRP1 (3.5)	SETBP1 (3.3)	EDNRA (3.3)	LRIG1 (3.1)	ADAMTS7 (3.1)	TBX5 (2.9)	PDZRN3 (2.7)	DMRTA2 (2.7)	TBX3 (2.5)
MP:0001954	respiratory distress	40	FALSE	FALSE	0.000186	<0.01	PDZRN3 (4.5)	EDNRA (4.3)	PRDM16 (3.4)	SETBP1 (3.4)	LIMCH1 (3.3)	BMP2 (3.3)	TBX5 (3.3)	PPAP2B (3.1)	PRRX1 (3.0)	TBX3 (2.9)
GO:0045165	cell fate commitment	40	FALSE	FALSE	0.000248	<0.01	DMRTA2 (5.0)	SOX8 (3.3)	PRDM16 (3.2)	ENSG00000179743 (3.0)	GRRP1 (2.8)	TLE4 (2.8)	PLCE1 (2.6)	ZNF358 (2.5)	ENSG00000248603 (2.5)	ENSG00000238018 (2.4)
KEGG_PATHWAYS_IN_CANCER	KEGG_PATHWAYS_IN_CANCER	40	FALSE	FALSE	0.00029	<0.01	EDNRA (3.8)	LAMA3 (3.5)	ADAMTS7 (3.2)	LITAF (2.8)	PDZRN3 (2.8)	PPAP2B (2.7)	PRDM6 (2.7)	CAV1 (2.7)	ZNF592 (2.6)	SPTBN1 (2.6)
MP:0001575	cyanosis	40	FALSE	FALSE	0.000332	<0.01	PRDM6 (3.6)	HAND1 (3.3)	HAND2 (3.1)	BMP2 (3.0)	TBX3 (2.8)	PDZRN3 (2.7)	ALDH1A2 (2.6)	SFRP1 (2.5)	GRRP1 (2.5)	SPEN (2.5)
GO:0001704	formation of primary germ layer	40	FALSE	FALSE	0.000338	<0.01	PRDM6 (3.2)	ENSG00000256746 (2.7)	ENSG00000248603 (2.6)	MTHFR (2.3)	GRRP1 (2.3)	GATA6 (2.3)	BMP2 (2.2)	DFNB59 (2.2)	BRD7P3 (2.2)	ZNF358 (2.1)
MP:0000298	absent atrioventricular cushions	41	FALSE	TRUE	1.96e-06	<0.01	SLC8A1 (8.1)	MYBPC3 (7.7)	TBX20 (7.2)	TBX5 (6.4)	SCN5A (6.0)	NKX2-5 (6.0)	RYR2 (5.7)	RNF207 (5.3)	EDNRA (4.8)	CCDC141 (4.3)
GO:0051890	regulation of cardioblast differentiation	41	FALSE	FALSE	1.25e-05	<0.01	TBX20 (4.4)	SCN5A (4.2)	ENSG00000231131 (3.9)	PLEKHA6 (3.8)	HAND2 (3.7)	RNF207 (3.6)	SLC8A1 (3.4)	ENSG00000238018 (3.3)	PRDM6 (3.3)	ADPRHL1 (3.2)
GO:0003209	cardiac atrium morphogenesis	41	FALSE	FALSE	1.78e-05	<0.01	TBX20 (6.1)	TBX5 (5.4)	CCDC141 (5.1)	SCN5A (4.8)	CTNNA3 (4.3)	HAND2 (3.9)	ADPRHL1 (3.8)	MYBPC3 (3.8)	SLC8A1 (3.7)	RNF207 (3.5)
GO:0003230	cardiac atrium development	41	TRUE	FALSE	2.2e-05	<0.01	TBX20 (6.6)	TBX5 (5.4)	CCDC141 (5.2)	SCN5A (5.0)	CTNNA3 (4.2)	MYBPC3 (4.1)	SLC8A1 (4.1)	HAND2 (4.0)	ADPRHL1 (3.9)	PRDM6 (3.9)
GO:0051018	protein kinase A binding	41	FALSE	FALSE	6.36e-05	<0.01	TBX5 (4.7)	MYBPC3 (4.3)	SCN5A (3.6)	RBM20 (3.3)	ENSG00000238018 (3.3)	TBX20 (3.2)	SLC8A1 (3.2)	PLN (3.0)	CTNNA3 (2.9)	NKX2-5 (2.9)
GO:0016010	dystrophin-associated glycoprotein complex	42	FALSE	TRUE	2.25e-06	<0.01	CASQ2 (4.7)	PLN (4.1)	CTNNA3 (4.1)	VGLL2 (3.7)	PPAPDC3 (3.5)	SYNPO2L (3.5)	HSPB7 (3.4)	CAND2 (3.2)	SMTN (3.2)	MYO18B (3.0)
ENSG00000108823	SGCA PPI subnetwork	42	FALSE	FALSE	3.84e-06	<0.01	CASQ2 (4.3)	PPAPDC3 (4.0)	MYO18B (3.9)	CTNNA3 (3.8)	CAND2 (3.8)	SYNPO2L (3.4)	ABRA (3.3)	ADPRHL1 (3.3)	ALPK3 (3.0)	HSPB7 (2.9)
ENSG00000102683	SGCG PPI subnetwork	42	TRUE	FALSE	5.45e-05	<0.01	CASQ2 (5.4)	HSPB7 (5.1)	CTNNA3 (4.8)	CAND2 (4.5)	MYO18B (4.5)	SYNPO2L (4.4)	ABRA (4.3)	SPEG (4.2)	PLN (3.9)	ADPRHL1 (3.7)
ENSG00000170624	SGCD PPI subnetwork	42	FALSE	FALSE	5.96e-05	<0.01	CASQ2 (4.8)	CAND2 (4.6)	HSPB7 (4.5)	CTNNA3 (4.3)	SYNPO2L (4.3)	MYO18B (4.3)	ABRA (4.0)	SPEG (3.8)	ADPRHL1 (3.5)	PPAPDC3 (3.4)
ENSG00000166401	SERPINB8 PPI subnetwork	42	FALSE	FALSE	0.000106	<0.01	CTNNA3 (4.3)	CASQ2 (4.1)	MYO18B (3.3)	PPAPDC3 (3.0)	SYNPO2L (2.9)	APOH (2.8)	ABRA (2.8)	PLN (2.8)	SETBP1 (2.7)	ADPRHL1 (2.7)
ENSG00000134769	DTNA PPI subnetwork	42	FALSE	FALSE	0.000147	<0.01	CASQ2 (4.4)	CAND2 (4.3)	MYOZ1 (4.3)	PPAPDC3 (4.2)	HSPB7 (3.9)	CAMK2G (3.6)	ABRA (3.4)	VCL (3.4)	SYNPO2L (3.4)	VGLL2 (3.4)
ENSG00000067191	CACNB1 PPI subnetwork	43	FALSE	TRUE	3.36e-06	<0.01	ATP5B (3.2)	SVIL (2.8)	WIPF1 (2.6)	MAPT (2.6)	VCL (2.3)	FBXO32 (2.3)	GCN1L1 (2.3)	RBM20 (2.2)	MITF (2.2)	FHOD3 (2.2)
ENSG00000152556	PFKM PPI subnetwork	43	TRUE	FALSE	6.08e-05	<0.01	ATP5B (3.8)	TTN (3.3)	MYOZ1 (3.0)	ABRA (3.0)	FHOD3 (2.9)	SYNPO2L (2.8)	CASQ2 (2.8)	ADPRHL1 (2.7)	VGLL2 (2.6)	RBM20 (2.6)
ENSG00000171723	GPHN PPI subnetwork	43	FALSE	FALSE	0.000115	<0.01	ATP5B (3.8)	MAPT (2.9)	VGLL2 (2.8)	TTN (2.5)	ALPK3 (2.4)	ENSG00000198832 (2.4)	FHOD3 (2.2)	ABRA (2.2)	CHCHD10 (2.2)	HSPA4 (2.2)
ENSG00000103653	CSK PPI subnetwork	44	FALSE	TRUE	3.71e-06	<0.01	LAMA3 (4.0)	WIPF1 (3.4)	NRP1 (3.1)	VCL (3.1)	PXN (3.0)	TMEM40 (2.9)	BAG3 (2.4)	SVIL (2.4)	XYLT1 (2.1)	TCF7L2 (2.1)
ENSG00000007264	MATK PPI subnetwork	44	FALSE	FALSE	1.13e-05	<0.01	LAMA3 (4.4)	ANGPT1 (3.3)	PXN (3.2)	VCL (2.6)	DSP (2.3)	OBFC1 (2.3)	TMEM40 (2.2)	NRP1 (2.1)	FHL2 (2.1)	SH3PXD2A (2.1)
ENSG00000118785	SPP1 PPI subnetwork	44	FALSE	FALSE	2.3e-05	<0.01	MMP11 (4.2)	VCL (3.7)	ANGPT1 (3.0)	MITF (3.0)	EDNRA (2.8)	CTSB (2.7)	HSD17B6 (2.6)	SMTN (2.5)	CAV1 (2.5)	SH3PXD2A (2.4)
GO:0008305	integrin complex	44	TRUE	FALSE	0.000229	<0.01	ANGPT1 (4.2)	VCL (3.8)	LAMA3 (3.5)	TMEM40 (3.4)	PXN (3.0)	STON1 (2.8)	DSP (2.6)	MMP11 (2.6)	SVIL (2.4)	NRP1 (2.4)
ENSG00000130669	PAK4 PPI subnetwork	45	FALSE	TRUE	4.12e-06	<0.01	RAB35 (3.8)	SIPA1L1 (3.3)	ENSG00000243629 (3.2)	DSP (2.8)	ZNF592 (2.7)	CCDC141 (2.7)	LAMA3 (2.4)	SYNPO2L (2.4)	CAND2 (2.3)	VCL (2.1)
ENSG00000061273	HDAC7 PPI subnetwork	45	FALSE	FALSE	6.46e-06	<0.01	MAP2K4 (3.7)	MEF2D (3.1)	ZNF592 (3.1)	CNKSR1 (2.8)	SVIL (2.8)	CCDC141 (2.8)	SPEN (2.8)	SH3PXD2A (2.7)	SIPA1L1 (2.6)	SETBP1 (2.5)
ENSG00000123836	PFKFB2 PPI subnetwork	45	FALSE	FALSE	3.11e-05	<0.01	CCDC141 (3.2)	NAV2 (3.1)	CNKSR1 (2.5)	SVIL (2.5)	DSP (2.3)	PXN (2.3)	RBMS2 (2.3)	ERC2 (2.3)	NEDD4L (2.2)	SPEG (2.2)
ENSG00000072518	MARK2 PPI subnetwork	45	FALSE	FALSE	5.74e-05	<0.01	MEF2D (2.9)	ENSG00000243629 (2.9)	SIPA1L1 (2.7)	NRAP (2.7)	INPP5A (2.5)	PLEKHA3 (2.3)	RPRML (2.1)	RYR2 (2.1)	MYH7B (2.0)	PXN (1.9)
ENSG00000050820	BCAR1 PPI subnetwork	45	FALSE	FALSE	7.74e-05	<0.01	SMTN (3.4)	SVIL (3.2)	DSP (2.7)	RBMS2 (2.7)	SPTBN1 (2.5)	PDZRN3 (2.4)	SPEG (2.4)	VCL (2.3)	BAG3 (2.3)	SH3PXD2A (2.2)
ENSG00000126001	CEP250 PPI subnetwork	45	FALSE	FALSE	8.48e-05	<0.01	CNKSR1 (3.5)	CCDC141 (3.1)	GATA6 (2.8)	MAP2K4 (2.6)	DSP (2.5)	STRN (2.5)	SPEG (2.5)	RBMS2 (2.3)	ZNF358 (2.3)	NAV2 (2.3)
ENSG00000155506	LARP1 PPI subnetwork	45	TRUE	FALSE	0.000229	<0.01	CNKSR1 (3.0)	DSP (2.8)	RBMS2 (2.8)	GATA6 (2.6)	SPEG (2.6)	NAV2 (2.6)	STRN (2.5)	MAP2K4 (2.5)	SVIL (2.5)	STON1 (2.5)
GO:0005881	cytoplasmic microtubule	45	FALSE	FALSE	0.000258	<0.01	NAV2 (3.2)	FHOD3 (3.0)	RAB35 (2.7)	CDC27 (2.5)	LIMCH1 (2.4)	MAPRE2 (2.4)	PALMD (2.3)	MAPT (2.2)	MAP2K4 (2.2)	CENPW (2.1)
ENSG00000157764	BRAF PPI subnetwork	45	FALSE	FALSE	0.000337	<0.01	MAP2K4 (2.8)	LAMA3 (2.8)	INPP5A (2.5)	ZNF592 (2.5)	EIF2C2 (2.3)	NEDD4L (2.3)	SIPA1L1 (2.3)	ZNF358 (2.3)	TLE4 (2.2)	CAMK2D (2.2)
ENSG00000206279	DAXX PPI subnetwork	46	TRUE	FALSE	6.56e-06	<0.01	CDKN1A (4.0)	PTPRJ (3.4)	ENSG00000237996 (3.4)	C6orf204 (3.3)	DDB2 (3.1)	MTMR3 (2.9)	SVIL (2.8)	CASP7 (2.8)	WTAP (2.8)	SPEN (2.6)
ENSG00000204209	DAXX PPI subnetwork	46	FALSE	FALSE	6.56e-06	<0.01	CDKN1A (4.0)	PTPRJ (3.4)	ENSG00000237996 (3.4)	C6orf204 (3.3)	DDB2 (3.1)	MTMR3 (2.9)	SVIL (2.8)	CASP7 (2.8)	WTAP (2.8)	SPEN (2.6)
ENSG00000206206	DAXX PPI subnetwork	46	FALSE	TRUE	6.56e-06	<0.01	CDKN1A (4.0)	PTPRJ (3.4)	ENSG00000237996 (3.4)	C6orf204 (3.3)	DDB2 (3.1)	MTMR3 (2.9)	SVIL (2.8)	CASP7 (2.8)	WTAP (2.8)	SPEN (2.6)
ENSG00000108953	YWHAE PPI subnetwork	47	FALSE	TRUE	6.59e-06	<0.01	EIF2C2 (2.9)	PTGES3 (2.8)	CCDC141 (2.7)	NKX2-5 (2.6)	HSPA4 (2.6)	SPTBN1 (2.5)	SENP2 (2.5)	ATP5B (2.4)	BAG3 (2.4)	INPP5A (2.3)
ENSG00000077522	ACTN2 PPI subnetwork	47	TRUE	FALSE	1.73e-05	<0.01	RYR2 (4.0)	ABRA (3.5)	DGKB (3.1)	SYNPO2L (3.1)	MAPRE2 (3.1)	MEF2D (3.1)	NEDD4L (3.0)	CASQ2 (2.9)	TTN (2.9)	NRAP (2.8)
ENSG00000171132	PRKCE PPI subnetwork	47	FALSE	FALSE	2.09e-05	<0.01	TTN (5.0)	ANKRD1 (5.0)	CASQ2 (4.6)	RYR2 (4.4)	TRIM63 (4.4)	SYNPO2L (4.1)	MYOZ1 (4.1)	ABRA (3.8)	NRAP (3.8)	MYBPC3 (3.7)
ENSG00000154229	PRKCA PPI subnetwork	47	FALSE	FALSE	3.49e-05	<0.01	INPP5A (4.5)	DGKB (3.6)	VCL (3.4)	RYR2 (3.0)	SIPA1L1 (2.9)	SLC8A1 (2.8)	CAMK2D (2.7)	MYBPC3 (2.6)	PLN (2.6)	CRIM1 (2.5)
ENSG00000169032	MAP2K1 PPI subnetwork	47	FALSE	FALSE	0.000122	<0.01	NKX2-5 (2.8)	MAP2K4 (2.7)	DGKB (2.7)	RYR2 (2.6)	HEATR5B (2.5)	SLC35F1 (2.5)	MEF2D (2.5)	SIPA1L1 (2.4)	STRN (2.4)	TTN (2.3)
ENSG00000166033	HTRA1 PPI subnetwork	48	FALSE	TRUE	1.38e-05	<0.01	ANKRD1 (4.7)	VCL (3.9)	CAV1 (3.6)	CRIM1 (2.9)	XYLT1 (2.7)	ALPK3 (2.5)	PRDM6 (2.3)	SPTBN1 (2.3)	SYNPO2L (2.1)	PLEKHA6 (2.1)
ENSG00000075618	FSCN1 PPI subnetwork	48	FALSE	FALSE	1.47e-05	<0.01	ANKRD1 (3.2)	ALPK3 (3.1)	SYNPO2L (3.1)	NAV2 (3.0)	BAG3 (2.9)	CASQ2 (2.8)	MYO18B (2.8)	TTN (2.7)	MYOZ1 (2.6)	SPTBN1 (2.6)
ENSG00000093167	LRRFIP2 PPI subnetwork	48	FALSE	FALSE	1.89e-05	<0.01	FHL2 (3.4)	SPTBN1 (3.3)	PLEKHA6 (2.6)	VCL (2.6)	ANGPT1 (2.4)	INPP5A (2.4)	TMEM40 (2.3)	PXN (2.2)	SMTN (2.1)	ZBTB17 (2.1)
ENSG00000108819	ENSG00000108819 PPI subnetwork	48	FALSE	FALSE	4.97e-05	<0.01	STRN (3.0)	ALPK3 (3.0)	CASQ2 (2.9)	VCL (2.8)	ENSG00000238018 (2.8)	ELMO1 (2.8)	ANKRD1 (2.8)	ENSG00000248603 (2.5)	PXN (2.5)	TBX5 (2.4)
ENSG00000039560	RAI14 PPI subnetwork	48	TRUE	FALSE	0.000197	<0.01	CAV1 (3.8)	VCL (3.6)	PROCR (3.4)	SPTBN1 (3.4)	SMTN (2.7)	LAMA3 (2.7)	ALPK3 (2.5)	ANKRD1 (2.5)	INPP5A (2.4)	AP3M1 (2.3)
ENSG00000132109	TRIM21 PPI subnetwork	49	FALSE	TRUE	1.42e-05	<0.01	EIF2C2 (4.6)	DCP1A (3.4)	MYBPC3 (3.4)	MTMR3 (3.1)	PTPRJ (2.9)	RYR2 (2.7)	RBM20 (2.6)	ENSG00000243629 (2.5)	MRPS28 (2.5)	STRN (2.4)
ENSG00000069431	ABCC9 PPI subnetwork	49	FALSE	FALSE	0.000163	<0.01	BPTF (5.1)	SPEN (3.6)	CTNNA3 (3.4)	EIF2C2 (2.9)	KLF12 (2.7)	MTMR3 (2.7)	DCP1A (2.6)	LARP1 (2.6)	MEF2D (2.4)	ZNF592 (2.2)
ENSG00000084676	NCOA1 PPI subnetwork	49	TRUE	FALSE	0.0002	<0.01	MTMR3 (3.5)	TBX3 (3.1)	NFIA (2.9)	SPEN (2.8)	HLF (2.6)	DCP1A (2.3)	KLF12 (2.3)	BAZ2A (2.3)	BPTF (2.2)	GATA6 (2.2)
ENSG00000198646	NCOA6 PPI subnetwork	49	FALSE	FALSE	0.000287	<0.01	ZNF592 (3.7)	TRPC4AP (3.4)	SPEN (3.3)	MTMR3 (2.9)	SETBP1 (2.6)	NFIA (2.5)	MEF2D (2.4)	BAZ2A (2.3)	TCF7L2 (2.2)	BPTF (2.1)
GO:0035265	organ growth	50	TRUE	TRUE	2.11e-05	<0.01	ENSG00000237996 (4.3)	ENSG00000256746 (3.3)	PRDM6 (3.3)	ANGPT1 (3.2)	NKX2-5 (2.9)	CAGE1 (2.9)	PRDM16 (2.8)	MYH7B (2.8)	SCN5A (2.7)	RYR2 (2.7)
GO:0046620	regulation of organ growth	50	FALSE	FALSE	6.7e-05	<0.01	ENSG00000237996 (4.9)	ENSG00000256746 (3.5)	NKX2-5 (3.5)	C22orf15 (3.4)	MYH7B (2.9)	SCN5A (2.8)	RYR2 (2.8)	RBM20 (2.7)	GATA6 (2.6)	ALDH1A2 (2.6)
ENSG00000068976	PYGM PPI subnetwork	51	FALSE	TRUE	2.19e-05	<0.01	NRAP (3.3)	CAMK2G (3.0)	ESPNL (2.9)	ADPRHL1 (2.8)	EPS15 (2.3)	SLC8A1 (2.2)	TRIM63 (2.2)	ZNF358 (2.1)	MYO18B (2.1)	ENSG00000237887 (2.1)
ENSG00000206274	ENSG00000206274 PPI subnetwork	51	FALSE	FALSE	5.65e-05	<0.01	MYOZ1 (3.8)	TRIM63 (3.7)	SYNPO2L (3.4)	TTN (3.4)	MYO18B (3.4)	NRAP (2.8)	ABRA (2.7)	NKX2-5 (2.6)	GOSR2 (2.3)	MAPT (2.2)
ENSG00000206383	HSPA1L PPI subnetwork	51	TRUE	FALSE	5.65e-05	<0.01	MYOZ1 (3.8)	TRIM63 (3.7)	SYNPO2L (3.4)	TTN (3.4)	MYO18B (3.4)	NRAP (2.8)	ABRA (2.7)	NKX2-5 (2.6)	GOSR2 (2.3)	MAPT (2.2)
MP:0001683	absent mesoderm	52	FALSE	TRUE	2.44e-05	<0.01	PRDM6 (3.1)	NEDD4L (2.9)	MAP2K4 (2.8)	ACP2 (2.8)	SPEN (2.7)	PDZRN3 (2.7)	GATA6 (2.5)	HAND1 (2.4)	C17orf58 (2.2)	TCEA3 (2.2)
MP:0001693	failure of primitive streak formation	52	TRUE	FALSE	0.000133	<0.01	CRIM1 (3.1)	MYOZ1 (2.8)	LIMCH1 (2.8)	SFRP1 (2.6)	PRDM6 (2.5)	ANKRD1 (2.4)	C17orf58 (2.4)	NEDD4L (2.4)	SVIL (2.3)	FAF1 (2.3)
GO:0003179	heart valve morphogenesis	53	TRUE	TRUE	2.66e-05	<0.01	CTNNA3 (4.2)	TBX20 (4.1)	ENSG00000243150 (3.9)	ENSG00000234452 (3.4)	RBM20 (3.3)	NKX2-5 (3.2)	PLEKHA6 (3.1)	PRDM16 (3.0)	ENSG00000256746 (2.9)	ENSG00000237298 (2.9)
GO:0003170	heart valve development	53	FALSE	FALSE	3.86e-05	<0.01	ENSG00000243150 (4.9)	CTNNA3 (4.0)	TBX20 (4.0)	RBM20 (3.3)	NKX2-5 (3.2)	PLEKHA6 (3.0)	ENSG00000237298 (3.0)	FHOD3 (3.0)	ENSG00000256746 (3.0)	ENSG00000234452 (2.9)
GO:0019902	phosphatase binding	54	TRUE	TRUE	3.14e-05	<0.01	SCN5A (3.1)	ZNF592 (2.6)	SPTBN1 (2.3)	PLEKHA6 (2.3)	MYBPC3 (2.2)	NKX2-5 (2.2)	MTMR3 (2.1)	EPS15 (2.0)	NFIA (2.0)	ANKRD1 (2.0)
GO:0019903	protein phosphatase binding	54	FALSE	FALSE	5.64e-05	<0.01	SCN5A (3.3)	MYBPC3 (2.6)	LIMCH1 (2.6)	NKX2-5 (2.5)	RBM20 (2.4)	ZNF592 (2.4)	RYR2 (2.3)	PLEKHA6 (2.3)	ABRA (2.2)	SLC8A1 (2.1)
ENSG00000134602	ENSG00000134602 PPI subnetwork	54	FALSE	FALSE	0.000302	<0.01	ANKRD29 (3.5)	FHL2 (2.7)	PLN (2.6)	ZCCHC10 (2.6)	PALMD (2.5)	RYR2 (2.4)	MYBPC3 (2.4)	HTR7 (2.4)	CDC27 (2.4)	NKX2-5 (2.4)
ENSG00000113196	HAND1 PPI subnetwork	55	FALSE	TRUE	4.33e-05	<0.01	PRRX1 (4.3)	TBX20 (4.1)	ZNF358 (3.8)	RBM20 (3.5)	FKBP7 (3.1)	PPAPDC3 (3.0)	SYNPO2L (2.9)	VGLL2 (2.7)	SCN5A (2.7)	CTNNA3 (2.7)
ENSG00000164107	HAND2 PPI subnetwork	55	TRUE	FALSE	0.000224	<0.01	HAND2 (6.2)	HAND1 (5.0)	TBX20 (4.8)	ZNF358 (4.3)	NKX2-5 (4.1)	RBM20 (3.7)	CTNNA3 (3.7)	GATA6 (3.6)	MYBPC3 (3.5)	SLC8A1 (3.0)
ENSG00000072062	PRKACA PPI subnetwork	56	FALSE	TRUE	5.91e-05	<0.01	INPP5A (4.1)	KCND3 (3.4)	SLC8A1 (3.3)	HAND2 (3.3)	RYR2 (2.9)	HSPB7 (2.9)	EDNRA (2.8)	DGKB (2.7)	SPEG (2.6)	RNF207 (2.6)
ENSG00000183943	PRKX PPI subnetwork	56	TRUE	FALSE	6.75e-05	<0.01	HSPB7 (4.6)	SPEG (4.2)	SVIL (4.0)	RPRML (3.8)	INPP5A (3.7)	KCND3 (3.6)	CASQ2 (3.6)	EDNRA (3.5)	SLC8A1 (3.3)	TRIM63 (3.3)
ENSG00000178363	CALML3 PPI subnetwork	56	FALSE	FALSE	7.1e-05	<0.01	MYOZ1 (5.1)	NRAP (4.8)	ABRA (4.2)	SPEG (4.1)	TRIM63 (3.9)	INPP5A (3.8)	ENSG00000253426 (3.6)	TTN (3.5)	CAMK2G (3.3)	SVIL (3.2)
ENSG00000142875	PRKACB PPI subnetwork	56	FALSE	FALSE	0.000133	<0.01	SPEG (4.1)	HSPB7 (3.9)	SVIL (3.7)	KCND3 (3.5)	CASQ2 (3.5)	SMTN (3.3)	INPP5A (3.1)	EDNRA (2.9)	ALPK3 (2.9)	SLC8A1 (2.8)
KEGG_CALCIUM_SIGNALING_PATHWAY	KEGG_CALCIUM_SIGNALING_PATHWAY	56	FALSE	FALSE	0.000198	<0.01	DGKB (4.4)	KCND3 (4.1)	RPRML (4.0)	SPEG (4.0)	HTR7 (3.9)	INPP5A (3.0)	MYOZ1 (2.9)	TRIM63 (2.7)	HSPB7 (2.6)	ABRA (2.5)
GO:0030674	protein binding, bridging	57	TRUE	TRUE	6.41e-05	<0.01	TMEM40 (3.1)	PXN (2.9)	DLEU1 (2.7)	ENSG00000231131 (2.6)	CAMK2D (2.5)	MAPRE2 (2.4)	MYBPC3 (2.4)	WIPF1 (2.4)	SVIL (2.3)	APOH (2.1)
GO:0060090	binding, bridging	57	FALSE	FALSE	0.000101	<0.01	TMEM40 (3.2)	PXN (3.0)	MAPRE2 (2.7)	CAMK2D (2.7)	ENSG00000231131 (2.6)	DLEU1 (2.6)	WIPF1 (2.5)	MYBPC3 (2.3)	SVIL (2.0)	APOH (2.0)
ENSG00000151320	AKAP6 PPI subnetwork	58	FALSE	TRUE	6.48e-05	<0.01	SCN5A (3.8)	PPAPDC3 (3.0)	PPAP2B (3.0)	FUT11 (2.9)	SLC8A1 (2.5)	MYBPC3 (2.4)	RNF207 (2.4)	WIPF1 (2.4)	SPTBN1 (2.2)	WTAP (2.0)
ENSG00000198838	RYR3 PPI subnetwork	58	FALSE	FALSE	0.000231	<0.01	NRAP (5.2)	ADPRHL1 (4.3)	MYO18B (4.2)	ABRA (3.9)	MYOZ1 (3.8)	PPAPDC3 (3.8)	TTN (3.6)	TRIM63 (3.5)	ZNF358 (3.3)	SPEG (3.3)
ENSG00000196218	RYR1 PPI subnetwork	58	TRUE	FALSE	0.000267	<0.01	NRAP (5.0)	MYO18B (4.1)	ADPRHL1 (4.0)	PPAPDC3 (3.6)	MYOZ1 (3.6)	ABRA (3.6)	TTN (3.6)	MYH7B (3.2)	TRIM63 (3.1)	SPEG (3.1)
GO:0030334	regulation of cell migration	59	TRUE	TRUE	8.86e-05	<0.01	GRRP1 (3.3)	DLC1 (3.2)	CAV1 (3.1)	NRP1 (2.6)	CRIM1 (2.6)	EDNRA (2.4)	PRRX1 (2.3)	LIMCH1 (2.3)	BMP2 (2.3)	XYLT1 (2.2)
GO:0051270	regulation of cellular component movement	59	FALSE	FALSE	9.1e-05	<0.01	GRRP1 (3.3)	CAV1 (3.1)	DLC1 (3.0)	NRP1 (2.8)	CRIM1 (2.6)	ENSG00000231437 (2.6)	ENSG00000238018 (2.5)	BMP2 (2.4)	XYLT1 (2.3)	EDNRA (2.3)
GO:2000145	regulation of cell motility	59	FALSE	FALSE	0.000138	<0.01	DLC1 (3.2)	GRRP1 (3.2)	CAV1 (3.1)	NRP1 (2.7)	CRIM1 (2.6)	PRRX1 (2.5)	BMP2 (2.4)	CCDC141 (2.3)	EDNRA (2.3)	ENSG00000231437 (2.2)
MP:0000230	abnormal systemic arterial blood pressure	59	FALSE	FALSE	0.000173	<0.01	PLN (3.8)	INPP5A (3.4)	VCL (3.3)	EDNRA (3.2)	SLC8A1 (3.1)	NRP1 (3.1)	FHL2 (3.1)	GRRP1 (2.9)	PI16 (2.9)	CAV1 (2.7)
MP:0005166	decreased susceptibility to injury	59	FALSE	FALSE	0.000229	<0.01	LRIG1 (2.4)	TTC39C (2.3)	PPAP2B (2.1)	LAMA3 (2.1)	EDNRA (2.0)	PXN (2.0)	LINC00208 (1.9)	CILP (1.9)	CNKSR1 (1.9)	ENSG00000248603 (1.9)
ENSG00000010244	ZNF207 PPI subnetwork	60	TRUE	TRUE	0.0001	<0.01	HNRNPR (3.4)	SMARCB1 (3.4)	KIAA0913 (3.0)	DGKB (2.9)	ZBTB17 (2.6)	PTGES3 (2.5)	BAZ2A (2.5)	CWC27 (2.5)	EFHA1 (2.3)	ENSG00000236370 (2.1)
ENSG00000142039	CCDC97 PPI subnetwork	60	FALSE	FALSE	0.000297	<0.01	BAZ2A (3.9)	KIAA0913 (3.4)	CWC27 (3.0)	TCF7L2 (3.0)	DGKB (2.6)	VTI1A (2.4)	ZNF592 (2.3)	FAF1 (2.2)	MEF2D (2.2)	ENSG00000237887 (2.1)
