# Supplementary material for: Sequence variants with large effects on cardiac electrophysiology and disease
Source: Nat Commun. 2019 Oct 22;10:4803. doi: 10.1038/s41467-019-12682-9 (PMC6805929; doi:10.1038/s41467-019-12682-9)
Supplement: Supplementary file 16 — Supplementary Data 12 [file 41467_2019_12682_MOESM16_ESM.xlsx]

## Sheet: Sheet1
Locus	Nr of genes in locus	Chromosome and position	GWAS P value	Ensembl gene ID	Gene symbol	Nominal P value	Gene closest to lead SNP	Top cis eQTL SNP (Westra et al. Nature Genetics 2014)	False discovery rate
rs11593766	3	chr10:115348475-115543188	3.24e-08	ENSG00000197893	NRAP	2.1e-25	FALSE	-	<=0.01
rs1461990	1	chr8:107771711-107782473	2.92e-11	ENSG00000174429	ABRA	2.02e-24	TRUE	-	<=0.01
rs17362588;rs2306636;rs34883828;rs3829747;rs72646869	7	chr2:179296141-179914813	5.7e-55	ENSG00000155657	TTN	1.82e-22	TRUE	rs11690299;rs7561438	<=0.01
rs10803407	5	chr1:16160560-16346089	4.62e-12	ENSG00000173641	HSPB7	1.27e-21	FALSE	-	<=0.01
rs41306688	1	chr13:114076260-114107839	4.24e-16	ENSG00000153531	ADPRHL1	7.15e-21	TRUE	rs9577553;rs4150734	<=0.01
rs61775418	5	chr1:26377795-26516377	5.54e-11	ENSG00000158022	TRIM63	8.18e-21	TRUE	-	<=0.01
rs10599853;rs9664170	3	chr10:92500580-92681033	4.31e-10	ENSG00000148677	ANKRD1	9.01e-20	TRUE	-	<=0.01
rs4436105	1	chr8:124510129-124553446	1.5e-09	ENSG00000156804	FBXO32	1.58e-19	TRUE	rs11986010;rs2294013	<=0.01
rs34163229	10	chr10:75391412-75634343	6.28e-10	ENSG00000166317	SYNPO2L	1.94e-19	FALSE	-	<=0.01
rs133885	1	chr22:26138111-26427007	9.3e-30	ENSG00000133454	MYO18B	2.35e-19	TRUE	-	<=0.01
rs117202424;rs17226667	4	chr6:118228689-119031238	6.25e-24	ENSG00000198523	PLN	4.11e-19	FALSE	rs1688609;rs6912082	<=0.01
rs10823057;rs12414364	1	chr10:67679719-69455927	5.42e-19	ENSG00000183230	CTNNA3	2.51e-17	TRUE	-	<=0.01
rs2292356	4	chr2:54683422-55199157	4.29e-21	ENSG00000238018	-	3.6e-17	TRUE	-	<=0.01
rs17756919	1	chr10:29746267-30025710	8.04e-11	ENSG00000197321	SVIL	3.85e-16	FALSE	-	<=0.01
rs10838681	6	chr11:47236493-47374253	3.22e-12	ENSG00000134571	MYBPC3	4.09e-16	FALSE	rs7105851	<=0.01
rs11718898	2	chr3:12775024-12913415	1.37e-14	ENSG00000144712	CAND2	7.72e-16	TRUE	rs6806919	<=0.01
rs8037423	7	chr15:85144217-85416713	1.2e-33	ENSG00000136383	ALPK3	1.46e-15	TRUE	-	<=0.01
rs11764098;rs336284;rs340405	3	chr7:34961081-35293758	2e-15	ENSG00000164532	TBX20	3.34e-15	TRUE	rs1833130;rs17676885	<=0.01
rs6480718	3	chr10:75757872-76469061	1.24e-11	ENSG00000035403	VCL	1.3e-14	FALSE	rs2279648;rs2279648	<=0.01
rs4918582;rs60619384	1	chr10:112404155-112599227	2.3e-19	ENSG00000203867	RBM20	1.45e-14	TRUE	-	<=0.01
rs12144451	1	chr1:116242628-116311435	3.68e-17	ENSG00000118729	CASQ2	3.87e-14	TRUE	-	<=0.01
rs3746435	5	chr20:33516236-33865928	5.07e-12	ENSG00000078814	MYH7B	1.03e-13	TRUE	-	<=0.01
rs11710077;rs149624457;rs7373102;rs9832895;rs9859771	2	chr3:38537618-38691164	3.33e-30	ENSG00000183873	SCN5A	1.12e-13	TRUE	-	<=0.01
rs77999046	1	chr5:172659112-172662360	5.48e-22	ENSG00000183072	NKX2-5	1.18e-13	TRUE	rs11954615	<=0.01
rs34163229	10	chr10:75391412-75634343	6.28e-10	ENSG00000177791	MYOZ1	1.92e-13	TRUE	-	<=0.01
rs2234962	1	chr10:121410882-121437331	9.87e-35	ENSG00000151929	BAG3	2.83e-13	TRUE	rs196345	<=0.01
rs1004243	5	chr22:30279144-31530682	3.9e-09	ENSG00000183963	SMTN	2.83e-13	FALSE	-	<=0.01
rs500487	1	chr18:19749404-19782491	1.02e-09	ENSG00000141448	GATA6	4.9e-13	TRUE	-	<=0.01
rs1880782	1	chr6:117586721-117594728	1.21e-17	ENSG00000170162	VGLL2	1.41e-12	TRUE	rs1998206	<=0.01
rs17362588;rs2306636;rs34883828;rs3829747;rs72646869	7	chr2:179296141-179914813	5.7e-55	ENSG00000163492	CCDC141	1.54e-12	FALSE	-	<=0.01
rs2274224	2	chr10:95753746-96122716	1.22e-13	ENSG00000138193	PLCE1	1.94e-12	FALSE	-	<=0.01
rs7543039	1	chr1:100111499-100160097	2.8e-11	ENSG00000099260	PALMD	2.63e-12	TRUE	-	<=0.01
rs3807989	1	chr7:116164839-116201233	6.93e-12	ENSG00000105974	CAV1	2.96e-12	TRUE	rs1997276	<=0.01
rs19334	2	chr8:8993765-9025646	2.86e-16	ENSG00000173281	PPP1R3B	3.05e-12	FALSE	rs330905;rs330905	<=0.01
rs3825807	1	chr15:79051546-79103805	7.07e-18	ENSG00000136378	ADAMTS7	3.06e-12	TRUE	-	<=0.01
rs13006682	1	chr2:105974169-106054960	3.45e-11	ENSG00000115641	FHL2	5.35e-12	TRUE	rs10190186	<=0.01
rs2749141	4	chr1:23630264-23751233	7.17e-11	ENSG00000249087	C1orf213	2.13e-11	FALSE	-	<=0.01
rs12136856	1	chr1:156433519-156470620	1.17e-12	ENSG00000116604	MEF2D	1.01e-10	TRUE	rs10908506	<=0.01
rs2749141	4	chr1:23630264-23751233	7.17e-11	ENSG00000204219	TCEA3	1.1e-10	FALSE	-	<=0.01
rs4915740	1	chr1:61330931-61928465	6.77e-75	ENSG00000162599	NFIA	1.69e-10	FALSE	rs1572312	<=0.01
rs2896590	1	chr11:19372271-20143144	1.34e-10	ENSG00000166833	NAV2	3.59e-10	FALSE	-	<=0.01
rs62250968	1	chr3:69788586-70017488	2.87e-09	ENSG00000187098	MITF	7e-10	TRUE	rs11915680	<=0.01
rs35320960;rs78656993;rs868609	1	chr10:33466420-33625190	1.04e-24	ENSG00000099250	NRP1	1.77e-09	TRUE	rs7099537	<=0.01
rs1061657;rs11067264;rs188438615;rs7301677	1	chr12:115108059-115121969	3.07e-110	ENSG00000135111	TBX3	2.02e-09	TRUE	-	<=0.01
rs34967813	1	chr1:237205505-238129359	4.73e-08	ENSG00000198626	RYR2	3.37e-09	FALSE	-	<=0.01
rs4695739	1	chr4:174446120-174451380	3.06e-10	ENSG00000164107	HAND2	3.82e-09	TRUE	rs11132986	<=0.01
rs34766086	1	chr2:40339286-40838193	4.54e-11	ENSG00000183023	SLC8A1	4.31e-09	TRUE	-	<=0.01
rs72825054	1	chr6:7541808-7586950	1.1e-15	ENSG00000096696	DSP	5.48e-09	TRUE	rs12196679	<=0.01
rs1004243	5	chr22:30279144-31530682	3.9e-09	ENSG00000248603	-	8.28e-09	TRUE	-	<=0.01
rs2292356	4	chr2:54683422-55199157	4.29e-21	ENSG00000115306	SPTBN1	9.79e-09	FALSE	rs2271322;rs6746016	<=0.01
rs2848901	1	chr18:33877702-34360018	3.92e-14	ENSG00000134775	FHOD3	1.09e-08	FALSE	-	<=0.01
rs56001013;rs883079	1	chr12:114791736-114846247	4.4e-38	ENSG00000089225	TBX5	1.36e-08	FALSE	rs1896001	<=0.01
rs10076436	1	chr5:153854532-153857824	3.13e-43	ENSG00000113196	HAND1	1.74e-08	TRUE	rs6863954	<=0.01
rs73391295	2	chr10:134351324-134756327	1.32e-08	ENSG00000068383	INPP5A	2.82e-08	FALSE	rs2767438	<=0.01
rs1840101	1	chr4:41361624-41702061	2.45e-10	ENSG00000064042	LIMCH1	5.42e-08	TRUE	rs1371306	<=0.01
rs8037423	7	chr15:85144217-85416713	1.2e-33	ENSG00000166716	ZNF592	5.86e-08	FALSE	-	<=0.01
rs116904997	4	chr12:120532899-120703574	7.81e-11	ENSG00000089159	PXN	5.96e-08	FALSE	-	<=0.01
rs2926743	7	chr12:56915713-57181574	1.44e-23	ENSG00000076067	RBMS2	7.81e-08	FALSE	rs4759247	<=0.01
rs907683	2	chr2:220238268-220586393	1.43e-11	ENSG00000072195	SPEG	1.82e-07	TRUE	-	<=0.01
rs11279568	1	chr16:82660663-83829174	3.87e-23	ENSG00000140945	CDH13	2.64e-07	TRUE	rs16962255;rs6565105	<=0.01
rs147436240	2	chr6:36555311-36932613	7.49e-41	ENSG00000124762	CDKN1A	3.14e-07	TRUE	rs9470361;rs2395655	<=0.01
rs2749141	4	chr1:23630264-23751233	7.17e-11	ENSG00000125945	ZNF436	4.07e-07	FALSE	-	<=0.01
rs332376	2	chr3:66119285-66551687	3.77e-09	ENSG00000144749	LRIG1	8.68e-07	TRUE	rs17775391;rs2306272	<=0.01
rs10803407	5	chr1:16160560-16346089	4.62e-12	ENSG00000065526	SPEN	9.44e-07	FALSE	rs848304	<=0.01
rs4646626	1	chr15:58245622-58790065	1.12e-09	ENSG00000128918	ALDH1A2	9.64e-07	FALSE	rs590702	<=0.01
10:114506378;rs3829909;rs7088368	3	chr10:114206756-114927437	1.53e-33	ENSG00000237996	-	1.28e-06	TRUE	-	<=0.01
rs11166990	2	chr8:141541264-142012315	1.34e-11	ENSG00000123908	EIF2C2	2.46e-06	TRUE	rs2977461	<=0.01
rs6841581	1	chr4:148402069-148466106	4.16e-09	ENSG00000151617	EDNRA	2.62e-06	TRUE	rs17577768	<=0.01
rs335196	1	chr5:122424816-122523745	2e-14	ENSG00000061455	PRDM6	2.88e-06	FALSE	-	<=0.01
rs73195288	2	chr8:11351510-11438851	1.07e-15	ENSG00000170983	LINC00208	2.92e-06	TRUE	-	<=0.01
rs61775418	5	chr1:26377795-26516377	5.54e-11	ENSG00000142675	CNKSR1	4.06e-06	FALSE	rs6598955	<=0.01
rs4529785	1	chr1:204190349-204329044	1.84e-13	ENSG00000143850	PLEKHA6	4.28e-06	TRUE	-	<=0.01
rs75827076	2	chr10:105348285-105677963	1e-10	ENSG00000107957	SH3PXD2A	5.81e-06	TRUE	rs3824774;rs6584579	<=0.01
rs34163229	10	chr10:75391412-75634343	6.28e-10	ENSG00000214655	KIAA0913	9.5e-06	FALSE	-	<=0.01
rs1004243	5	chr22:30279144-31530682	3.9e-09	ENSG00000100330	MTMR3	1.63e-05	FALSE	rs9614131;rs9983;rs2074204	<=0.01
rs17215195	1	chr8:12940870-13373167	6.72e-10	ENSG00000164741	DLC1	2.53e-05	FALSE	-	<=0.01
rs11098193	1	chr4:114372188-114683083	1.56e-33	ENSG00000145349	CAMK2D	2.97e-05	TRUE	-	<=0.01
rs8037423	7	chr15:85144217-85416713	1.2e-33	ENSG00000176371	ZSCAN2	3.18e-05	FALSE	rs2271433	<=0.01
rs2926743	7	chr12:56915713-57181574	1.44e-23	ENSG00000076108	BAZ2A	3.19e-05	FALSE	rs2958153	<=0.01
rs629234	1	chr1:170631869-170708560	1.93e-10	ENSG00000116132	PRRX1	4.5e-05	TRUE	-	<=0.01
rs848504;rs888078	1	chr2:36583069-36778278	1.28e-12	ENSG00000150938	CRIM1	4.6e-05	TRUE	-	<=0.01
10:114506378;rs3829909;rs7088368	3	chr10:114206756-114927437	1.53e-33	ENSG00000148737	TCF7L2	4.82e-05	TRUE	-	<=0.01
rs147436240	2	chr6:36555311-36932613	7.49e-41	ENSG00000164530	PI16	5.16e-05	FALSE	rs7755143	<=0.01
rs11774662	1	chr8:41119481-41167016	2.41e-11	ENSG00000104332	SFRP1	5.85e-05	TRUE	rs10088899	<=0.01
rs11267642	1	chr3:73431584-73674091	2.07e-13	ENSG00000121440	PDZRN3	7.47e-05	TRUE	rs11712310	<=0.01
rs1128127	5	chr22:24105208-24181315	6.35e-18	ENSG00000099953	MMP11	7.65e-05	FALSE	rs6003916	<=0.01
rs113394178	2	chr19:7581004-7598894	1.87e-10	ENSG00000198816	ZNF358	0.000146	TRUE	rs475923	<=0.01
rs61775418	5	chr1:26377795-26516377	5.54e-11	ENSG00000197245	GRRP1	0.000165	FALSE	-	<=0.01
rs1126225	1	chr18:42260138-42648475	7.09e-19	ENSG00000152217	SETBP1	0.000178	TRUE	rs1036929;rs4890486	<=0.01
rs2073711	1	chr15:65488337-65503826	1.67e-11	ENSG00000138615	CILP	0.000196	TRUE	rs7183409;rs11071835	<=0.01
rs6077032	1	chr20:6748311-6760910	4.04e-11	ENSG00000125845	BMP2	0.000215	TRUE	-	<=0.01
rs3746435	5	chr20:33516236-33865928	5.07e-12	ENSG00000101000	PROCR	0.000222	FALSE	-	<=0.01
rs431433	1	chr8:108261721-108510283	5.38e-14	ENSG00000154188	ANGPT1	0.000265	TRUE	rs1654680;rs2959354	<=0.01
rs9940084	1	chr16:17201254-17564738	2.13e-10	ENSG00000103489	XYLT1	0.000644	TRUE	-	<=0.01
rs1128127	5	chr22:24105208-24181315	6.35e-18	ENSG00000250479	CHCHD10	0.000664	FALSE	-	<=0.01
rs12457323	3	chr18:21178890-21715573	2.75e-08	ENSG00000053747	LAMA3	0.000885	FALSE	rs7238623	<=0.01
rs1194743	1	chr10:54210637-54230293	8.76e-17	ENSG00000231131	-	0.0014	TRUE	-	<=0.01
rs1004243	5	chr22:30279144-31530682	3.9e-09	ENSG00000185133	INPP5J	0.00145	FALSE	-	<=0.01
rs7850041	1	chr9:134165081-134184649	3.52e-14	ENSG00000160539	PPAPDC3	0.00156	TRUE	rs7041339	<=0.01
rs74830207	1	chr1:2985732-3355185	6.48e-16	ENSG00000142611	PRDM16	0.00188	FALSE	rs10492937	<=0.01
rs19334	2	chr8:8993765-9025646	2.86e-16	ENSG00000253426	-	0.00209	TRUE	-	<=0.01
rs117202424;rs17226667	4	chr6:118228689-119031238	6.25e-24	ENSG00000111860	C6orf204	0.00237	FALSE	rs12194555;rs7764093	<=0.01
rs17039250	1	chr2:48756522-48826025	1.72e-08	ENSG00000243244	STON1	0.00246	FALSE	-	<=0.01
rs145358377	1	chr1:6265535-6281359	1.4e-14	ENSG00000158286	RNF207	0.00263	FALSE	rs2247392	<=0.01
rs343057	1	chr7:35672269-35734745	1.18e-11	ENSG00000122557	HERPUD2	0.00272	TRUE	-	<=0.01
rs17362588;rs2306636;rs34883828;rs3829747;rs72646869	7	chr2:179296141-179914813	5.7e-55	ENSG00000237298	-	0.00389	TRUE	-	<0.05
rs17363904;rs72692220	6	chr1:50883222-51985000	5.65e-13	ENSG00000142700	DMRTA2	0.00427	TRUE	-	<0.05
rs935411	1	chr2:239008798-239041928	2.15e-10	ENSG00000144488	ESPNL	0.00495	TRUE	rs6728431	<0.05
rs72664324	1	chr1:56960419-57110974	9.89e-13	ENSG00000162407	PPAP2B	0.00669	TRUE	rs1759752;rs7528118	<0.05
rs2926743	7	chr12:56915713-57181574	1.44e-23	ENSG00000110955	ATP5B	0.00691	FALSE	rs17444799	<0.05
rs11166990	2	chr8:141541264-142012315	1.34e-11	ENSG00000169398	PTK2	0.00842	FALSE	rs7011412	<0.05
rs73840299	2	chr3:53258723-53381637	2.82e-12	ENSG00000162290	DCP1A	0.00973	FALSE	rs13100097	<0.05
rs10857913;rs75013985	2	chr1:112313284-112541464	6.64e-28	ENSG00000231437	-	0.00987	FALSE	-	<0.05
rs17362588;rs2306636;rs34883828;rs3829747;rs72646869	7	chr2:179296141-179914813	5.7e-55	ENSG00000079150	FKBP7	0.01	FALSE	-	<0.05
rs9891146	2	chr17:65821637-66033571	2.75e-08	ENSG00000171634	BPTF	0.01	FALSE	-	<0.05
rs61478147	1	chr5:154092462-154197167	4.48e-12	ENSG00000155506	LARP1	0.02	TRUE	rs3867429	<0.05
rs711244	2	chr2:37070783-37311485	9.42e-10	ENSG00000115808	STRN	0.02	TRUE	-	<0.05
rs4940659	1	chr18:55711619-56068772	1.46e-09	ENSG00000049759	NEDD4L	0.02	FALSE	rs9947040	<0.05
rs12869776	1	chr13:22066836-22178353	8.34e-11	ENSG00000165487	EFHA1	0.03	FALSE	rs1044045	<0.05
