# Supplementary material for: Sequence variants with large effects on cardiac electrophysiology and disease
Source: Nat Commun. 2019 Oct 22;10:4803. doi: 10.1038/s41467-019-12682-9 (PMC6805929; doi:10.1038/s41467-019-12682-9)
Supplement: Supplementary file 17 — Supplementary Data 13 [file 41467_2019_12682_MOESM17_ESM.xlsx]

## Sheet: Sheet1
QRS parameter	Variant	Chr.	Pos (hg38)	Effect allele	Other allele	EAF (%)	Locus	Annotation	Coding change	Effect (s.d.)	P
VAT, aVR	rs139158112	18	58537711	T	G	0.042	ALPK2	Missense variant	NP_443179.3:p.Pro826Thr	-0.67	2.2e-05
VAT, aVL	rs763007049	10	49325714	G	C	0.714	C10orf71	Missense variant	NP_001128668.1:p.Pro1057Ala	-0.16	2e-05
R duration, V1	rs774946865	2	178855511	T	TACTA	0.052	CCDC141	Frameshift variant	NP_775919.3:p.Ser965IlefsTer8	0.59	1.4e-05
Cornell voltage criterion	-	10	66766344	C	CA	0.015	CTNNA3	Frameshift variant	NP_001120856.1:p.Ile400MetfsTer12,NP_037398.2:p.Ile400MetfsTer12	-1.4	2.5e-06
QRS peak-to-peak, aVR	-	10	66766344	C	CA	0.015	CTNNA3	Frameshift variant	NP_001120856.1:p.Ile400MetfsTer12,NP_037398.2:p.Ile400MetfsTer12	-1.2	1.5e-05
R amplitude, V2	rs148128733	3	121621703	A	G	0.613	FBXO40	Missense variant	NP_057382.2:p.Val92Met	0.19	1e-05
QRS peak-to-peak, V2	rs151313792	18	36681510	A	G	0.367	FHOD3	Missense variant	NP_001268668.1:p.Arg462Gln,NP_001268669.1:p.Arg637Gln,NP_079411.2:p.Arg462Gln	0.22	1.5e-05
S amplitude, V3	rs151313792	18	36681510	A	G	0.367	FHOD3	Missense variant	NP_001268668.1:p.Arg462Gln,NP_001268669.1:p.Arg637Gln,NP_079411.2:p.Arg462Gln	-0.22	2e-05
S amplitude, V4	rs151313792	18	36681510	A	G	0.367	FHOD3	Missense variant	NP_001268668.1:p.Arg462Gln,NP_001268669.1:p.Arg637Gln,NP_079411.2:p.Arg462Gln	-0.22	2.2e-05
S amplitude, V2	rs151313792	18	36681510	A	G	0.367	FHOD3	Missense variant	NP_001268668.1:p.Arg462Gln,NP_001268669.1:p.Arg637Gln,NP_079411.2:p.Arg462Gln	-0.22	2.4e-05
R duration, I	rs41305288	6	146399224	A	C	0.855	GRM1	Missense variant	NP_001264993.1:p.Pro729Thr,NP_001264994.1:p.Pro729Thr,NP_001264995.1:p.Pro729Thr,NP_001264996.1:p.Pr...	-0.14	1.7e-05
R duration, V2	rs151004999	15	73343504	T	!	0.095	HCN4	Missense variant	NP_005468.1:p.Asp364Asn	-0.46	5.8e-06
R duration, V4	rs397516082	11	47346372	C	T	0.175	MYBPC3	Splice-acceptor variant	NM_000256.3:c.927-2A>G	-0.46	1.6e-14
QRS peak-to-peak, aVR	rs397516082	11	47346372	C	T	0.175	MYBPC3	Splice-acceptor variant	NM_000256.3:c.927-2A>G	-0.49	5.9e-14
S amplitude, V3	rs397516082	11	47346372	C	T	0.175	MYBPC3	Splice-acceptor variant	NM_000256.3:c.927-2A>G	-0.45	1.2e-12
S amplitude, V2	rs397516082	11	47346372	C	T	0.175	MYBPC3	Splice-acceptor variant	NM_000256.3:c.927-2A>G	-0.44	3.6e-12
R duration, V3	rs397516082	11	47346372	C	T	0.175	MYBPC3	Splice-acceptor variant	NM_000256.3:c.927-2A>G	-0.42	6.5e-12
Q duration, II	rs397516082	11	47346372	C	T	0.175	MYBPC3	Splice-acceptor variant	NM_000256.3:c.927-2A>G	0.47	4.9e-10
Q duration, V6	rs397516082	11	47346372	C	T	0.175	MYBPC3	Splice-acceptor variant	NM_000256.3:c.927-2A>G	0.42	1.2e-09
R duration, V5	rs397516082	11	47346372	C	T	0.175	MYBPC3	Splice-acceptor variant	NM_000256.3:c.927-2A>G	-0.37	1.5e-09
R amplitude, II	rs397516082	11	47346372	C	T	0.175	MYBPC3	Splice-acceptor variant	NM_000256.3:c.927-2A>G	-0.38	3.2e-09
S amplitude, V4	rs397516082	11	47346372	C	T	0.175	MYBPC3	Splice-acceptor variant	NM_000256.3:c.927-2A>G	-0.37	4.3e-09
QRS area, V3	rs397516082	11	47346372	C	T	0.175	MYBPC3	Splice-acceptor variant	NM_000256.3:c.927-2A>G	-0.36	6.8e-09
Cornell voltage criterion	rs397516082	11	47346372	C	T	0.175	MYBPC3	Splice-acceptor variant	NM_000256.3:c.927-2A>G	0.37	1.4e-08
S amplitude, aVR	rs397516082	11	47346372	C	T	0.175	MYBPC3	Splice-acceptor variant	NM_000256.3:c.927-2A>G	0.42	2.2e-08
QRS area, V4	rs397516082	11	47346372	C	T	0.175	MYBPC3	Splice-acceptor variant	NM_000256.3:c.927-2A>G	-0.35	4.1e-08
QRS area, II	rs397516082	11	47346372	C	T	0.175	MYBPC3	Splice-acceptor variant	NM_000256.3:c.927-2A>G	-0.34	1.1e-07
QRS peak-to-peak, V3	rs397516082	11	47346372	C	T	0.175	MYBPC3	Splice-acceptor variant	NM_000256.3:c.927-2A>G	0.33	1.1e-07
QRS area, V5	rs397516082	11	47346372	C	T	0.175	MYBPC3	Splice-acceptor variant	NM_000256.3:c.927-2A>G	-0.32	7.4e-07
QRS area, aVR	rs397516082	11	47346372	C	T	0.175	MYBPC3	Splice-acceptor variant	NM_000256.3:c.927-2A>G	0.32	8.8e-07
R duration, V2	rs397516082	11	47346372	C	T	0.175	MYBPC3	Splice-acceptor variant	NM_000256.3:c.927-2A>G	-0.31	1.1e-06
Q amplitude, V6	rs397516082	11	47346372	C	T	0.175	MYBPC3	Splice-acceptor variant	NM_000256.3:c.927-2A>G	-0.33	1.2e-06
QRS area, V2	rs397516082	11	47346372	C	T	0.175	MYBPC3	Splice-acceptor variant	NM_000256.3:c.927-2A>G	-0.29	2.2e-06
QRS peak-to-peak, II	rs397516082	11	47346372	C	T	0.175	MYBPC3	Splice-acceptor variant	NM_000256.3:c.927-2A>G	-0.3	2.2e-06
S amplitude, V1	rs397516082	11	47346372	C	T	0.175	MYBPC3	Splice-acceptor variant	NM_000256.3:c.927-2A>G	-0.3	2.5e-06
QRS peak-to-peak, V2	rs397516082	11	47346372	C	T	0.175	MYBPC3	Splice-acceptor variant	NM_000256.3:c.927-2A>G	0.27	8.2e-06
R amplitude, V6	rs397516082	11	47346372	C	T	0.175	MYBPC3	Splice-acceptor variant	NM_000256.3:c.927-2A>G	-0.29	8.8e-06
Q duration, V5	rs397516082	11	47346372	C	T	0.175	MYBPC3	Splice-acceptor variant	NM_000256.3:c.927-2A>G	0.32	1.1e-05
Q amplitude, aVR	rs397516082	11	47346372	C	T	0.175	MYBPC3	Splice-acceptor variant	NM_000256.3:c.927-2A>G	0.33	1.5e-05
R amplitude, V4	rs387906656	14	23396970	A	G	0.34	MYH6	Missense variant	NP_002462.2:p.Arg721Trp	-0.29	9e-09
QRS area, V4	rs387906656	14	23396970	A	G	0.34	MYH6	Missense variant	NP_002462.2:p.Arg721Trp	-0.28	4.8e-08
QRS area, V3	rs387906656	14	23396970	A	G	0.34	MYH6	Missense variant	NP_002462.2:p.Arg721Trp	-0.27	1e-07
R duration, II	rs387906656	14	23396970	A	G	0.34	MYH6	Missense variant	NP_002462.2:p.Arg721Trp	-0.23	2.4e-06
R amplitude, V3	rs387906656	14	23396970	A	G	0.34	MYH6	Missense variant	NP_002462.2:p.Arg721Trp	-0.23	6.9e-06
R amplitude, V2	rs45496496	14	23423939	G	C	0.068	MYH7	Missense variant	NP_000248.2:p.Val964Leu	0.7	9.3e-10
QRS peak-to-peak, aVR	rs45496496	14	23423939	G	C	0.068	MYH7	Missense variant	NP_000248.2:p.Val964Leu	0.59	2.9e-07
R amplitude, V1	rs45496496	14	23423939	G	C	0.068	MYH7	Missense variant	NP_000248.2:p.Val964Leu	0.56	4.6e-07
R amplitude, V6	rs45496496	14	23423939	G	C	0.068	MYH7	Missense variant	NP_000248.2:p.Val964Leu	0.55	1.6e-06
QRS area, aVR	rs45496496	14	23423939	G	C	0.068	MYH7	Missense variant	NP_000248.2:p.Val964Leu	-0.53	3.9e-06
R amplitude, V3	rs45496496	14	23423939	G	C	0.068	MYH7	Missense variant	NP_000248.2:p.Val964Leu	0.51	4.6e-06
QRS area, V6	rs45496496	14	23423939	G	C	0.068	MYH7	Missense variant	NP_000248.2:p.Val964Leu	0.52	6.4e-06
R amplitude, II	rs45496496	14	23423939	G	C	0.068	MYH7	Missense variant	NP_000248.2:p.Val964Leu	0.5	1.1e-05
QRS area, II	rs45496496	14	23423939	G	C	0.068	MYH7	Missense variant	NP_000248.2:p.Val964Leu	0.49	1.8e-05
QRS peak-to-peak, V2	rs45496496	14	23423939	G	C	0.068	MYH7	Missense variant	NP_000248.2:p.Val964Leu	0.46	2.2e-05
QRS peak-to-peak, V6	rs45496496	14	23423939	G	C	0.068	MYH7	Missense variant	NP_000248.2:p.Val964Leu	0.48	2.3e-05
Q duration, V1	rs758277832	5	173233109	C	G	0.007	NKX2-5	Missense variant	NP_004378.1:p.Phe145Leu	2.2	1e-08
Q amplitude, V1	rs758277832	5	173233109	C	G	0.007	NKX2-5	Missense variant	NP_004378.1:p.Phe145Leu	-2.1	6.8e-08
Q duration, aVR	rs758277832	5	173233109	C	G	0.007	NKX2-5	Missense variant	NP_004378.1:p.Phe145Leu	1.8	3e-07
QRS area, V2	rs758277832	5	173233109	C	G	0.007	NKX2-5	Missense variant	NP_004378.1:p.Phe145Leu	-1.6	4.2e-07
S amplitude, V2	rs758277832	5	173233109	C	G	0.007	NKX2-5	Missense variant	NP_004378.1:p.Phe145Leu	-1.5	7.1e-07
QRS area, V3	rs758277832	5	173233109	C	G	0.007	NKX2-5	Missense variant	NP_004378.1:p.Phe145Leu	-1.5	1e-06
VAT, I	rs758277832	5	173233109	C	G	0.007	NKX2-5	Missense variant	NP_004378.1:p.Phe145Leu	1.5	1.2e-06
Cornell voltage criterion	rs758277832	5	173233109	C	G	0.007	NKX2-5	Missense variant	NP_004378.1:p.Phe145Leu	1.5	2e-06
QRS peak-to-peak, V2	rs758277832	5	173233109	C	G	0.007	NKX2-5	Missense variant	NP_004378.1:p.Phe145Leu	1.4	4.4e-06
QRS duration, aVR	rs758277832	5	173233109	C	G	0.007	NKX2-5	Missense variant	NP_004378.1:p.Phe145Leu	1.4	4.6e-06
S duration, V3	rs758277832	5	173233109	C	G	0.007	NKX2-5	Missense variant	NP_004378.1:p.Phe145Leu	1.4	6.4e-06
QRS area, V1	rs758277832	5	173233109	C	G	0.007	NKX2-5	Missense variant	NP_004378.1:p.Phe145Leu	-1.4	9.7e-06
QRS duration, I	rs758277832	5	173233109	C	G	0.007	NKX2-5	Missense variant	NP_004378.1:p.Phe145Leu	1.3	1.3e-05
QRS duration, III	rs758277832	5	173233109	C	G	0.007	NKX2-5	Missense variant	NP_004378.1:p.Phe145Leu	1.3	1.7e-05
QRS duration, aVF	rs758277832	5	173233109	C	G	0.007	NKX2-5	Missense variant	NP_004378.1:p.Phe145Leu	1.3	2.2e-05
R duration, V1	rs200882245	1	6219256	T	C	0.536	RNF207	Missense variant	NP_997279.2:p.Pro585Leu	0.2	1.1e-05
QRS duration, V4	rs772841571	3	38597728	T	C	0.027	SCN5A	Splice-donor variant	NM_000335.4:c.2262+1G>A,NM_001099404.1:c.2262+1G>A,NM_001099405.1:c.2262+1G>A,NM_001160160.1:c.2262+...	1.9	3.3e-17
QRS duration, V3	rs772841571	3	38597728	T	C	0.027	SCN5A	Splice-donor variant	NM_000335.4:c.2262+1G>A,NM_001099404.1:c.2262+1G>A,NM_001099405.1:c.2262+1G>A,NM_001160160.1:c.2262+...	1.9	5.6e-16
Mean QRS duration	rs772841571	3	38597728	T	C	0.027	SCN5A	Splice-donor variant	NM_000335.4:c.2262+1G>A,NM_001099404.1:c.2262+1G>A,NM_001099405.1:c.2262+1G>A,NM_001160160.1:c.2262+...	1.8	4.9e-15
QRS duration, V2	rs772841571	3	38597728	T	C	0.027	SCN5A	Splice-donor variant	NM_000335.4:c.2262+1G>A,NM_001099404.1:c.2262+1G>A,NM_001099405.1:c.2262+1G>A,NM_001160160.1:c.2262+...	1.8	1.9e-14
S duration, V4	rs772841571	3	38597728	T	C	0.027	SCN5A	Splice-donor variant	NM_000335.4:c.2262+1G>A,NM_001099404.1:c.2262+1G>A,NM_001099405.1:c.2262+1G>A,NM_001160160.1:c.2262+...	1.7	1.3e-12
QRS duration, V5	rs772841571	3	38597728	T	C	0.027	SCN5A	Splice-donor variant	NM_000335.4:c.2262+1G>A,NM_001099404.1:c.2262+1G>A,NM_001099405.1:c.2262+1G>A,NM_001160160.1:c.2262+...	1.6	4.1e-12
QRS duration, V6	rs772841571	3	38597728	T	C	0.027	SCN5A	Splice-donor variant	NM_000335.4:c.2262+1G>A,NM_001099404.1:c.2262+1G>A,NM_001099405.1:c.2262+1G>A,NM_001160160.1:c.2262+...	1.5	4.1e-11
S duration, V3	rs772841571	3	38597728	T	C	0.027	SCN5A	Splice-donor variant	NM_000335.4:c.2262+1G>A,NM_001099404.1:c.2262+1G>A,NM_001099405.1:c.2262+1G>A,NM_001160160.1:c.2262+...	1.5	4.2e-11
S duration, V1	rs772841571	3	38597728	T	C	0.027	SCN5A	Splice-donor variant	NM_000335.4:c.2262+1G>A,NM_001099404.1:c.2262+1G>A,NM_001099405.1:c.2262+1G>A,NM_001160160.1:c.2262+...	1.6	9.1e-11
QRS duration, aVF	rs772841571	3	38597728	T	C	0.027	SCN5A	Splice-donor variant	NM_000335.4:c.2262+1G>A,NM_001099404.1:c.2262+1G>A,NM_001099405.1:c.2262+1G>A,NM_001160160.1:c.2262+...	1.4	1.4e-10
QRS duration, V1	rs772841571	3	38597728	T	C	0.027	SCN5A	Splice-donor variant	NM_000335.4:c.2262+1G>A,NM_001099404.1:c.2262+1G>A,NM_001099405.1:c.2262+1G>A,NM_001160160.1:c.2262+...	1.5	1.4e-10
S duration, V5	rs772841571	3	38597728	T	C	0.027	SCN5A	Splice-donor variant	NM_000335.4:c.2262+1G>A,NM_001099404.1:c.2262+1G>A,NM_001099405.1:c.2262+1G>A,NM_001160160.1:c.2262+...	1.5	1.5e-10
S duration, V2	rs772841571	3	38597728	T	C	0.027	SCN5A	Splice-donor variant	NM_000335.4:c.2262+1G>A,NM_001099404.1:c.2262+1G>A,NM_001099405.1:c.2262+1G>A,NM_001160160.1:c.2262+...	1.5	4.8e-10
QRS duration, aVL	rs772841571	3	38597728	T	C	0.027	SCN5A	Splice-donor variant	NM_000335.4:c.2262+1G>A,NM_001099404.1:c.2262+1G>A,NM_001099405.1:c.2262+1G>A,NM_001160160.1:c.2262+...	1.4	9.1e-10
QRS duration, II	rs772841571	3	38597728	T	C	0.027	SCN5A	Splice-donor variant	NM_000335.4:c.2262+1G>A,NM_001099404.1:c.2262+1G>A,NM_001099405.1:c.2262+1G>A,NM_001160160.1:c.2262+...	1.2	1.6e-08
QRS duration, III	rs772841571	3	38597728	T	C	0.027	SCN5A	Splice-donor variant	NM_000335.4:c.2262+1G>A,NM_001099404.1:c.2262+1G>A,NM_001099405.1:c.2262+1G>A,NM_001160160.1:c.2262+...	1.2	2e-08
R duration, aVR	rs772841571	3	38597728	T	C	0.027	SCN5A	Splice-donor variant	NM_000335.4:c.2262+1G>A,NM_001099404.1:c.2262+1G>A,NM_001099405.1:c.2262+1G>A,NM_001160160.1:c.2262+...	1.3	1.9e-07
R duration, V6	rs772841571	3	38597728	T	C	0.027	SCN5A	Splice-donor variant	NM_000335.4:c.2262+1G>A,NM_001099404.1:c.2262+1G>A,NM_001099405.1:c.2262+1G>A,NM_001160160.1:c.2262+...	1.1	4.1e-07
R duration, V5	rs772841571	3	38597728	T	C	0.027	SCN5A	Splice-donor variant	NM_000335.4:c.2262+1G>A,NM_001099404.1:c.2262+1G>A,NM_001099405.1:c.2262+1G>A,NM_001160160.1:c.2262+...	1.1	6.1e-07
S duration, V6	rs772841571	3	38597728	T	C	0.027	SCN5A	Splice-donor variant	NM_000335.4:c.2262+1G>A,NM_001099404.1:c.2262+1G>A,NM_001099405.1:c.2262+1G>A,NM_001160160.1:c.2262+...	1.1	9e-07
VAT, aVR	rs772841571	3	38597728	T	C	0.027	SCN5A	Splice-donor variant	NM_000335.4:c.2262+1G>A,NM_001099404.1:c.2262+1G>A,NM_001099405.1:c.2262+1G>A,NM_001160160.1:c.2262+...	1.2	3.4e-06
QRS duration, I	rs772841571	3	38597728	T	C	0.027	SCN5A	Splice-donor variant	NM_000335.4:c.2262+1G>A,NM_001099404.1:c.2262+1G>A,NM_001099405.1:c.2262+1G>A,NM_001160160.1:c.2262+...	1	6.1e-06
Cornell voltage criterion	rs772841571	3	38597728	T	C	0.027	SCN5A	Splice-donor variant	NM_000335.4:c.2262+1G>A,NM_001099404.1:c.2262+1G>A,NM_001099405.1:c.2262+1G>A,NM_001160160.1:c.2262+...	1.1	9.3e-06
R duration, V4	rs772841571	3	38597728	T	C	0.027	SCN5A	Splice-donor variant	NM_000335.4:c.2262+1G>A,NM_001099404.1:c.2262+1G>A,NM_001099405.1:c.2262+1G>A,NM_001160160.1:c.2262+...	0.98	1.2e-05
S duration, II	rs772841571	3	38597728	T	C	0.027	SCN5A	Splice-donor variant	NM_000335.4:c.2262+1G>A,NM_001099404.1:c.2262+1G>A,NM_001099405.1:c.2262+1G>A,NM_001160160.1:c.2262+...	1.1	1.5e-05
QRS peak-to-peak, aVR	rs761087636	21	39462480	T	G	0.478	SH3BGR	Stop-gained variant	NP_001001713.1:p.Glu3Ter,NP_031367.1:p.Glu114Ter	-0.28	1.5e-09
S amplitude, aVR	rs761087636	21	39462480	T	G	0.478	SH3BGR	Stop-gained variant	NP_001001713.1:p.Glu3Ter,NP_031367.1:p.Glu114Ter	0.26	1.3e-06
QRS peak-to-peak, I	rs761087636	21	39462480	T	G	0.478	SH3BGR	Stop-gained variant	NP_001001713.1:p.Glu3Ter,NP_031367.1:p.Glu114Ter	-0.2	6.8e-06
VAT, V6	rs778885169	12	114399610	T	C	0.067	TBX5	Missense variant	NP_000183.2:p.Val89Met,NP_542448.1:p.Val39Met,NP_852259.1:p.Val89Met	0.54	7.9e-06
VAT, V5	rs778885169	12	114399610	T	C	0.067	TBX5	Missense variant	NP_000183.2:p.Val89Met,NP_542448.1:p.Val39Met,NP_852259.1:p.Val89Met	0.52	1.8e-05
Q amplitude, I	rs367785431	1	201359221	A	G	0.014	TNNT2	Missense variant	NP_000355.2:p.Arg293Cys,NP_001001430.1:p.Arg286Cys,NP_001001431.1:p.Arg283Cys,NP_001001432.1:p.Arg28...	-1	5.2e-06
QRS area, V2	rs45466197	1	201361327	A	C	0.1	TNNT2	Missense variant	NP_000355.2:p.Glu251Asp,NP_001001430.1:p.Glu244Asp,NP_001001431.1:p.Glu241Asp,NP_001001432.1:p.Glu23...	-0.45	6.8e-06
